# Supplementary material for: Benchmarking of methods for DNA methylome deconvolution
Source: Nat Commun. 2024 May 16;15:4134. doi: 10.1038/s41467-024-48466-z (PMC11099101; doi:10.1038/s41467-024-48466-z)
Supplement: Supplementary file 4 — Supplementary Dataset 1 [file 41467_2024_48466_MOESM4_ESM.xlsx]

## Sheet: SupplementaryDataset1
Method	Algorithm
None	No normalization is applied
(Column) Z-score
(Column) Min-max scaling
Quantile normalization	Sort and rank values per column. Then, reassign values based on mean rank averages over all rows.
Log transformation
