# Supplementary material for: Benchmarking of methods for DNA methylome deconvolution
Source: Nat Commun. 2024 May 16;15:4134. doi: 10.1038/s41467-024-48466-z (PMC11099101; doi:10.1038/s41467-024-48466-z)
Supplement: Supplementary file 6 — Supplementary Dataset 3 [file 41467_2024_48466_MOESM6_ESM.xlsx]

## Sheet: Tissues_450k_datasets
Tissue	Control	Validation
Blood	GSE48472	GSE84003
Kidney	GSE59157	GSE50874
Liver	GSE61258	GSE61278
Small intestine	GSE73832	GSE50475

## Sheet: Tissues_450k_proportions
	Blood	Kidney	Liver	Small_intestine
MIX1	0.383743852432309	0.247509108413962	0.124402567245454	0.244344471908275
MIX2	0.289723921967491	0.268500193068357	0.0900234677502747	0.351752417213878
MIX3	0.345231895003933	0.38948381440235	0.10071807646934	0.164566214124377
MIX4	0.254165391902396	0.305724145966802	0.425239632588401	0.0148708295424016
MIX5	0.00538869137112265	0.326491691392576	0.545669158952946	0.122450458283354
MIX6	0.239021153818922	0.340264507430234	0.272530327320302	0.148184011430541
MIX7	0.055613623877453	0.233399238279946	0.210372434854247	0.500614702988354
MIX8	0.216726445329625	0.265443121549878	0.195583403475746	0.322247029644751
MIX9	0.0773390624611875	0.326913987983874	0.316452981182292	0.279293968372647
MIX10	0.00698106297742162	0.393145598091302	0.418558537833822	0.181314801097454
MIX11	0.0523960782581758	0.349900853797622	0.281365242477346	0.316337825466856
MIX12	0.109960862396605	0.329836652192466	0.169559878934969	0.39064260647596
MIX13	0.0451547754422022	0.378325728291031	0.207257789908457	0.36926170635831
MIX14	0.0775455901123783	0.311992177176551	0.303962210797513	0.306500021913558
MIX15	0.277977259768026	0.246525136745854	0.149377624065263	0.326119979420857
MIX16	0.0833228642475673	0.390810254933514	0.33863011555922	0.187236765259699
MIX17	0.243375221977034	0.284540093725282	0.42910813458916	0.0429765497085245
MIX18	0.28797012501954	0.10748394726697	0.199268461904881	0.40527746580861
MIX19	0.213034251809469	0.412875387682691	0.253318835787444	0.120771524720396
MIX20	0.341612408627242	0.0154530745284763	0.215475663625109	0.427458853219173
MIX21	0.162197914065378	0.363897813178957	0.104097820842423	0.369806451913242
MIX22	0.187622476632644	0.120743522397009	0.00799280816678434	0.683641192803563
MIX23	0.026892090433781	0.317842146888203	0.361324887812297	0.293940874865719
MIX24	0.176884435718193	0.0841576826227694	0.0313948751227659	0.707563006536271
MIX25	0.380809358552599	0.0999423585536099	0.338347225228856	0.180901057664935
MIX26	0.429921761083902	0.119217422322425	0.355365672997743	0.0954951435959298
MIX27	0.402151103214947	0.116161603104659	0.25567477135486	0.226012522325534
MIX28	0.199945584045998	0.226248118666921	0.304195419247146	0.269610878039935
MIX29	0.434614617877853	0.384150180419504	0.159051391800429	0.022183809902214
MIX30	0.180761906262554	0.17339283061943	0.128410641043814	0.517434622074202
MIX31	0.271570040026261	0.216926388596012	0.101111372065629	0.410392199312098
MIX32	0.373913063201404	0.0888264788354182	0.364264654015574	0.172995803947604
MIX33	0.114853463122159	0.220840060706063	0.548154392036456	0.116152084135322
MIX34	0.391582119118987	0.423443822267551	0.0512934620948628	0.133680596518599
MIX35	0.355412947727633	0.274323532577928	0.188712144437023	0.181551375257416
MIX36	0.322400358834748	0.193587224913508	0.102331817923607	0.381680598328137
MIX37	0.458624399055145	0.0599273684221695	0.000685178136972789	0.480763054385713
MIX38	0.144235045346571	0.200216810252794	0.36052302821918	0.295025116181456
MIX39	0.212268113861637	0.342740044622049	0.213275342682176	0.231716498834138
MIX40	0.232462912135433	0.273319582374264	0.192719862356318	0.301497643133984
MIX41	0.265436879476863	0.526740930389744	0.160524678391775	0.0472975117416185
MIX42	0.386677602556161	0.18796839792622	0.369141065701327	0.0562129338162914
MIX43	0.265555092625555	0.517714859471112	0.0467577559688709	0.169972291934462
MIX44	0.0913276232422436	0.379009231437087	0.0716132011912668	0.458049944129403
MIX45	0.234553526958267	0.177269985720124	0.290915664993524	0.297260822328086
MIX46	0.318836332542722	0.211623892474075	0.128101215525294	0.34143855945791
MIX47	0.419948602260265	0.0418104680533117	0.111542544585269	0.426698385101154
MIX48	0.192721878749513	0.459635541743064	0.000543930891523433	0.3470986486159
MIX49	0.345432845852921	0.313090945212847	0.297761934393982	0.0437142745402501
MIX50	0.0692168526440201	0.350210089306097	0.229462956154596	0.351110101895286
MIX51	0.0661888791873562	0.317961869443458	0.234308912890637	0.381540338478549
MIX52	0.146216850063269	0.206360265862583	0.46360034100629	0.183822543067857
MIX53	0.0933602528811325	0.291728011223468	0.284243564781078	0.330668171114322
MIX54	0.142845222319537	0.483167085026729	0.232299127032329	0.141688565621405
MIX55	0.275100055177004	0.127256176955117	0.28709731478564	0.310546453082239
MIX56	0.166577943042825	0.219386398558954	0.25686030364987	0.357175354748351
MIX57	0.336258184891602	0.276843106536138	0.35526390307978	0.03163480549248
MIX58	0.0937149056925667	0.145763576871128	0.40227182558846	0.358249691847845
MIX59	0.343828432085396	0.238629130966898	0.147785176944784	0.269757260002922
MIX60	0.196364421963298	0.27773951340811	0.282283200752268	0.243612863876324
MIX61	0.446209767851709	0.0688065891050018	0.250540719755086	0.234442923288204
MIX62	0.276321444448176	0.366905742436708	0.242104639810841	0.114668173304276
MIX63	0.387922375516805	0.251131972522334	0.336003601392638	0.024942050568223
MIX64	0.354393737325292	0.372716076343317	0.172832070495571	0.10005811583582
MIX65	0.140164569123661	0.187630873401552	0.114365146062274	0.557839411412513
MIX66	0.372849440795114	0.290417908895693	0.197618679182338	0.139113971126855
MIX67	0.371355446104987	0.416138883836068	0.013158947713837	0.199346722345108
MIX68	0.107011238762791	0.307920949415753	0.326645269701695	0.258422542119761
MIX69	0.270659617027632	0.489853089629655	0.123913759571542	0.115573533771171
MIX70	0.0217486540684287	0.284538734816053	0.370216983541684	0.323495627573834
MIX71	0.506685575911148	0.04519319274739	0.0958197694513395	0.352301461890122
MIX72	0.266850146813975	0.0974782860097343	0.344997235132576	0.290674332043715
MIX73	0.212173669082413	0.239567413470121	0.228381582779582	0.319877334667884
MIX74	0.66657266903417	0.0571794475784279	0.123909756820104	0.152338126567298
MIX75	0.562398117802931	0.112512688426518	0.0560972246032779	0.268991969167274
MIX76	0.427328048354103	0.193917535334188	0.0289981697984329	0.349756246513276
MIX77	0.433965719636295	0.183495991528991	0.308889427562133	0.0736488612725811
MIX78	0.131091183814427	0.274392411907956	0.300271179218488	0.294245225059129
MIX79	0.242331720802772	0.208464811323715	0.256630554749728	0.292572913123785
MIX80	0.0363189432786433	0.151909188960105	0.657223594998683	0.154548272762569
MIX81	0.209254166954922	0.0648665063459719	0.344045171722511	0.381834154976596
MIX82	0.580673913060614	0.0191253479005195	0.224581560098379	0.175619178940488
MIX83	0.245756918182582	0.595930942114912	0.0112042388177921	0.147107900884714
MIX84	0.314590605808472	0.406884295427296	0.27807349616829	0.000451602595941746
MIX85	0.319712086011746	0.433222419884142	0.231517140654758	0.0155483534493535
MIX86	0.330722534552619	0.158106616435973	0.286429434594632	0.224741414416776
MIX87	0.19181938975364	0.240928830649196	0.332538061988729	0.234713717608434
MIX88	0.37582120413551	0.174896797909975	0.0972050757179199	0.352076922236595
MIX89	0.412919224090113	0.0598008568159033	0.107631201666661	0.419648717427322
MIX90	0.00973293026337323	0.378966504246791	0.390915731911071	0.220384833578765
MIX91	0.352060818694661	0.271808059007086	0.0844230423617858	0.291708079936467
MIX92	0.250831051554838	0.198593975252571	0.326186188515622	0.224388784676968
MIX93	0.178414806121763	0.159579694249616	0.46500731665857	0.196998182970052
MIX94	0.0463247499350519	0.325169752363321	0.300614599027617	0.32789089867401
MIX95	0.114783900737241	0.335064920676172	0.10635725808594	0.443793920500648
MIX96	0.250716870007414	0.228888000406371	0.260842121253126	0.259553008333089
MIX97	0.166261659675461	0.312306365426501	0.181651101043825	0.339780873854213
MIX98	0.344604903673013	0.177114080444734	0.121182779678732	0.357098236203521
MIX99	0.320850784295046	0.138357625723916	0.294214073546207	0.246577516434831
MIX100	0.322712744959499	0.367063022551575	0.230393429673808	0.0798308028151178
MIX101	0.0956471183691277	0.143543494681724	0.273650400790107	0.487158986159041
MIX102	0.293611650343239	0.0891783941304933	0.293200876519927	0.324009079006341
MIX103	0.36259462394679	0.340363342942491	0.182477802699712	0.114564230411007
MIX104	0.36040548196692	0.190599578644525	0.342193301921966	0.10680163746659
MIX105	0.341234596200817	0.143322237086806	0.072160401402451	0.443282765309925
MIX106	0.139988896913933	0.200356087380077	0.283147136221861	0.37650787948413
MIX107	0.0355974560604178	0.247385211203837	0.362518396090827	0.354498936644918
MIX108	0.172599042011347	0.191250608022929	0.1979778194136	0.438172530552124
MIX109	0.114369396948	0.261395972515388	0.318598507965377	0.305636122571235
MIX110	0.168971770899486	0.453663086688147	0.315734905187886	0.0616302372244813
MIX111	0.0919079604992866	0.121579506747072	0.401153734564934	0.385358798188707
MIX112	0.0630855576861647	0.318018496127079	0.396744119672783	0.222151826513973
MIX113	0.824159916899179	0.0469160066902866	0.0518965525439625	0.0770275238665716
MIX114	0.209247152958533	0.274501526753833	0.350543704453742	0.165707615833892
MIX115	0.0788346255562023	0.366095240669857	0.303055867053111	0.252014266720829
MIX116	0.0523578616352266	0.676303994712457	0.123845382652453	0.147492760999863
MIX117	0.345404968590687	0.0319097374025983	0.183022417724909	0.439662876281806
MIX118	0.203749263516359	0.294451930598667	0.268694707101743	0.233104098783231
MIX119	0.368718947804854	0.414263384347902	0.150646125391392	0.0663715424558523
MIX120	0.231379737870075	0.187356168511993	0.558214151371025	0.0230499422469058
MIX121	0.448480334735364	0.348365879690669	0.0231401233053966	0.180013662268571
MIX122	0.142600237345777	0.420759809991259	0.240381628091874	0.196258324571091
MIX123	0.423421040999991	0.193378866195568	0.210642413989351	0.17255767881509
MIX124	0.286727652834762	0.256557670886117	0.208409591404145	0.248305084874976
MIX125	0.0158271797045445	0.487702624991344	0.201262954347649	0.295207240956463
MIX126	0.0591109837544505	0.308414272874658	0.396581117208084	0.235893626162808
MIX127	0.315070744952186	0.0556870778693397	0.539285561155338	0.0899566160231364
MIX128	0.373669610921374	0.229705968408012	0.139598397298835	0.257026023371778
MIX129	0.21824428215339	0.256286772132667	0.270279714547187	0.255189231166757
MIX130	0.347060887356255	0.075683220132019	0.314960809912634	0.262295082599092
MIX131	0.244994450413737	0.020802012825775	0.0583321127142121	0.675871424046276
MIX132	0.147546081056793	0.0576821514941951	0.333034730856429	0.461737036592583
MIX133	0.0110109971894271	0.348725292718442	0.598870075490265	0.0413936346018658
MIX134	0.23452312677897	0.163461529409387	0.35148879469519	0.250526549116453
MIX135	0.370311293542192	0.0807222036063901	0.13706611173096	0.411900391120457
MIX136	0.0283317821409407	0.352956127359925	0.263969432662303	0.354742657836831
MIX137	0.318164781392145	0.154972187414323	0.279549360208047	0.247313670985485
MIX138	0.0134858061418769	0.484309575112391	0.463809587927655	0.0383950308180773
MIX139	0.285094168312212	0.328412396297787	0.25102286069554	0.135470574694461
MIX140	0.34390138878136	0.135074841749425	0.19551406945754	0.325509700011675
MIX141	0.255271065249877	0.332514164512083	0.0943760109036562	0.317838759334384
MIX142	0.260217810739967	0.156880848326152	0.0441639834744171	0.538737357459464
MIX143	0.307552943906046	0.250530327538213	0.226727151838806	0.215189576716935
MIX144	0.192358907920918	0.120127898060576	0.358790972282129	0.328722221736377
MIX145	0.296217379278601	0.169120055375653	0.0940551390969008	0.440607426248845
MIX146	0.336216121719576	0.257012597816603	0.385020030551784	0.0217512499120374
MIX147	0.206107050330077	0.316557552569622	0.241572251855011	0.23576314524529
MIX148	0.482329800452216	0.167610527370016	0.00934770708180662	0.340711965095961
MIX149	0.225593992743033	0.134496649980686	0.183253989511982	0.4566553677643
MIX150	0.454721323593296	0.277579226719018	0.239055577927221	0.0286438717604652
MIX151	0.210620330787262	0.52790840487483	0.236350552844445	0.0251207114934628
MIX152	0.318050053797367	0.30073117315378	0.112212587450912	0.269006185597941
MIX153	0.440691417274007	0.20115698755953	0.183349183681813	0.17480241148465
MIX154	0.00984578852749336	0.504928109507547	0.223170173657362	0.262055928307597
MIX155	0.0643092331189166	0.330208901578125	0.351634291519671	0.253847573783288
MIX156	0.134118325005107	0.414599093494102	0.425136611773862	0.0261459697269301
MIX157	0.185455155957753	0.180454118265845	0.353116848696902	0.2809738770795
MIX158	0.206311478447496	0.334420410020827	0.0671610294995411	0.392107082032136
MIX159	0.218885043309121	0.320269799863578	0.0729257003666225	0.387919456460679
MIX160	0.207131746368006	0.210128862743076	0.323163317964126	0.259576072924793
MIX161	0.168940381670118	0.375932220274503	0.0920657548937695	0.36306164316161
MIX162	0.222353608198347	0.407278484266242	0.243837410451801	0.12653049708361
MIX163	0.113672284442444	0.178672693699915	0.12075701372063	0.586898008137011
MIX164	0.0820495144934851	0.215120756329046	0.41063695274237	0.292192776435099
MIX165	0.415650964288924	0.186486852493246	0.125535595762431	0.272326587455399
MIX166	0.309051449181213	0.243853179333907	0.0668009438927843	0.380294427592096
MIX167	0.274308135799463	0.0761004987259628	0.472846093278551	0.176745272196023
MIX168	0.389000566084498	0.0273175359938272	0.238949615070456	0.344732282851219
MIX169	0.0820019159246414	0.0854500050445482	0.487167796574405	0.345380282456406
MIX170	0.453621109532745	0.00287141475403261	0.0413454937192546	0.502161981993968
MIX171	0.301760711360486	0.0559089819013449	0.233460544147034	0.408869762591135
MIX172	0.49544567452023	0.0198107558180236	0.469829543539894	0.0149140261218524
MIX173	0.349651041677415	0.110990609267442	0.459109285180371	0.0802490638747727
MIX174	0.0107430034578575	0.0180028541930992	0.46852589618501	0.502728246164034
MIX175	0.0447901320314314	0.353356123155508	0.279193337539553	0.322660407273508
MIX176	0.152540785649828	0.210685326439255	0.357387432919663	0.279386454991254
MIX177	0.327799954804564	0.000696936941109904	0.338184734997234	0.333318373257092
MIX178	0.227118643648776	0.385369173982473	0.263277166857367	0.124235015511384
MIX179	0.412410056478975	0.260315012520773	0.0257128146484679	0.301562116351784
MIX180	0.3463582547491	0.207018931901193	0.125908588051243	0.320714225298464
MIX181	0.190508459314291	0.138333755088693	0.405040042593895	0.266117743003121
MIX182	0.254298415676448	0.45172714387061	0.0122738543624873	0.281700586090454
MIX183	0.237051322933395	0.610733816288363	0.0710008120133744	0.0812140487648675
MIX184	0.368336374375261	0.55480759170166	0.0714060761648858	0.00544995775819314
MIX185	0.376425188362123	0.0239926892065547	0.0703668046374116	0.52921531779391
MIX186	0.264700007424373	0.25127648786852	0.062507660431183	0.421515844275924
MIX187	0.270501857057909	0.272839146310011	0.195551235806747	0.261107760825334
MIX188	0.204073576484738	0.340299413496654	0.118958518088397	0.336668491930211
MIX189	0.246931721629286	0.228337366278156	0.372972309421185	0.151758602671373
MIX190	0.0718323272459003	0.12299208623655	0.489741836818899	0.315433749698651
MIX191	0.407855563135767	0.287659373950085	0.275936854732988	0.0285482081811601
MIX192	0.147269292400229	0.400383284943185	0.222428900376398	0.229918522280188
MIX193	0.22392481112612	0.0385873056875975	0.143942483764804	0.593545399421478
MIX194	0.253207494727769	0.329364081692922	0.289582508602373	0.127845914976936
MIX195	0.171136244647402	0.0905880021263504	0.372468887591183	0.365806865635064
MIX196	0.476617873696394	0.346091527302744	0.0664843959903349	0.110806203010526
MIX197	0.254546122645413	0.305555018955151	0.260973907589943	0.178924950809492
MIX198	0.289415890970512	0.184051317418907	0.279478054900754	0.247054736709827
MIX199	0.517447427730745	0.00360315785619074	0.132738571996949	0.346210842416115
MIX200	0.177759231963519	0.0910077568516263	0.424319146596239	0.306913864588616

## Sheet: Immune_cells_450k
Cell type	Control	Validation
Monocyte	GSE71244	GSE35069, GSE77797
CD8+ T-cell	GSE71244	GSE35069, GSE77797
CD4+ T-cell	GSE71244	GSE35069, GSE77797
B-cell	GSE71244	GSE35069, GSE77797
Neutrophil	GSE65097	GSE35069, GSE77797
Natural killer cell	GSE110554	GSE35069, GSE77797

## Sheet: Immune_cells_450k_proportions
	Neutrophil	Natural killer cell	B-cell	CD4+ T-cell	CD8+ T-cell	Monocyte
MIX1	0.231229064612715	0.226749514535338	0.129643408299115	0.144093369824981	0.171450691362853	0.0968339513649977
MIX2	0.265946702026932	0.268506644003666	0.080343403690823	0.172181804389966	0.0567445347387161	0.156276911149896
MIX3	0.00891098924175696	0.330603631078893	0.155752521704397	0.102117464302929	0.158792838054443	0.243822555617581
MIX4	0.172763659491399	0.241610005972495	0.214005884189049	0.0355879437326444	0.0967487691507778	0.239283737463634
MIX5	0.17727805247428	0.0857388444337179	0.256985250946692	0.238057344134968	0.0648042360463806	0.17713627196396
MIX6	0.102342157486698	0.393047060690165	0.289739837536605	0.0637910766626811	0.0423181637712373	0.108761703852613
MIX7	0.249687690125616	0.208088184300534	0.112857888934734	0.108401757242315	0.044040240601333	0.276924238795469
MIX8	0.223188522369489	0.095400095245194	0.255894783442974	0.040565926793506	0.112470067535635	0.272480604613202
MIX9	0.0655077372753957	0.23723239863798	0.240118825244017	0.378537761798139	0.0287981799190266	0.0498050971254412
MIX10	0.0831775378308503	0.246147427094367	0.122688178878392	0.278735799774148	0.195274026825118	0.0739770295971249
MIX11	0.0220282981003774	0.181475508971117	0.330213219593062	0.0269585822123921	0.13964707373823	0.299677317384821
MIX12	0.0565350043050366	0.266760730997324	0.155201667496286	0.224437505664177	0.247297565488429	0.0497675260487483
MIX13	0.0859937259879634	0.00459657978207061	0.270014092954337	0.111948348023574	0.441153959820717	0.0862932934313374
MIX14	0.231298546798379	0.0101046327910958	0.345035241227937	0.148979073442371	0.152723712016937	0.11185879372328
MIX15	0.125972166871534	0.149392068251043	0.0645095842230382	0.296673854371901	0.0871919179147307	0.276260408367754
MIX16	0.281680337903002	0.154585184148386	0.250112813770174	0.109501484966379	0.122797484824121	0.0813226943879386
MIX17	0.291769789517108	0.122118908215732	0.308243322622508	0.0147910109411031	0.0818860906605005	0.181190878043048
MIX18	0.0911548806409477	0.307415803166754	0.108483863916081	0.145867900658834	0.269799522388393	0.0772780292289912
MIX19	0.0844121162814666	0.22351637839138	0.280963742662754	0.228687792712642	0.125215708719451	0.0572042612323069
MIX20	0.155539646025175	0.300905990857352	0.110639971525102	0.130882923801076	0.181400146913597	0.120631320877698
MIX21	0.156578958181111	0.173127782568946	0.0822662749014215	0.284013645552069	0.0556045453895504	0.248408793406902
MIX22	0.112867942942883	0.115622265870502	0.246490044396256	0.311422862882396	0.0800546324037443	0.133542251504218
MIX23	0.336296382184352	0.0183639397861338	0.229970769459318	0.000721096389804965	0.0358742288159126	0.378773583364478
MIX24	0.0472167594393577	0.369698121068378	0.144831983188453	0.182713311657682	0.0103987855231074	0.245141039123022
MIX25	0.0707902602351417	0.0535514707393793	0.0473533475632015	0.247793758970064	0.320569639753149	0.259941522739065
MIX26	0.119013899902349	0.0345340632763775	0.231147399972791	0.150229479620513	0.219952955048486	0.245122202179483
MIX27	0.109441536350015	0.161231472047926	0.196066124731823	0.0793330767043692	0.0860817209200184	0.367846069245848
MIX28	0.272689020995148	0.207302026949328	0.207438470483864	0.0595478095263873	0.0923334084788188	0.160689263566453
MIX29	0.156293842186998	0.144285575241955	0.19565060651398	0.235054996400118	0.247046050026027	0.0216689296309228
MIX30	0.329040782478339	0.0640047917946202	0.0431453871181127	0.376861250973555	0.108025407645276	0.0789223799900967
MIX31	0.0530937154571536	0.413794918724284	0.152449768127023	0.140063925942602	0.0681310726366847	0.172466599112252
MIX32	0.280232065856263	0.201194633927562	0.242478248488148	0.062317142498207	0.0727813409200951	0.140996568309725
MIX33	0.00539491965882925	0.335737016321642	0.188295584497022	0.0992445724683777	0.232030795666933	0.139297111387196
MIX34	0.0543392270772833	0.120386532796425	0.119841643085751	0.26699402584859	0.18963354442931	0.24880502676264
MIX35	0.173999874613168	0.189288208010241	0.219783096621208	0.0914746725641127	0.112895458274428	0.212558689916841
MIX36	0.0740396850567915	0.252482620593383	0.111572317593719	0.363047136988752	0.102868237193777	0.0959900025735769
MIX37	0.110588805969924	0.043466809319465	0.0808398464139474	0.299906782210754	0.276434133861347	0.188763622224563
MIX38	0.0212705805698734	0.14573429209174	0.237652591162996	0.176726312315686	0.248709611804826	0.169906612054879
MIX39	0.0337411055778949	0.28013997472054	0.0296115337801071	0.267895027454118	0.150730703940383	0.237881654526957
MIX40	0.281567488741841	0.208676509731264	0.250750193446602	0.157530866777044	0.0992942274930293	0.00218071381021972
MIX41	0.0686744074130183	0.284600489007792	0.211310022637425	0.12537879969889	0.239602137640261	0.0704341436026142
MIX42	0.253664106468275	0.14674806471901	0.132650540440217	0.224638490028226	0.131995043334238	0.110303755010034
MIX43	0.000905158425935468	0.150730439776596	0.307609138917593	0.289300796360545	0.0898566142222279	0.161597852297103
MIX44	0.275333879849905	0.27678661762674	0.00308156646698186	0.219359228814945	0.10109197809467	0.124346729146759
MIX45	0.199799819265314	0.368085088551629	0.167613040342325	0.0127346910189922	0.17209923472248	0.0796681260992602
MIX46	0.0544881385664753	0.366450980904064	0.0718876891462034	0.112227043356156	0.155769330313483	0.239176817713617
MIX47	0.0638720279127415	0.0027696292906699	0.0915760327230075	0.149513918345464	0.45883610508053	0.233432286647587
MIX48	0.200170733392882	0.216760825640009	0.260684743589958	0.0771325223980445	0.132662880354529	0.112588294624577
MIX49	0.12047754132987	0.132719721709194	0.0256316962808654	0.280419230590676	0.328217852277585	0.112533957811809
MIX50	0.11962574810993	0.218718579105345	0.259844143060756	0.0304411516880204	0.194162459367096	0.177207918668853
MIX51	0.313650280931721	0.277423783578869	0.155867146209799	0.136070534655655	0.0107995868335707	0.106188667790385
MIX52	0.1074834115438	0.256200200596647	0.0666298572741475	0.0552358608400052	0.246262647303203	0.268188022442197
MIX53	0.135312306969156	0.099304290622771	0.240946159644206	0.197591302186506	0.193156588598162	0.1336893519792
MIX54	0.243124585910219	0.329358232527976	0.181301820685651	0.00359291168933209	0.0757665854659767	0.166855863720846
MIX55	0.0702876307722407	0.172940659802429	0.245796194623878	0.227229138468844	0.188003711028652	0.0957426653039553
MIX56	0.235393913741379	0.148788150557022	0.180810314564654	0.171160564694582	0.21803573141679	0.0458113250255728
MIX57	0.110475203608261	0.155474527122152	0.081948506924259	0.168752746790773	0.282097525112745	0.20125149044181
MIX58	0.0623427826507044	0.221059474399268	0.201727398918087	0.105292748484931	0.228724672140986	0.180852923406025
MIX59	0.221827542294253	0.276203099188248	0.116682554622437	0.077727039894101	0.101015855538609	0.206543908462352
MIX60	0.0834789067117928	0.0560339731328495	0.338210727050201	0.168551244265514	0.107213958404772	0.246511190434871
MIX61	0.106753260156972	0.222770541839064	0.286218038328292	0.0266000645131897	0.152040367884138	0.205617727278344
MIX62	0.0419773450740327	0.34274206038766	0.185949221648701	0.0701940918215356	0.211386478672172	0.147750802395898
MIX63	0.0834618792053192	0.0718649410381724	0.315886515201854	0.324717462365191	0.0789011283510088	0.125168073838454
MIX64	0.190312852582896	0.141255983166887	0.101024436975289	0.140824329860044	0.0906242294040861	0.335958168010798
MIX65	0.253311273528475	0.203838298907809	0.154664437956641	0.304507659297218	0.0508464278051587	0.0328319025046984
MIX66	0.170429701521492	0.066038032377409	0.207509005365418	0.29473887868759	0.149346893053727	0.111937488994364
MIX67	0.163245340896401	0.299855177969954	0.0865429899962807	0.156133905681922	0.0203979725883985	0.273824612867044
MIX68	0.121237061855015	0.231841203387075	0.0903934012409236	0.181644171853814	0.170487602106854	0.204396559556319
MIX69	0.222639059771287	0.196464249388217	0.188241112926965	0.164428579656048	0.100144040572777	0.128082957684706
MIX70	0.13014902347438	0.102048805483946	0.206306556947573	0.141391915788933	0.132052575037163	0.288051123268005
MIX71	0.148166055880754	0.203242465376435	0.255168365405247	0.0567509186209428	0.11465828657801	0.222013908138612
MIX72	0.0163200635978045	0.137900332557637	0.309961080396022	0.138680651947027	0.194759228054116	0.202378643447395
MIX73	0.0864593922429746	0.109646867720797	0.216272864269157	0.2108901880415	0.177236486121092	0.19949420160448
MIX74	0.0908189653792795	0.245172052665659	0.206623338089121	0.15967358948924	0.0295139159471984	0.268198138429502
MIX75	0.158454655700793	0.0719217863756095	0.185989535533817	0.05983681272554	0.24603469891362	0.27776251075062
MIX76	0.156406377746047	0.062660101575215	0.134593458149812	0.397133794586249	0.105323435600023	0.143882832342653
MIX77	0.16246999492663	0.299003491712014	0.00495004463778223	0.0164109873893444	0.351723493873063	0.165441987461166
MIX78	0.0228672701279017	0.160530851587073	0.163501875501382	0.078310361946685	0.282119603577798	0.29267003725916
MIX79	0.289962951982435	0.0784117523260826	0.24857227940162	0.0394522417633218	0.212215161923053	0.131385612603488
MIX80	0.0211907370639609	0.323251026176684	0.145622480575183	0.143451248240418	0.0930038338368618	0.273480674106893
MIX81	0.120268082835441	0.515965733298835	0.0812319179736053	0.100627563698105	0.115425557558237	0.0664811446357759
MIX82	0.208745774715716	0.248146038396185	0.245711685765347	0.0968575516103922	0.177332116191549	0.0232068333208102
MIX83	0.019909897695586	0.0523181632182754	0.0568611758202519	0.478925390552125	0.145593297353832	0.246392075359929
MIX84	0.182488174042921	0.106286865362978	0.27551816556787	0.0324770378470696	0.248774824473573	0.154454932705588
MIX85	0.180861356252832	0.0103705449913776	0.14344552332054	0.263592085080535	0.0111068551157681	0.390623635238948
MIX86	0.000690426812500776	0.0259106362261493	0.254931004590231	0.111885389687948	0.262816668853775	0.343765873829396
MIX87	0.234904200922053	0.188827286721254	0.25047137036216	0.0322210217322955	0.220615389548359	0.0729607307138783
MIX88	0.441955016002142	0.120658679408529	0.079988395053645	0.0189408874825177	0.310483967164845	0.0279730548883213
MIX89	0.132576408813467	0.200647142842877	0.109889601646359	0.179244729897856	0.218187344015856	0.159454772783586
MIX90	0.273028862177631	0.0572291372613173	0.188969515445866	0.0635635662557029	0.0958180807825455	0.321390838076937
MIX91	0.0510078153865886	0.27256914941252	0.180133576297493	0.124797845265501	0.330765477838306	0.0407261357995915
MIX92	0.0949812719543022	0.293149422317775	0.244137608591182	0.0986970414885628	0.154407960738914	0.114626694909264
MIX93	0.0600611830148945	0.205717288464579	0.240968519667351	0.155688896146213	0.174242509926289	0.163321602780673
MIX94	0.222003402341709	0.242654349979152	0.183072673007667	0.0074266869799645	0.121884875265816	0.222958012425691
MIX95	0.086471723787791	0.043751406877961	0.21910807549342	0.242554411097725	0.0892708155039802	0.318843567239122
MIX96	0.24792929302625	0.17549544288242	0.239695414354055	0.0692690312344437	0.0102656972031157	0.257345121299716
MIX97	0.0358517100013007	0.216796693664012	0.029991268836116	0.273041359779306	0.00184916695879117	0.442469800760474
MIX98	0.158106676397707	0.124462513123565	0.295824590775881	0.299481014532439	0.107225122155149	0.014900083015259
MIX99	0.233817476612668	0.190958948673352	0.163032374874541	0.0947777832040854	0.222254985616365	0.0951584310189895
MIX100	0.108575986954754	0.242828236450423	0.278423850341777	0.125841578629863	0.108520406057718	0.135809941565464
MIX101	0.0946232015168737	0.240451105559011	0.0116475225211227	0.149709476910255	0.240003642539104	0.263565050953634
MIX102	0.0853141666858166	0.250622179635657	0.0724131764318122	0.225629574395796	0.260288110181774	0.105732792669145
MIX103	0.165283686237659	0.203334268058265	0.0613801768059564	0.13026567703645	0.354465995186075	0.0852701966755949
MIX104	0.190245113998387	0.0920449729945322	0.0579427144310373	0.29645763695348	0.0969364940802029	0.26637306754236
MIX105	0.00704402611541415	0.206477297945173	0.208105424344837	0.241922970106991	0.206081116161361	0.130369165326223
MIX106	0.112306356739348	0.157911946636552	0.278150698716122	0.0213498700076466	0.357867651619341	0.0724134762809902
MIX107	0.254350040134186	0.319417314990074	0.106825490273766	0.00159232437641126	0.261878144377655	0.0559366858479071
MIX108	0.357293157892774	0.0381043268518204	0.0297802419485509	0.0237379990400631	0.129238798409857	0.421845475856934
MIX109	0.240334888647813	0.0252871825712044	0.173926280958079	0.0477929627634489	0.24527124602322	0.267387439036234
MIX110	0.16350232564978	0.167359841991415	0.0526923519396744	0.171981838595339	0.20915522131211	0.235308420511681
MIX111	0.222207614295517	0.135117885224216	0.171921165854749	0.00429223730613755	0.275079032839208	0.191382064480171
MIX112	0.125900506823595	0.31268957402143	0.208785749522501	0.219700787068858	0.00358791939393607	0.12933546316968
MIX113	0.154601121773783	0.090510975132201	0.259348136066348	0.102893964253813	0.187996932378316	0.204648870395539
MIX114	0.399338719442245	0.360026924638199	0.0139638975490575	0.125770397538091	0.0124451081218404	0.0884549527105666
MIX115	0.221372986684414	0.129553837955177	0.237049777252621	0.20790126326026	0.195718891034634	0.00840324381289387
MIX116	0.293924486968532	0.0603865559935617	0.158875361556843	0.0905812046396096	0.269627516467732	0.126604874373722
MIX117	0.162391744466769	0.127817041100745	0.187538746061573	0.237305915135537	0.116749709053749	0.168196844181627
MIX118	0.517402036041797	0.0131484844468638	0.0118947002579278	0.118969293286771	0.282602321214237	0.0559831647524031
MIX119	0.187025451029928	0.0174051196123529	0.198386521486267	0.3012284360296	0.217788025690004	0.0781664461518484
MIX120	0.0624041672510959	0.152432441138021	0.0200653630505943	0.245159554639663	0.257081267059981	0.262857206860645
MIX121	0.3052092821533	0.241769208873075	0.127872525704059	0.116575084174599	0.109800004871481	0.0987738942234868
MIX122	0.080591302999496	0.209858432325814	0.320457074258977	0.206965642558407	0.132957014400276	0.0491705334570299
MIX123	0.127483784214818	0.0368260786421105	0.286270856113378	0.0924373017448504	0.137309910987008	0.319672068297836
MIX124	0.252227844010642	0.0500356162585607	0.0716260515343015	0.332494219889542	0.136430350668821	0.157185917638133
MIX125	0.279714752378202	0.0878719927642391	0.0699148824675124	0.0777747654856725	0.286820745260289	0.197902861644086
MIX126	0.13584465496407	0.183430553132283	0.240219486363801	0.151560054078807	0.246723492005735	0.0422217594553037
MIX127	0.128903829629991	0.187159867750387	0.198553287320613	0.144562920248765	0.0464577330590002	0.294362361991244
MIX128	0.373961995099344	0.189088322503664	0.251464643558398	0.0959087977463971	0.0349961036202916	0.054580137471906
MIX129	0.483803460021772	0.0582918067213288	0.0104090086318192	0.0484837543814004	0.300427963647993	0.0985840065956864
MIX130	0.173772391331515	0.169687685768589	0.206852199091554	0.206946803689524	0.197313320429649	0.045427599689169
MIX131	0.0286809240853132	0.0240663055923419	0.202182478123295	0.413793487104821	0.224787204077906	0.106489601016322
MIX132	0.225431888616241	0.218619951325968	0.0855074396991837	0.134837843944636	0.120045480942569	0.215557395471402
MIX133	0.252176962438578	0.230309779855956	0.164340424035996	0.0626352143349624	0.0143330241544793	0.276204595180028
MIX134	0.0715173650731964	0.131692133066588	0.0348376034333059	0.280744220136508	0.299654641944614	0.181554036345788
MIX135	0.219915629460208	0.325543207888131	0.060797145044602	0.0417160658666665	0.139168346308766	0.212859605431627
MIX136	0.272595279142061	0.00833293173409515	0.283037762348469	0.13637512552579	0.0325820125417116	0.267076888707874
MIX137	0.13195547450396	0.214399620437756	0.105747702926406	0.102696759395616	0.375967065305762	0.0692333774305002
MIX138	0.00529316599104378	0.194994895312841	0.227258884262682	0.222117643512002	0.189934763976477	0.160400646944954
MIX139	0.117021038841386	0.200355583931169	0.0249162862949388	0.229855402073162	0.204034810418214	0.223816878441131
MIX140	0.0773727500722435	0.0479862689098448	0.00708943778701142	0.360394934839907	0.252514208093191	0.254642400297802
MIX141	0.143929024138186	0.260491135288524	0.0307258323949915	0.192327155954929	0.260773043463685	0.111753808759684
MIX142	0.0792694266915046	0.169422948212479	0.11508455695038	0.265469780482336	0.0848589288457323	0.285894358817567
MIX143	0.166269311140254	0.221472293926753	0.379157021383392	0.106740434257245	0.0971097374565147	0.029251201835841
MIX144	0.179860967679093	0.242235568960268	0.0550694250840378	0.123248173719374	0.284647922517965	0.114937942039263
MIX145	0.13381370146188	0.162160832012986	0.158816361258299	0.117775254725506	0.192141613137348	0.23529223740398
MIX146	0.247969624075715	0.210888616063819	0.131216495596215	0.131326030806905	0.0916563141233341	0.186942919334012
MIX147	0.319298238314944	0.305546859067227	0.112364321252319	0.077573531550235	0.0609165389710481	0.124300510844227
MIX148	0.311416184895399	0.164569725192775	0.290474875406279	0.0165516042277953	0.149669250189318	0.0673183600884335
MIX149	0.177189159247326	0.289042148221912	0.0572903955928709	0.265370297109663	0.00587328328080854	0.205234716547419
MIX150	0.049138877611654	0.237032456138716	0.164786620438139	0.272665626558218	0.0528168830446029	0.22355953620867
MIX151	0.0785877306978378	0.0663914935603618	0.0367409078177182	0.220284408936841	0.403514237082044	0.194481221905197
MIX152	0.0594228377796599	0.128902019496037	0.277550769894746	0.0759290683901991	0.269071776905586	0.189123527533773
MIX153	0.162617495655442	0.00285601039645694	0.190658899450901	0.0948013427948819	0.304235232689748	0.24483101901257
MIX154	0.185660661910672	0.166847173024993	0.0585035090433879	0.177172387249086	0.334048184695018	0.0777680840768432
MIX155	0.317742731973825	0.0230149650858105	0.0689866398508005	0.162119299510114	0.099099984264211	0.329036379315238
MIX156	0.141418937842961	0.0249174958309083	0.176551194251512	0.261352544527993	0.234195136055477	0.161564691491149
MIX157	0.119247069973211	0.0347754223282533	0.155363294261856	0.315122768675448	0.251894851504187	0.123596593257044
MIX158	0.158843129921092	0.172242036531327	0.147244954259762	0.171001547361561	0.166073606021979	0.184594725904278
MIX159	0.258120788544331	0.0447045457483701	0.18258870188677	0.0106566622017449	0.235947244531775	0.267982057087009
MIX160	0.116057319832492	0.127115235697733	0.0439468675552852	0.195627293651593	0.270614994616671	0.246638288646225
MIX161	0.0703567894522038	0.363367979953222	0.416029595865911	0.0114330563646115	0.0758316073799668	0.0629809709840846
MIX162	0.171969060966706	0.216033617213197	0.257185723615494	0.249418127700584	0.0260477570731313	0.0793457134308876
MIX163	0.155227928320455	0.112907442860051	0.173432130282612	0.08762149530929	0.2218905552721	0.248920447955491
MIX164	0.248279994876518	0.293088367427985	0.181269434084302	0.0502131406599858	0.0797073047184881	0.147441758232721
MIX165	0.215924013336465	0.227828405572575	0.196850652981571	0.109918279976343	0.0415414036933038	0.207937244439743
MIX166	0.254611876371393	0.258773741279843	0.020294323255762	0.0785092934015857	0.172392418741091	0.215418346950325
MIX167	0.322257126390618	0.308265791055307	0.0645244866215656	0.179862348606719	0.0204508216044219	0.104639425721369
MIX168	0.184845740971974	0.288107269020807	0.0883846350658081	0.248154116073509	0.00394555398989663	0.186562684878005
MIX169	0.125589208751976	0.209093909993661	0.0139730690614704	0.175985547449105	0.262225650768011	0.213132613975777
MIX170	0.113492180588425	0.0332081602279813	0.280536946598804	0.209289313333375	0.267290129875927	0.0961832693754876
MIX171	0.0796805959165599	0.268553537944218	0.222168606140462	0.127489190653061	0.283919991992028	0.0181880773536717
MIX172	0.27351045844225	0.0986060020562622	0.14410635157543	0.201761809910708	0.214528362789039	0.0674870152263096
MIX173	0.407162665787934	0.0653401056523457	0.0582361072432861	0.411575601822631	0.0418229028568946	0.0158626166369093
MIX174	0.0646376607405801	0.392075216665292	0.159952472486258	0.00287345618397741	0.219347824932457	0.161113368991434
MIX175	0.235123980160007	0.211410849984342	0.262688738271414	0.0310237063498773	0.00607185498107447	0.253680870253285
MIX176	0.241154511414766	0.0873833067363998	0.146840983765092	0.192748130461777	0.315219368240098	0.0166536993818663
MIX177	0.0724061660923793	0.215581891341574	0.0898563186919444	0.119487017019907	0.201189478251811	0.301479128602384
MIX178	0.14265908660405	0.100626055516081	0.118168708714782	0.294589336142712	0.343258465412318	0.000698347610057573
MIX179	0.186849502735251	0.0945751173482123	0.269883240253332	0.130761069076922	0.168896723710765	0.149034346875518
MIX180	0.139507975360839	0.0734886433827218	0.157187964405778	0.176985101114819	0.204717538389665	0.248112777346178
MIX181	0.232486475148332	0.207723131461153	0.0507058505254575	0.331681718816795	0.0508845853170196	0.126518238731243
MIX182	0.105699329386943	0.133896000194785	0.121856788724368	0.243058653946005	0.17879293745772	0.216696290290178
MIX183	0.123073339083057	0.0271309344723992	0.111254019042885	0.103888505016075	0.267054958010324	0.36759824437526
MIX184	0.0325375911741197	0.199823829306082	0.0550285648947455	0.159932377401227	0.27778923033869	0.274888406885136
MIX185	0.258824849914265	0.333326593496948	0.00902135816135913	0.158372657969276	0.110985955484322	0.12946858497383
MIX186	0.0340841063784802	0.10545420823593	0.0395904189253625	0.27494009548999	0.28344284310698	0.262488327863258
MIX187	0.0409717067517508	0.230398787216264	0.138152040841841	0.197059185845437	0.137681531637127	0.25573674770758
MIX188	0.16528567279609	0.312515344855202	0.127754745217703	0.0526904460993718	0.0596595987348393	0.282094192296795
MIX189	0.314387048569917	0.452254468236476	0.00823018746667715	0.00399747751674021	0.0266390301262424	0.194491788083948
MIX190	0.0852141788067856	0.263600028117167	0.138852754035063	0.332297695552598	0.100949444177657	0.0790858993107287
MIX191	0.0213781044304332	0.31200886406388	0.169258534256542	0.107301487501724	0.285299450833596	0.104753558913825
MIX192	0.108593934128108	0.191936051482731	0.136202691858007	0.237056132218126	0.0813581470044388	0.244853043308588
MIX193	0.0313298422335211	0.106391366566986	0.224335313380218	0.108698145618088	0.281004689061994	0.248240643139194
MIX194	0.205911234951934	0.233372874346277	0.0537774355012454	0.114361617655517	0.215153987049025	0.177422850496002
MIX195	0.0486151002456546	0.249122456925856	0.188171233620896	0.164284567542226	0.243652508084595	0.106154133580772
MIX196	0.181014442657507	0.369288445528345	0.087478843880997	0.090032789210291	0.190659285547393	0.0815261931754672
MIX197	0.113571698195962	0.164313653856028	0.232371062412829	0.133976600394798	0.142592393273471	0.213174591866913
MIX198	0.323797166141021	0.0218533336025687	0.0415112293556771	0.283766785315912	0.0256040385831989	0.303467447001622
MIX199	0.0437078112324145	0.171777958807487	0.043701541867677	0.189277761273346	0.245263003349981	0.306271923469094
MIX200	0.24659916874748	0.24581797760256	0.0891881756204466	0.0535469887361034	0.231739593406713	0.133108095886696

## Sheet: Immune_cells_850k
Cell type	Control	Validation
Monocyte	GSE110544	GSE103541
CD8+ T-cell	GSE110544	GSE103541
CD4+ T-cell	GSE110544	GSE103541
B-cell	GSE110544	GSE103541
Neutrophil	GSE110544	GSE103541
Natural killer cell	GSE110544	GSE129376

## Sheet: Immune_cells_850k_proportions
	Neutrophil	Natural killer cell	B-cell	CD4+ T-cell	CD8+ T-cell	Monocyte
MIX1	0.2994519973092	0.21745566263938	0.133345945347742	0.220293315730672	0.111331933873057	0.0181211450999486
MIX2	0.0782099069454311	0.370916980694488	0.115233794792221	0.0784172244562534	0.311001918233848	0.0462201748777589
MIX3	0.287092678760309	0.023189632388307	0.228650420824481	0.211022025307539	0.0580914795559525	0.191953763163411
MIX4	0.240825554605746	0.241713976506494	0.0266296907170618	0.322570442282708	0.0322190806489392	0.136041255239051
MIX5	0.204530691223263	0.021702803886893	0.248222464526428	0.280177710612782	0.0741241403419133	0.171242189408722
MIX6	0.188129892814899	0.0972879609350207	0.13688632317641	0.0685334388788904	0.24302209621233	0.26614028798245
MIX7	0.0153241549893917	0.39373254725939	0.129164766232137	0.340212623532898	0.0482542791090967	0.0733116288770865
MIX8	0.201018598342648	0.109995774043595	0.232201950023685	0.202532322130584	0.211262078784068	0.0429892766754193
MIX9	0.0704202028601274	0.128744939615708	0.261651239737289	0.221466377967333	0.13239706947608	0.185320170343463
MIX10	0.208996822005931	0.109127466389787	0.230568920081304	0.178252686708546	0.186534042235787	0.0865200625786451
MIX11	0.181529366660975	0.00395749147422349	0.177662901061571	0.159005502334034	0.150891897154884	0.326952841314313
MIX12	0.182882673994733	0.260047426601393	0.145597148459636	0.0753242080145832	0.142491221103112	0.193657321826543
MIX13	0.308533131953667	0.112744771210335	0.200740042361348	0.091993607876234	0.000414261945635675	0.285574184652781
MIX14	0.198686608375034	0.247175834458135	0.0529371886101127	0.0462194890737021	0.218390670185934	0.236590209297083
MIX15	0.0919306616856261	0.179062072067803	0.198328363454685	0.221121884872058	0.164594696014097	0.14496232190573
MIX16	0.309547096304382	0.110724371731933	0.180938151110194	0.0814214602599799	0.103672258209048	0.213696662384463
MIX17	0.23574306205768	0.233429417883661	0.227191778907082	0.166334010446705	0.0837046155263416	0.0535971151785307
MIX18	0.242975276565435	0.126471985637736	0.00301210438034944	0.168917189136656	0.359042393643296	0.0995810506365265
MIX19	0.28005375922103	0.0885340999946571	0.0437753405005482	0.10443238620738	0.202635854997031	0.280568559079355
MIX20	0.0192516385207799	0.28724312229753	0.0490112871495915	0.0980862286844854	0.260658538666879	0.285749184680734
MIX21	0.159417285167966	0.176788823144767	0.124222254092227	0.0859529197414202	0.229251904898068	0.224366812955551
MIX22	0.217639725248709	0.188575326907021	0.226476581448454	0.0611216705227314	0.210308558163588	0.0958781377094967
MIX23	0.10465869876349	0.257148166342642	0.066761753543727	0.139034303417709	0.183551089759444	0.248845988172988
MIX24	0.139998921639766	0.178002748492313	0.271216594969888	0.0795245962439895	0.229228891807928	0.102028246846115
MIX25	0.0453540349945689	0.0394345044038655	0.118979643101736	0.120173210183936	0.129013587679974	0.547045019635919
MIX26	0.293188705775748	0.184854654352684	0.146913438441058	0.0150672391209291	0.127598165030237	0.232377797279344
MIX27	0.297200884132995	0.0952233167035766	0.117140718378198	0.108987454977492	0.118741298786702	0.262706327021037
MIX28	0.343629628430496	0.123426536169008	0.207862449036521	0.00715106822046956	0.264551653089127	0.0533786650543776
MIX29	0.064353908949476	0.0988409794091816	0.066044629480507	0.162416283069681	0.291467083069648	0.316877116021506
MIX30	0.238650209018253	0.0725169103253097	0.209548733219126	0.0251402029304824	0.124062391319228	0.3300815531876
MIX31	0.0570279560270022	0.0326105049518554	0.16599464709657	0.349652825934459	0.164621866652067	0.230092199338046
MIX32	0.216714497323585	0.171684372957963	0.112125474774455	0.180483640578225	0.0839984779516663	0.234993536414106
MIX33	0.121825695550326	0.257540463192392	0.0371550664216643	0.103628656371307	0.218015816618983	0.261834301845328
MIX34	0.0869091366674102	0.0870488678724874	0.228277833514389	0.16303768960608	0.183175842808692	0.251550629530941
MIX35	0.163277824108307	0.0343128941844072	0.282458435441559	0.195615642465253	0.0666158009728732	0.257719402827601
MIX36	0.169917841833745	0.000926829114475246	0.173616296425948	0.214528956926566	0.273469107220768	0.167540968478498
MIX37	0.0358361533522537	0.085386084553264	0.255310025718152	0.245107895182046	0.226403280995512	0.151956560198772
MIX38	0.251731813331289	0.125162858695324	0.136106968680657	0.194320252502246	0.0725380187070589	0.220140088083426
MIX39	0.31899037868163	0.00186223718283421	0.1414223901171	0.246799350282883	0.21729649361063	0.0736291501249232
MIX40	0.114494730905519	0.052873531667924	0.263628951283251	0.113595076513593	0.219952052569522	0.235455657060191
MIX41	0.0267268371156765	0.387514063472396	0.231982588980677	0.034283485711118	0.00168299777362461	0.317810026946508
MIX42	0.181582280276807	0.215413234068747	0.17037860038414	0.129788496314695	0.126369507858462	0.17646788109715
MIX43	0.21444425073585	0.0665376655652393	0.171349053214541	0.113619078592273	0.232208073222937	0.20184187866916
MIX44	0.174707181460821	0.155846636786764	0.143195879187098	0.139882403654393	0.195283932349586	0.191083966561337
MIX45	0.236875516386409	0.100874646594558	0.178538489569661	0.193540808213574	0.069545151864357	0.220625387371441
MIX46	0.134355914026918	0.00324989805234254	0.437686117740048	0.175170200329697	0.0563319080696713	0.193205961781323
MIX47	0.0912582317466554	0.439835681493634	0.0875407005997303	0.288521937679675	0.0618472876234486	0.0309961608568563
MIX48	0.238864264286605	0.0781654417459156	0.302558650800038	0.0707680183263034	0.197067512135395	0.112576112705744
MIX49	0.293687104120074	0.268974104237408	0.0184816227984369	0.196546838681044	0.0543543415794239	0.167955988583614
MIX50	0.259547360625046	0.136148006835223	0.285181796369095	0.221566529215838	0.045509622855773	0.0520466840990249
MIX51	0.31658868292766	0.0546592080467902	0.269161107155102	0.184526789448054	0.137652843276873	0.0374113691455208
MIX52	0.2445421872926	0.242217720393862	0.208498911356508	0.0501290535298687	0.196797746896343	0.057814380530819
MIX53	0.262008875280723	0.0506634931389295	0.0760833638492179	0.210195750164006	0.187885354622522	0.213163162944601
MIX54	0.0940912409227418	0.250103166498844	0.0733685467116024	0.221243831010834	0.171315813191718	0.18987740166426
MIX55	0.087971539408776	0.097037895981348	0.248160404758818	0.152673727343533	0.0994387886311161	0.314717643876409
MIX56	0.221966042698468	0.242126343317754	0.0349637934694083	0.0418013978503828	0.161621966928838	0.297520455735149
MIX57	0.162536106748655	0.237623594448437	0.0460174995333699	0.1107245608024	0.274056003364139	0.169042235102999
MIX58	0.0933188986101604	0.264386190717203	0.226909026379499	0.272455989533808	0.120130843312915	0.0227990514464149
MIX59	0.12403550369241	0.141844911870703	0.29322463877528	0.23772231152815	0.064631311422751	0.138541322710706
MIX60	0.214277069312411	0.138388259144801	0.177236631919096	0.162585476380337	0.1281968103874	0.179315752855955
MIX61	0.0270998050869374	0.208698629202024	0.0314292788757731	0.279859871718533	0.257145322316716	0.195767092800016
MIX62	0.0316032351740708	0.309969694135865	0.278696710737662	0.120496351445485	0.0923463590049685	0.166887649501948
MIX63	0.192557839515301	0.202516256181042	0.155096296643663	0.155818121075715	0.116383088822759	0.177628397761521
MIX64	0.148005813943997	0.0317797499457436	0.142638306356585	0.0261304653995006	0.31225222030228	0.339193444051893
MIX65	0.331323343288957	0.114464169486805	0.234063092474652	0.0354592149165987	0.212688954698346	0.07200122513464
MIX66	0.107226364218096	0.054365011924852	0.461560401607094	0.149540438966551	0.06789095768946	0.159416825593946
MIX67	0.00859701994254633	0.357045914720765	0.177109963046351	0.129592725067014	0.0275244460032995	0.300129931220025
MIX68	0.183124143374215	0.186484921306486	0.290339751724127	0.15085573620612	0.104725664061935	0.0844697833271178
MIX69	0.290845475863522	0.0446023694555372	0.0895090852168155	0.0459116434303518	0.186345829358319	0.342785596675455
MIX70	0.2186039976787	0.12773775777187	0.0390186643729031	0.238833899205224	0.253249836935889	0.122555844035414
MIX71	0.199450077033132	0.203680982416887	0.0811317381327974	0.222275328861301	0.211075973570492	0.0823858999853906
MIX72	0.143095069975827	0.13949391416033	0.266110126411087	0.271540036239518	0.125210702238859	0.0545501509743793
MIX73	0.172103863980913	0.16590492266558	0.0677829326302875	0.241246002632187	0.302220468464278	0.0507418096267537
MIX74	0.104890343814277	0.24341409462706	0.182073813148716	0.191806793124209	0.195613857657481	0.0822010976282564
MIX75	0.360611162217894	0.0570481996118522	0.064316213578705	0.056083434997642	0.145686653209289	0.316254336384619
MIX76	0.0389879481644807	0.113814410236757	0.229459008038867	0.0734818109192833	0.188714163466308	0.355542659174304
MIX77	0.3247031905198	0.288567898828617	0.0297299448969233	0.000710256948521399	0.306897552835825	0.0493911559703133
MIX78	0.0429202343022631	0.0538304103449283	0.232303302910234	0.310041002082481	0.320433258947221	0.0404717914128715
MIX79	0.268330754998256	0.0972589025148948	0.104606601809833	0.176384907495019	0.224890508942143	0.128528324239854
MIX80	0.183457660866941	0.181059167065222	0.280746714715533	0.102613803429737	0.0656259229349424	0.186496730987625
MIX81	0.145617404736645	0.286346299041345	0.2204165886611	0.262594017325592	0.0406439501566436	0.0443817400786745
MIX82	0.304541528596283	0.125081888382765	0.0455485541471513	0.0306169286013624	0.317264651588917	0.176946448683521
MIX83	0.298181798667805	0.242652694292179	0.0263312186453942	0.226776445258025	0.0959395476691802	0.110118295467418
MIX84	0.13502872044137	0.17914988215016	0.0173284212420754	0.207620227318151	0.15615831699104	0.304714431857203
MIX85	0.0744303339038281	0.274767212783489	0.202893407753915	0.291956522533483	0.0290348680125784	0.126917655012706
MIX86	0.213199840883382	0.243681326897245	0.0820303897609717	0.0787917091450351	0.141317239012295	0.240979494301072
MIX87	0.0622671424043035	0.0995922903876306	0.179530794819033	0.277419338424162	0.179181501207521	0.202008932757349
MIX88	0.136016462921279	0.102430830079723	0.117063505136721	0.106213132707074	0.281249302106107	0.257026767049096
MIX89	0.076013621455137	0.136180386757436	0.256469366611498	0.137730282741683	0.204407616773246	0.189198725661
MIX90	0.18231056804774	0.18695507838516	0.0808496770075787	0.201327194432692	0.272773313884283	0.0757841682425469
MIX91	0.051534873345535	0.243067313187982	0.250630136270969	0.0669861727094628	0.145614422086122	0.242167082399929
MIX92	0.165638082864356	0.173800630495591	0.131171388720689	0.222344472945036	0.144983675598609	0.162061749375719
MIX93	0.172653219524837	0.267454922670098	0.0288512735450384	0.0733960609824315	0.310469298174045	0.14717522510355
MIX94	0.143293319856193	0.0540672372543408	0.303643240312999	0.0397584232786105	0.313122594785058	0.146115184512799
MIX95	0.134009930806938	0.173876251156763	0.0664412678402797	0.118364789441178	0.248466894880777	0.258840865874064
MIX96	0.192468310640915	0.217217197333643	0.284963480401777	0.191141878238725	0.0566068571733194	0.0576022762116192
MIX97	0.179055847142048	0.303336008155034	0.250619897310372	0.13469096994417	0.0405839028157371	0.0917133746326389
MIX98	0.084938192442128	0.223174860001311	0.306140442951685	0.102277648684143	0.074291902509166	0.209176953411566
MIX99	0.168568787448472	0.117104154763646	0.0397197353195381	0.362939721494411	0.203021036728911	0.108646564245023
MIX100	0.090957727682654	0.317225431905945	0.168591867250245	0.12802931666093	0.0360041234291303	0.259191533071095
MIX101	0.267379656315191	0.102478089879464	0.214660753159127	0.208200442622865	0.116025727765988	0.0912553302573634
MIX102	0.112731403026819	0.20056719288122	0.184900495517962	0.239770495835746	0.117070460426002	0.14495995231225
MIX103	0.0729627566097782	0.142741940062683	0.26135380564869	0.174944884034877	0.263497258040898	0.0844993556030744
MIX104	0.140589491689702	0.409106674404309	0.0827937355425808	0.3110064054849	0.0215425123694846	0.0349611805090242
MIX105	0.0354342535224516	0.0623917354183283	0.27474041016798	0.0989044445836813	0.306612339025887	0.221916817281672
MIX106	0.102894932059667	0.098184632858416	0.0136938074602585	0.376262051654174	0.256485564311077	0.152479011656408
MIX107	0.205718368289475	0.269086004600654	0.295813085099793	0.146375065218954	0.0727015517659206	0.0103059250252031
MIX108	0.22986861030817	0.167352160958356	0.0269094290074702	0.221148372155057	0.226085661451663	0.128635766119283
MIX109	0.0118592233394617	0.264831779416828	0.294417485122502	0.00600010778296896	0.278738487666325	0.144152916671913
MIX110	0.0944017844826424	0.215979599991685	0.22916006021969	0.049646667454725	0.226917350134108	0.183894537717149
MIX111	0.013686519870316	0.227840430312024	0.216459394587346	0.186176514204854	0.0867394761529176	0.269097664872543
MIX112	0.140853252210096	0.171893004514102	0.178036203049866	0.159125254725336	0.173800569409638	0.176291716090962
MIX113	0.140622997021097	0.264903658393187	0.028731060614598	0.154897967797461	0.11452170276139	0.296322613412267
MIX114	0.219435633568881	0.208220232716627	0.218589993593605	0.170712744736403	0.104634413700049	0.0784069816844352
MIX115	0.310567193330354	0.125209768493074	0.0979235640082434	0.173375716943125	0.166977552892721	0.125946204332483
MIX116	0.072433014789879	0.251407577684718	0.118864646819711	0.0811386980239723	0.238223819298153	0.237932243383566
MIX117	0.134319273910969	0.0451581092630663	0.256965758553981	0.187381471418491	0.129310086977219	0.246865299876274
MIX118	0.0192456488177528	0.250374446260148	0.262550822003675	0.194966092889163	0.185694696742375	0.0871682932868869
MIX119	0.0729569881089756	0.221782872692465	0.059425759390057	0.202802833901012	0.240730025462572	0.202301520444918
MIX120	0.239532641240126	0.132488679765962	0.112505268525318	0.121587765470621	0.0584835204117011	0.335402124586272
MIX121	0.337617794336773	0.151392822079633	0.00802116323013987	0.0115275390757294	0.184723451432329	0.306717229845395
MIX122	0.0783413149977874	0.234594722106079	0.210049609560129	0.143594122929495	0.156998443871577	0.176421786534933
MIX123	0.280942816186801	0.0361091765982301	0.0389758949013343	0.246612291158777	0.222343770602575	0.175016050552283
MIX124	0.0365318883047176	0.0837106807483809	0.310626190939298	0.232625872022173	0.308666432837669	0.0278389351477615
MIX125	0.22553733285197	0.083052958838957	0.169232320659456	0.242053194738515	0.026276911404732	0.253847281506371
MIX126	0.292166473261885	0.00273049178349233	0.117370418465678	0.0186627058543592	0.225888562533052	0.343181348101533
MIX127	0.129178209016166	0.12490470489208	0.355629916303111	0.204877741273543	0.0322225509622377	0.153186877552863
MIX128	0.242040741819838	0.186422038439521	0.148267595493113	0.24959874196644	0.146357652778713	0.0273132295023737
MIX129	0.197143976818661	0.236361428510888	0.224658812247526	0.219245472091707	0.073873458122904	0.0487168522083125
MIX130	0.0875164705738414	0.237673765731397	0.203526296628182	0.321646877895897	0.102407085307104	0.0472295038635786
MIX131	0.0979324138847111	0.0496476382001854	0.0651398942856043	0.321037565496387	0.224792387636302	0.24145010049681
MIX132	0.177758552056844	0.00279103392038893	0.318107273078074	0.220155369239357	0.19182892087073	0.0893588508346062
MIX133	0.120498436449401	0.235523639637806	0.384840597690513	0.0567593923096988	0.182584915486399	0.0197930184261819
MIX134	0.23318402951304	0.216663321351019	0.164031699221802	0.0166376359549323	0.0700334883527225	0.299449825606484
MIX135	0.0698215427308446	0.355456518969583	0.262530623875165	0.0531194967176941	0.0703002500911055	0.188771567615607
MIX136	0.21216966936043	0.163548125478279	0.142230257826438	0.227807132991825	0.0369432594819223	0.217301554861106
MIX137	0.194210185765316	0.0529414108230652	0.0506883147943914	0.256476620053256	0.185328698855075	0.260354769708896
MIX138	0.103352405645639	0.277753621056784	0.273236073569571	0.067431194081587	0.128610683928513	0.149616021717907
MIX139	0.016517328356372	0.0955060436915085	0.0888603397566569	0.176553247453826	0.491776191998096	0.13078684874354
MIX140	0.0214030598810093	0.184404786198568	0.132918127965549	0.21564816699038	0.138246515363687	0.307379343600807
MIX141	0.0618303179228742	0.142494250385119	0.0239038837289619	0.28576762592039	0.255854986113283	0.230148935929372
MIX142	0.26174913555492	0.0285696319801834	0.280980376337815	0.179670714468841	0.235249325831859	0.0137808158263811
MIX143	0.117490958749426	0.0869183225081738	0.197049977318266	0.0142662839547701	0.29881809360901	0.285456363860355
MIX144	0.24260889531703	0.0842164196427679	0.238626491614963	0.0224285333891014	0.17970893929394	0.232410720742197
MIX145	0.216004262185331	0.22473527544636	0.0685197539106136	0.232924172210502	0.080429876990804	0.177386659256389
MIX146	0.143227990560462	0.127084861111251	0.259802184682291	0.262772110333352	0.158739283764855	0.0483735695477894
MIX147	0.20119691558553	0.110525837631553	0.235705612245562	0.262748185953208	0.184814008583645	0.00500944000050186
MIX148	0.293512951762292	0.296059981437494	0.168257981074275	0.0539183336758019	0.156466731677051	0.031784020373086
MIX149	0.0341151046002016	0.0162057716510936	0.0794405201573033	0.323855140337834	0.289735298211381	0.256648165042187
MIX150	0.00468453410533043	0.26774980886127	0.178824367077929	0.135922178965563	0.360763048593767	0.0520560623961408
MIX151	0.291762336636126	0.0813307116255572	0.228008335190524	0.0889489999373098	0.169961819121844	0.139987797488639
MIX152	0.220294674735846	0.0828821208630867	0.0739346858505397	0.264882170684966	0.130959660907895	0.227046686957666
MIX153	0.211276779126395	0.133523489844245	0.129706014719357	0.162985247174461	0.192603719200201	0.169904749935342
MIX154	0.159476688848217	0.132321063718859	0.220983947018585	0.244216000198587	0.125702587206861	0.117299713008892
MIX155	0.296783223274567	0.0447713441817999	0.372953772784476	0.0812053045118117	0.155779897363656	0.0485064578836897
MIX156	0.172111161824158	0.149785582972916	0.115396367118966	0.423720611520949	0.0940636337169572	0.0449226428460531
MIX157	0.0779019225626957	0.210970496227339	0.122332683893917	0.186239282129248	0.25481882774662	0.14773678744018
MIX158	0.339993989810237	0.00429300303867482	0.0295747468040557	0.243314479824277	0.118971250212747	0.263852530310008
MIX159	0.0979849195326815	0.211218083369101	0.132543005957376	0.139035278642466	0.249016375546504	0.170202336951871
MIX160	0.142919724665865	0.161337959385701	0.270809077547166	0.224963280893743	0.0789354437639011	0.121034513743624
MIX161	0.137593075721302	0.0275284118133286	0.0616178756935939	0.259749875423445	0.28043477703303	0.233075984315301
MIX162	0.187863541237646	0.186852646259726	0.113096457546895	0.0374126097676071	0.247180161007457	0.227594584180668
MIX163	0.283422504591714	0.187072890348828	0.117336162505074	0.148196413553402	0.0648026326733951	0.199169396327587
MIX164	0.244544808716297	0.0236283543013966	0.0201711295837404	0.0197540668977519	0.446234886818331	0.245666753682483
MIX165	0.216539524180988	0.174424258326549	0.213066376585209	0.217929346302702	0.164968896560671	0.0130715980438809
MIX166	0.0767380182509989	0.142570183234321	0.127733282449302	0.273510222452448	0.16254006097623	0.216908232636699
MIX167	0.179018179815357	0.260071691380579	0.0866036702552766	0.0215416294472686	0.248030277581894	0.204734551519626
MIX168	0.129177290889512	0.140020825350275	0.239599777715774	0.200055948633987	0.245908324564916	0.0452378328455355
MIX169	0.123509169912005	0.220522636341023	0.126641053982187	0.117061567658245	0.270447362800844	0.141818209305696
MIX170	0.330438471575536	0.271310478791452	0.0169669380884418	0.0823019956161725	0.235927913683387	0.06305420224501
MIX171	0.208580896064182	0.0439166195486698	0.226488854367665	0.0791272487307691	0.231632522519957	0.210253858768757
MIX172	0.23380724195757	0.193606592087816	0.201131500844316	0.0914704890231152	0.0366826266992031	0.243301549387979
MIX173	0.0524657125941072	0.293763519101382	0.0399883851743146	0.268360795830251	0.175371823173636	0.17004976412631
MIX174	0.193514636180719	0.25298518328055	0.179185801419115	0.204075187613317	0.0848742326364387	0.0853649588698601
MIX175	0.192211199895041	0.245152158940859	0.00236911435453144	0.290060212154892	0.116596060188056	0.15361125446662
MIX176	0.0472269980276989	0.167470432897497	0.261000559451005	0.127995586905269	0.273869423442101	0.122436999276428
MIX177	0.273550458457659	0.111112934659662	0.169259424560179	0.0965063915565964	0.253965575846088	0.0956052149198158
MIX178	0.230666821507536	0.150191103851992	0.256865498273794	0.256002097044629	0.0986024558154168	0.00767202350663155
MIX179	0.371064953149483	0.175052562365018	0.0900071599186318	0.14136933203688	0.194351306976071	0.0281546855539167
MIX180	0.0802693930714496	0.037732108677342	0.123661655989436	0.128389675624621	0.313340420970936	0.316606745666215
MIX181	0.17777312039834	0.183520677516614	0.147199077902639	0.174295908896582	0.157825505360126	0.1593857099257
MIX182	0.22126789336476	0.119138444040331	0.111998913129612	0.253634141140001	0.238796955696125	0.0551636526291709
MIX183	0.106474486736095	0.208159143456081	0.201850335075861	0.117418058059308	0.227403620301491	0.138694356371165
MIX184	0.205466787038242	0.311116459690292	0.0245182068035565	0.0944375892123368	0.104723233231837	0.259737724023735
MIX185	0.0107258586452884	0.113911222170565	0.329046372550576	0.290230178409669	0.0685071434936601	0.187579224730241
MIX186	0.0624761636548771	0.256409463357575	0.115784370465362	0.250390498761213	0.213736622716269	0.101202881044704
MIX187	0.258979439363636	0.0944087789543549	0.157974326717076	0.153413380605789	0.14566174523992	0.189562329119225
MIX188	0.291569763834807	0.0733313690613547	0.169807681261415	0.0461956416108852	0.284715377775644	0.134380166455894
MIX189	0.231744204505447	0.205542115361385	0.211002263687289	0.260365473616946	0.0396312764571084	0.051714666371825
MIX190	0.126503577137537	0.0535016730521123	0.180445466226592	0.261817215138358	0.109015498279435	0.268716570165965
MIX191	0.274075708611843	0.0205820805278659	0.0719830554451659	0.19696487300731	0.223547222306659	0.212847060101156
MIX192	0.322512957573366	0.038126357591193	0.185592323936806	0.117970262867609	0.167333025834594	0.168465072196431
MIX193	0.0800031353099582	0.196090933931769	0.487318861660403	0.00298333356539682	0.147484416661344	0.0861193188711293
MIX194	0.256545134821264	0.0997980515701617	0.114755459612005	0.0340432023878401	0.246896682895587	0.247961468713142
MIX195	0.00728733197811068	0.251975534253581	0.246713776640121	0.246337999193543	0.147453701348147	0.100231656586497
MIX196	0.12852684002009	0.0435793704044627	0.194114965879784	0.209426004209936	0.0158748638581242	0.408477955627603
MIX197	0.0610734017533491	0.256621149065916	0.155430223458317	0.110360625844734	0.257047151241487	0.159467448636196
MIX198	0.0748073753890718	0.0980147644058552	0.14206752608253	0.308581437634723	0.0686545406993884	0.307874355788432
MIX199	0.0916013440889899	0.142002040581837	0.233520156221026	0.205337752978928	0.172020681996188	0.155518024133032
MIX200	0.167351910752862	0.113618752630222	0.0885816942557092	0.241567443055316	0.30171217247007	0.0871680268358206

## Sheet: Immune_cells_850k_reallife_prop
	Neutrophil	Natural killer cell	B-cell	CD4+ T-cell	CD8+ T-cell	Monocyte
MIX1	0.621322123117995	0.103337723529953	0.0210181303960789	0.0861553443426474	0.081377945554108	0.0867887330592183
MIX2	0.573681704537556	0.0895879563723873	0.0743631849493459	0.102766658882887	0.0756361606405186	0.0839643346173057
MIX3	0.55077560136653	0.0633774939628617	0.0496057115030874	0.122849626651895	0.132374915803046	0.0810166507125801
MIX4	0.498168609195221	0.0809960157845749	0.0496650012893935	0.213068854853361	0.112456419398191	0.0456450994792588
MIX5	0.479651005813782	0.0393764283942133	0.0567897881255109	0.13146910156133	0.247290105968953	0.045423570136211
MIX6	0.551568147122531	0.0577082004459244	0.0458622315525332	0.141237458777186	0.14318770349057	0.0604362586112555
MIX7	0.457528506696822	0.0832008817076527	0.0748407821319325	0.1374134621969	0.190820190518015	0.0561961767486779
MIX8	0.452496590163512	0.0755827053837741	0.0512014980741127	0.212781842870818	0.141491055672177	0.0664463078356059
MIX9	0.519468536696443	0.0513273622928674	0.0865151981539256	0.130402458484808	0.157723396659302	0.0545630477126537
MIX10	0.618371583615071	0.0443752792575944	0.0576071137515559	0.0851991993762698	0.134783443086619	0.0596633809128906
MIX11	0.675075742515198	0.0459026938083891	0.0470990911064214	0.0822195038932712	0.0917579182058248	0.0579450504708957
MIX12	0.619302066969593	0.0898878742410549	0.0842575048070878	0.0979990365938832	0.0404304469149735	0.0681230704734077
MIX13	0.531388176694756	0.118655075573648	0.0704463064510796	0.0856675369340548	0.125512756508448	0.0683301478380141
MIX14	0.550937057680175	0.0960865960094212	0.0463806531279994	0.0653871496346949	0.159295013389529	0.0819135301581804
MIX15	0.542955628982129	0.0310483299046967	0.0418511846665077	0.170087129729268	0.180648567731882	0.0334091589855169
MIX16	0.563977280179072	0.0845454392441311	0.0410737794498564	0.106575339755458	0.106507443288456	0.0973207180830254
MIX17	0.502252783082668	0.148792086202716	0.0538600627129773	0.13408922091812	0.0896937158075211	0.0713121312759971
MIX18	0.612783501962274	0.0707082662481853	0.034028820842724	0.103224348383834	0.112855979106473	0.066399083456509
MIX19	0.530624351882305	0.0606701668611388	0.035178151262355	0.14851588806807	0.167480277058246	0.0575311648678845
MIX20	0.617917130869065	0.0359762775882936	0.0528530404931334	0.0961025161418431	0.123929114538003	0.0732219203696626
MIX21	0.540206828120055	0.0886274498027464	0.0707913243197227	0.107954934869851	0.111631976039644	0.0807874868479812
MIX22	0.573619662799757	0.0771728901049714	0.0592232606109996	0.0739305196840752	0.136228706355581	0.0798249604446152
MIX23	0.627376222955532	0.102814827850577	0.0227094495268398	0.068206333872324	0.0945033587394414	0.0843898070552852
MIX24	0.57244695047908	0.0766216109075562	0.0558733291924445	0.0846195653580773	0.128973511316647	0.0814650327461943
MIX25	0.433826506129538	0.0980960383859174	0.0548017247553998	0.122942608685291	0.236838672748682	0.0534944492951718
MIX26	0.602182964117282	0.10962215908694	0.0209692596923437	0.071880244398809	0.120764578430559	0.0745807942740667
MIX27	0.676097239237627	0.0509688730958163	0.0419734332523496	0.0868570182338281	0.0795683536008632	0.0645350825795157
MIX28	0.534011938440137	0.0625624533672782	0.057521154347013	0.149463101520792	0.108613619852084	0.0878277324726948
MIX29	0.592233267246244	0.0908468433671449	0.0563171474376268	0.122986132759996	0.0754619431063838	0.0621546660826048
MIX30	0.553503243678275	0.119582826625351	0.0420423964834415	0.0995636293512866	0.0804453148483575	0.104862589013288
MIX31	0.409724285166563	0.123629316042972	0.0193367873292574	0.154816742986494	0.197079078976647	0.0954137894980676
MIX32	0.693485745598856	0.0550547059494864	0.036688944377295	0.0864957982405486	0.0752096617479367	0.0530651440858776
MIX33	0.523891777957484	0.104837484094288	0.041658696887669	0.0962735990978274	0.176423100841541	0.0569153411211905
MIX34	0.573683137897851	0.0500164356727189	0.0452263290812628	0.146409343430326	0.110580118712145	0.074084635205696
MIX35	0.385563185966836	0.122966980451824	0.0683160258034764	0.15604374354669	0.200474473210505	0.0666355910206696
MIX36	0.584973409264325	0.102663047798315	0.0165412682374602	0.108433469862901	0.0970690892483721	0.0903197155886275
MIX37	0.624789524490231	0.0900555580414222	0.0428083613276693	0.129417387311908	0.0358336170571999	0.0770955517715688
MIX38	0.539779389565851	0.089735117691587	0.0221975954419619	0.143918530769337	0.142426025901028	0.0619433406302356
MIX39	0.631554438140516	0.0827480080616263	0.0428637205276401	0.111839780057076	0.0631748782619168	0.067819174951224
MIX40	0.661374534823745	0.0815969835441791	0.0251657424279176	0.100153336768411	0.0609884806192916	0.0707209218164558
MIX41	0.701949737983217	0.0502980804799479	0.0164266894241138	0.0851183719188221	0.0509851021536576	0.0952220180402412
MIX42	0.479112295037917	0.147117203969299	0.0362977828611196	0.0888261440498793	0.158559615971806	0.090086958109979

## Sheet: Immune_cells_WGBS
Cell type	Control	Validation
Monocyte	GSE186348	EGAD00001001261
CD8+ T-cell	GSE186348	EGAD00001001189
CD4+ T-cell	GSE186348	EGAD00001002460
B-cell	GSE186348	EGAD00001000710
Neutrophil	GSE186348	EGAD00001002508
Natural killer cell	GSE186348	EGAD00001001473

## Sheet: Immune_cells_WGBS_proportions
	Neutrophil	Natural killer cell	B-cell	CD4+ T-cell	CD8+ T-cell	Monocyte
MIX1	0.2994519973092	0.21745566263938	0.133345945347742	0.220293315730672	0.111331933873057	0.0181211450999486
MIX2	0.0782099069454311	0.370916980694488	0.115233794792221	0.0784172244562534	0.311001918233848	0.0462201748777589
MIX3	0.287092678760309	0.023189632388307	0.228650420824481	0.211022025307539	0.0580914795559525	0.191953763163411
MIX4	0.240825554605746	0.241713976506494	0.0266296907170618	0.322570442282708	0.0322190806489392	0.136041255239051
MIX5	0.204530691223263	0.021702803886893	0.248222464526428	0.280177710612782	0.0741241403419133	0.171242189408722
MIX6	0.188129892814899	0.0972879609350207	0.13688632317641	0.0685334388788904	0.24302209621233	0.26614028798245
MIX7	0.0153241549893917	0.39373254725939	0.129164766232137	0.340212623532898	0.0482542791090967	0.0733116288770865
MIX8	0.201018598342648	0.109995774043595	0.232201950023685	0.202532322130584	0.211262078784068	0.0429892766754193
MIX9	0.0704202028601274	0.128744939615708	0.261651239737289	0.221466377967333	0.13239706947608	0.185320170343463
MIX10	0.208996822005931	0.109127466389787	0.230568920081304	0.178252686708546	0.186534042235787	0.0865200625786451
MIX11	0.181529366660975	0.00395749147422349	0.177662901061571	0.159005502334034	0.150891897154884	0.326952841314313
MIX12	0.182882673994733	0.260047426601393	0.145597148459636	0.0753242080145832	0.142491221103112	0.193657321826543
MIX13	0.308533131953667	0.112744771210335	0.200740042361348	0.091993607876234	0.000414261945635675	0.285574184652781
MIX14	0.198686608375034	0.247175834458135	0.0529371886101127	0.0462194890737021	0.218390670185934	0.236590209297083
MIX15	0.0919306616856261	0.179062072067803	0.198328363454685	0.221121884872058	0.164594696014097	0.14496232190573
MIX16	0.309547096304382	0.110724371731933	0.180938151110194	0.0814214602599799	0.103672258209048	0.213696662384463
MIX17	0.23574306205768	0.233429417883661	0.227191778907082	0.166334010446705	0.0837046155263416	0.0535971151785307
MIX18	0.242975276565435	0.126471985637736	0.00301210438034944	0.168917189136656	0.359042393643296	0.0995810506365265
MIX19	0.28005375922103	0.0885340999946571	0.0437753405005482	0.10443238620738	0.202635854997031	0.280568559079355
MIX20	0.0192516385207799	0.28724312229753	0.0490112871495915	0.0980862286844854	0.260658538666879	0.285749184680734
MIX21	0.159417285167966	0.176788823144767	0.124222254092227	0.0859529197414202	0.229251904898068	0.224366812955551
MIX22	0.217639725248709	0.188575326907021	0.226476581448454	0.0611216705227314	0.210308558163588	0.0958781377094967
MIX23	0.10465869876349	0.257148166342642	0.066761753543727	0.139034303417709	0.183551089759444	0.248845988172988
MIX24	0.139998921639766	0.178002748492313	0.271216594969888	0.0795245962439895	0.229228891807928	0.102028246846115
MIX25	0.0453540349945689	0.0394345044038655	0.118979643101736	0.120173210183936	0.129013587679974	0.547045019635919
MIX26	0.293188705775748	0.184854654352684	0.146913438441058	0.0150672391209291	0.127598165030237	0.232377797279344
MIX27	0.297200884132995	0.0952233167035766	0.117140718378198	0.108987454977492	0.118741298786702	0.262706327021037
MIX28	0.343629628430496	0.123426536169008	0.207862449036521	0.00715106822046956	0.264551653089127	0.0533786650543776
MIX29	0.064353908949476	0.0988409794091816	0.066044629480507	0.162416283069681	0.291467083069648	0.316877116021506
MIX30	0.238650209018253	0.0725169103253097	0.209548733219126	0.0251402029304824	0.124062391319228	0.3300815531876
MIX31	0.0570279560270022	0.0326105049518554	0.16599464709657	0.349652825934459	0.164621866652067	0.230092199338046
MIX32	0.216714497323585	0.171684372957963	0.112125474774455	0.180483640578225	0.0839984779516663	0.234993536414106
MIX33	0.121825695550326	0.257540463192392	0.0371550664216643	0.103628656371307	0.218015816618983	0.261834301845328
MIX34	0.0869091366674102	0.0870488678724874	0.228277833514389	0.16303768960608	0.183175842808692	0.251550629530941
MIX35	0.163277824108307	0.0343128941844072	0.282458435441559	0.195615642465253	0.0666158009728732	0.257719402827601
MIX36	0.169917841833745	0.000926829114475246	0.173616296425948	0.214528956926566	0.273469107220768	0.167540968478498
MIX37	0.0358361533522537	0.085386084553264	0.255310025718152	0.245107895182046	0.226403280995512	0.151956560198772
MIX38	0.251731813331289	0.125162858695324	0.136106968680657	0.194320252502246	0.0725380187070589	0.220140088083426
MIX39	0.31899037868163	0.00186223718283421	0.1414223901171	0.246799350282883	0.21729649361063	0.0736291501249232
MIX40	0.114494730905519	0.052873531667924	0.263628951283251	0.113595076513593	0.219952052569522	0.235455657060191
MIX41	0.0267268371156765	0.387514063472396	0.231982588980677	0.034283485711118	0.00168299777362461	0.317810026946508
MIX42	0.181582280276807	0.215413234068747	0.17037860038414	0.129788496314695	0.126369507858462	0.17646788109715
MIX43	0.21444425073585	0.0665376655652393	0.171349053214541	0.113619078592273	0.232208073222937	0.20184187866916
MIX44	0.174707181460821	0.155846636786764	0.143195879187098	0.139882403654393	0.195283932349586	0.191083966561337
MIX45	0.236875516386409	0.100874646594558	0.178538489569661	0.193540808213574	0.069545151864357	0.220625387371441
MIX46	0.134355914026918	0.00324989805234254	0.437686117740048	0.175170200329697	0.0563319080696713	0.193205961781323
MIX47	0.238864264286605	0.0781654417459156	0.302558650800038	0.0707680183263034	0.197067512135395	0.112576112705744
MIX48	0.293687104120074	0.268974104237408	0.0184816227984369	0.196546838681044	0.0543543415794239	0.167955988583614
MIX49	0.259547360625046	0.136148006835223	0.285181796369095	0.221566529215838	0.045509622855773	0.0520466840990249
MIX50	0.31658868292766	0.0546592080467902	0.269161107155102	0.184526789448054	0.137652843276873	0.0374113691455208
MIX51	0.2445421872926	0.242217720393862	0.208498911356508	0.0501290535298687	0.196797746896343	0.057814380530819
MIX52	0.262008875280723	0.0506634931389295	0.0760833638492179	0.210195750164006	0.187885354622522	0.213163162944601
MIX53	0.0940912409227418	0.250103166498844	0.0733685467116024	0.221243831010834	0.171315813191718	0.18987740166426
MIX54	0.087971539408776	0.097037895981348	0.248160404758818	0.152673727343533	0.0994387886311161	0.314717643876409
MIX55	0.221966042698468	0.242126343317754	0.0349637934694083	0.0418013978503828	0.161621966928838	0.297520455735149
MIX56	0.162536106748655	0.237623594448437	0.0460174995333699	0.1107245608024	0.274056003364139	0.169042235102999
MIX57	0.0933188986101604	0.264386190717203	0.226909026379499	0.272455989533808	0.120130843312915	0.0227990514464149
MIX58	0.12403550369241	0.141844911870703	0.29322463877528	0.23772231152815	0.064631311422751	0.138541322710706
MIX59	0.214277069312411	0.138388259144801	0.177236631919096	0.162585476380337	0.1281968103874	0.179315752855955
MIX60	0.0270998050869374	0.208698629202024	0.0314292788757731	0.279859871718533	0.257145322316716	0.195767092800016
MIX61	0.0316032351740708	0.309969694135865	0.278696710737662	0.120496351445485	0.0923463590049685	0.166887649501948
MIX62	0.192557839515301	0.202516256181042	0.155096296643663	0.155818121075715	0.116383088822759	0.177628397761521
MIX63	0.148005813943997	0.0317797499457436	0.142638306356585	0.0261304653995006	0.31225222030228	0.339193444051893
MIX64	0.331323343288957	0.114464169486805	0.234063092474652	0.0354592149165987	0.212688954698346	0.07200122513464
MIX65	0.107226364218096	0.054365011924852	0.461560401607094	0.149540438966551	0.06789095768946	0.159416825593946
MIX66	0.00859701994254633	0.357045914720765	0.177109963046351	0.129592725067014	0.0275244460032995	0.300129931220025
MIX67	0.183124143374215	0.186484921306486	0.290339751724127	0.15085573620612	0.104725664061935	0.0844697833271178
MIX68	0.290845475863522	0.0446023694555372	0.0895090852168155	0.0459116434303518	0.186345829358319	0.342785596675455
MIX69	0.2186039976787	0.12773775777187	0.0390186643729031	0.238833899205224	0.253249836935889	0.122555844035414
MIX70	0.199450077033132	0.203680982416887	0.0811317381327974	0.222275328861301	0.211075973570492	0.0823858999853906
MIX71	0.143095069975827	0.13949391416033	0.266110126411087	0.271540036239518	0.125210702238859	0.0545501509743793
MIX72	0.172103863980913	0.16590492266558	0.0677829326302875	0.241246002632187	0.302220468464278	0.0507418096267537
MIX73	0.104890343814277	0.24341409462706	0.182073813148716	0.191806793124209	0.195613857657481	0.0822010976282564
MIX74	0.360611162217894	0.0570481996118522	0.064316213578705	0.056083434997642	0.145686653209289	0.316254336384619
MIX75	0.0389879481644807	0.113814410236757	0.229459008038867	0.0734818109192833	0.188714163466308	0.355542659174304
MIX76	0.3247031905198	0.288567898828617	0.0297299448969233	0.000710256948521399	0.306897552835825	0.0493911559703133
MIX77	0.0429202343022631	0.0538304103449283	0.232303302910234	0.310041002082481	0.320433258947221	0.0404717914128715
MIX78	0.268330754998256	0.0972589025148948	0.104606601809833	0.176384907495019	0.224890508942143	0.128528324239854
MIX79	0.183457660866941	0.181059167065222	0.280746714715533	0.102613803429737	0.0656259229349424	0.186496730987625
MIX80	0.145617404736645	0.286346299041345	0.2204165886611	0.262594017325592	0.0406439501566436	0.0443817400786745
MIX81	0.304541528596283	0.125081888382765	0.0455485541471513	0.0306169286013624	0.317264651588917	0.176946448683521
MIX82	0.298181798667805	0.242652694292179	0.0263312186453942	0.226776445258025	0.0959395476691802	0.110118295467418
MIX83	0.13502872044137	0.17914988215016	0.0173284212420754	0.207620227318151	0.15615831699104	0.304714431857203
MIX84	0.0744303339038281	0.274767212783489	0.202893407753915	0.291956522533483	0.0290348680125784	0.126917655012706
MIX85	0.213199840883382	0.243681326897245	0.0820303897609717	0.0787917091450351	0.141317239012295	0.240979494301072
MIX86	0.0622671424043035	0.0995922903876306	0.179530794819033	0.277419338424162	0.179181501207521	0.202008932757349
MIX87	0.136016462921279	0.102430830079723	0.117063505136721	0.106213132707074	0.281249302106107	0.257026767049096
MIX88	0.076013621455137	0.136180386757436	0.256469366611498	0.137730282741683	0.204407616773246	0.189198725661
MIX89	0.18231056804774	0.18695507838516	0.0808496770075787	0.201327194432692	0.272773313884283	0.0757841682425469
MIX90	0.051534873345535	0.243067313187982	0.250630136270969	0.0669861727094628	0.145614422086122	0.242167082399929
MIX91	0.165638082864356	0.173800630495591	0.131171388720689	0.222344472945036	0.144983675598609	0.162061749375719
MIX92	0.172653219524837	0.267454922670098	0.0288512735450384	0.0733960609824315	0.310469298174045	0.14717522510355
MIX93	0.143293319856193	0.0540672372543408	0.303643240312999	0.0397584232786105	0.313122594785058	0.146115184512799
MIX94	0.134009930806938	0.173876251156763	0.0664412678402797	0.118364789441178	0.248466894880777	0.258840865874064
MIX95	0.192468310640915	0.217217197333643	0.284963480401777	0.191141878238725	0.0566068571733194	0.0576022762116192
MIX96	0.179055847142048	0.303336008155034	0.250619897310372	0.13469096994417	0.0405839028157371	0.0917133746326389
MIX97	0.084938192442128	0.223174860001311	0.306140442951685	0.102277648684143	0.074291902509166	0.209176953411566
MIX98	0.168568787448472	0.117104154763646	0.0397197353195381	0.362939721494411	0.203021036728911	0.108646564245023
MIX99	0.090957727682654	0.317225431905945	0.168591867250245	0.12802931666093	0.0360041234291303	0.259191533071095
MIX100	0.267379656315191	0.102478089879464	0.214660753159127	0.208200442622865	0.116025727765988	0.0912553302573634
