# Supplementary material for: Benchmarking of methods for DNA methylome deconvolution
Source: Nat Commun. 2024 May 16;15:4134. doi: 10.1038/s41467-024-48466-z (PMC11099101; doi:10.1038/s41467-024-48466-z)
Supplement: Supplementary file 7 — Supplementary Dataset 4 [file 41467_2024_48466_MOESM7_ESM.xlsx]

## Sheet: Tissues_450k
	None	Z-score	Min-max	Column Z-score	Column min-max	Quantile normalization	Log
EMeth-Normal	0.925085730658692	0.933225273019385	0.923661641978515	0.934783019852852	0.92596387369814	0.925228349925538	0.841856048340564
EMeth-Laplace	0.928018290665816	0.929224013726314	0.927701302124376	0.931581435211186	0.928696156242147	0.927818070517095	0.914207416950883
EMeth-Binomial	0.928384237622165	0.926990682874824	0.926890553537539	0.930496089031312	0.929357522446367	0.925009113689862	0.850391979981187
NNLS	0.916343918241583	0.901998964035118	0.916319098127192	0.902783287999889	0.915812763566699	0.919944259609285	0.856181888745925
BVLS	0.916343918241583	0.901998964035118	0.916401256405832	0.902783287999889	0.915812763566699	0.919944259609285	0.856181888745925
EpiDISH	0.923660487666819	0.923660487666819	0.923660487666819	0.926466348096892	0.923725393461565	0.929341707836494	0.909358453668933
Minfi	0.916112311069666	0.90178760808828	0.916311999536054	0.902697067261713	0.915638591472558	0.919703649727048	0.854650300049265
MethylResolver	0.926808413531234	0.926129037731119	0.926190151296384	0.925314712433175	0.925367413353751	0.926247944065736	0.886630553827672
Meth atlas	0.922027385527751	0.917310150402944	0.921994964243856	0.918528067855396	0.92173905847819	0.92379474669372	0.885191511545314
OLS	0.925014382499435	0.919991020026131	0.925014382499435	0.921087344072883	0.924724073735607	0.926013777500716	0.900052850958268
Ridge	0.907110578599711	0.907110578599711	0.907110578599711	0.91069876942025	0.907485282799042	0.914895703201228	0.836380230581277
Lasso	0.904081601493997	0.904081601493997	0.904081601493997	0.906323696112179	0.904241715617742	0.912294454308632	0.840898492739286
Elastic net	0.904893118080585	0.904893118080585	0.904893118080585	0.907176441853714	0.905158181908049	0.912464609840089	0.842614752488779
ICeDT	0.913649751119282	NA	0.91052368327581	NA	0.919157136228089	0.908788686713405	NA
FARDEEP	0.910891654541454	0.906192337441498	0.911328571897286	0.90782291809938	0.912304584414669	0.914844257086382	0.884094388411578
DCQ	0.935561655242902	0.935561655242902	0.935561655242902	0.93652963515641	0.935700253574615	0.937541235456091	0.849091810582826

## Sheet: IC_in_silico_450k
	None	Z-score	Min-max	Column Z-score	Column min-max	Quantile normalization	Log
EMeth-Normal	0.91251395297213	0.919555842058221	0.912495956289234	0.913945306431046	0.912276580073056	0.905465085877571	0.832354550981815
EMeth-Laplace	0.908250065834763	0.916873482711739	0.908945321279203	0.916239863716775	0.9120372530763	0.913513956812668	0.879834327746232
EMeth-Binomial	0.908435117788119	0.917163147615011	0.908503787953315	0.906074161979609	0.907938491676188	0.900284673580567	0.823420685076323
NNLS	0.908374852995331	0.908413780005888	0.908316759967965	0.906361746704558	0.908253388409663	0.906907064835424	0.779875046374886
BVLS	0.908374852995331	0.908413780005888	0.908316759967965	0.906361746704558	0.908253388409663	0.906907064835424	0.779875046374886
EpiDISH	0.914708050501491	0.914708050501491	0.914708050501491	0.914708050501491	0.914690817567428	0.916010405741898	0.877798444455599
Minfi	0.908366436248759	0.908420458258752	0.908321327466982	0.906369041366083	0.908260050757389	0.906913785850201	0.779923282018485
MethylResolver	0.857218883998688	0.856998220110382	0.858093607385936	0.851750610029407	0.856268640664866	0.847231438632662	0.829191956629712
Meth atlas	0.909478772622745	0.910661286153023	0.909354148412983	0.91059510959371	0.909355943618453	0.909381776445123	0.791961304691642
OLS	0.908419834716197	0.90975501644479	0.908455595905139	0.909905473806273	0.908578551398324	0.90919123943791	0.791377668845455
Ridge	0.912064122997388	0.912064122997388	0.912064122997388	0.910073578558682	0.911999809203961	0.906225470729714	0.729042372850741
Lasso	0.911499532316085	0.911499532316085	0.911499532316085	0.910764858363239	0.911430376419869	0.908136367697762	0.727380127588017
Elastic net	0.911417401441762	0.911417401441762	0.911417401441762	0.910972902800246	0.911413141853571	0.908278572789742	0.727224732034711
ICeDT	0.857208198732885	NA	0.857530901681628	NA	0.85291743974767	0.865650615787459	NA
FARDEEP	0.912126792398582	0.912297514450899	0.912640370860026	0.911310072713441	0.912260778023676	0.909356057494744	0.745506183579817
DCQ	0.842789031002227	0.842789031002227	0.842789031002227	0.842789031002227	0.842541835936025	0.836292909454668	0.763169822767989

## Sheet: IC_in_vitro_450k
	None	Z-score	Min-max	Column Z-score	Column min-max	Quantile normalization	Log
EMeth-Normal	0.79820449136211	0.891691154705532	0.831830439881676	0.880371509027102	0.800511573885232	0.86449545216223	0.743086757681916
EMeth-Laplace	0.924691133319909	0.881366247048473	0.869301010646413	0.897874839487023	0.921019830774688	0.917276200934346	0.804441070164124
EMeth-Binomial	0.840959868180853	0.915879649549252	0.827551920730352	0.895746027302954	0.852463305805517	0.867364650051045	0.810345444709265
NNLS	0.85729301174159	0.891489949153845	0.85729301174159	0.891489949153845	0.85729301174159	0.88166492584212	0.860178684506311
BVLS	0.862278536300068	0.891489949153845	0.862278536300068	0.891489949153845	0.862278536300068	0.887295416348056	0.860178684506311
EpiDISH	0.902295000069064	0.902295000069064	0.902295000069064	0.902295000069064	0.902295000069064	0.918257486590656	0.891530304619805
Minfi	0.866665941059118	0.882541446700304	0.844337392414779	0.887048355511077	0.847507846456249	0.88639293349345	0.860178684506311
MethylResolver	0.799444840225593	0.834125735051398	0.834125735051398	0.834125735051398	0.834125735051398	0.836988919915608	0.787201987770188
Meth atlas	0.85729301174159	0.885838632565734	0.85729301174159	0.88916715457753	0.85729301174159	0.887295416348056	0.844292051411107
OLS	0.890033745186549	0.896041031949685	0.890033745186549	0.899369553961481	0.890033745186549	0.921930201351124	0.872842663290479
Ridge	0.866443206896731	0.866443206896731	0.866443206896731	0.85777376600898	0.866443206896731	0.8620063226062	0.854761447517273
Elastic net	0.864093274262322	0.864093274262322	0.864093274262322	0.859712385198335	0.861641735001048	0.89924609659224	0.878256717060173
Lasso	0.861641735001048	0.861641735001048	0.861641735001048	0.858250997624546	0.861641735001048	0.87661361439575	0.878256717060173
ICeDT	0.636541589471314	NA	0.633557900830108	NA	0.648680667318569	0.673382194592737	NA
FARDEEP	0.844603822996063	0.842933822403703	0.840073142409045	0.842933822403703	0.846893786553632	0.844604395128797	0.733711954709771
DCQ	0.747874694610701	0.747874694610701	0.747874694610701	0.747874694610701	0.747874694610701	0.755936106777597	0.724857726355605

## Sheet: IC_in_silico_850k
	None	Z-score	Min-max	Column Z-score	Column min-max	Quantile normalization	Log
EMeth-Normal	0.987772694954797	0.986301412891663	0.988389976570588	0.989145086343244	0.988544704517516	0.987411607430788	0.839869211612913
EMeth-Laplace	0.989593204377887	0.988324003219211	0.989254129764317	0.988849436639942	0.989511022531894	0.987933551370861	0.977981736744349
EMeth-Binomial	0.986995267566315	0.983604124739246	0.98786048343245	0.988743519512998	0.988095048374856	0.986979261786521	0.876864336509411
NNLS	0.989815612465676	0.983811227636874	0.989818577540178	0.988641062573876	0.989818377392231	0.988241718478083	0.978639435975775
BVLS	0.989815612465676	0.983811227636874	0.989818577540178	0.988641062573876	0.989818377392231	0.988241718478083	0.978639435975775
EpiDISH	0.990073825496506	0.990073825496506	0.990073825496506	0.990010447244181	0.9900777190806	0.98861656245034	0.982064036804176
Minfi	0.989810669765629	0.983805622043521	0.989818203896812	0.988655236082639	0.989814802969191	0.98823567789233	0.978639435975775
MethylResolver	0.985509295114813	0.985538334326505	0.985409507587874	0.984263236008636	0.985703051237873	0.982979551051816	0.96220432704135
Meth atlas	0.989866365249639	0.987596781148291	0.989874304869115	0.989125702887638	0.989787666158946	0.988564813081824	0.982243334761086
OLS	0.989841902076519	0.987545917684951	0.98983991086496	0.989116568977725	0.989745799464315	0.988597974031156	0.982243334761086
Ridge	0.988462683059771	0.988462683059771	0.988462683059771	0.988007870292878	0.988708396080785	0.984288821219719	0.964019118567292
Lasso	0.989046749708641	0.989046749708641	0.989046749708641	0.988669199987838	0.989198563007955	0.985592685317165	0.963942283995111
Elastic net	0.989062941377968	0.989062941377968	0.989062941377968	0.988661812000937	0.989191394716772	0.985590926036267	0.96386068075725
ICeDT	0.989994443939326	NA	0.989851810770583	NA	0.989755614309619	0.987850998428736	NA
FARDEEP	0.988916763848429	0.988197644653377	0.988906847878637	0.988456587786546	0.988968982696579	0.985414191932318	0.957507869642665
DCQ	0.94192105493574	0.94192105493574	0.94192105493574	0.940213508021484	0.941860769919441	0.94105542290192	0.962518557369649

## Sheet: IC_in_silico_10_850k
	None	Z-score	Min-max	Column Z-score	Column min-max	Quantile normalization	Log
EMeth-Normal	0.985559217119906	0.979348633671031	0.98801381439403	0.972539750023942	0.988197088219195	0.986574094497821	0.979303298823752
EMeth-Laplace	0.979168733740012	0.977432813848677	0.980506295237696	0.980138237525212	0.980488568579894	0.97866241314306	0.907445554301687
EMeth-Binomial	0.987996722258879	0.978738464970599	0.98834529966731	0.975530867707019	0.98840734226045	0.986529919699612	0.973516141152985
NNLS	0.981499111650114	0.975529507960386	0.981490354392658	0.979127079028071	0.981426325613763	0.981622887628767	0.968359029377745
BVLS	0.981499111650114	0.975529507960386	0.981490354392658	0.979127079028071	0.981426325613763	0.981622887628767	0.968359029377745
EpiDISH	0.98241145025026	0.98241145025026	0.98241145025026	0.982395347918937	0.982431708227533	0.981644381205078	0.980605666540642
Minfi	0.981473376225787	0.975493240517775	0.981473075092344	0.9791379321633	0.981441025200876	0.981622345773325	0.968359029377745
MethylResolver	0.760996739701362	0.772238120229988	0.756489955791233	0.76312468095247	0.743244196234284	0.730800301546577	0.537589847292496
OLS	0.980656080829393	0.976391414712518	0.980639357966501	0.980756820696104	0.980425713300341	0.982274694690147	0.980373069623748
Ridge	0.96637152950253	0.96637152950253	0.96637152950253	0.963521609877742	0.96595834987097	0.968424248617855	0.957294942216911
Elastic net	0.970835629767405	0.970835629767405	0.970835629767405	0.966616942769784	0.970334231877775	0.974972296190535	0.964471985541509
Lasso	0.970783476904705	0.970783476904705	0.970783476904705	0.966523269758862	0.970221936746578	0.974828197330162	0.964373738904944
Meth atlas	0.980964492236044	0.976886407747711	0.980962736131079	0.980862970509107	0.9808278325625	0.982069554122092	0.980373069623748
ICeDT	0.989994443939326	NA	0.989851810770583	NA	0.989755614309619	0.987850998428736	NA
FARDEEP	0.988916763848429	0.988197644653377	0.988906847878637	0.988456587786546	0.988968982696579	0.985414191932318	0.957507869642665
DCQ	0.94192105493574	0.94192105493574	0.94192105493574	0.940213508021484	0.941860769919441	0.94105542290192	0.962518557369649

## Sheet: IC_in_silico_850k_using_450k
	None	Z-score	Min-max	Column Z-score	Column min-max	Quantile normalization	Log
EMeth-Normal	0.987390121992871	0.935387402709128	0.987357289962595	0.982621041238681	0.987442954396146	0.987153394185605	0.879915085156258
EMeth-Laplace	0.9865409081558	0.972753845265121	0.986633844196471	0.977545789505182	0.98661124031937	0.985219908571255	0.97447570384677
EMeth-Binomial	0.986747172869836	0.72243155541689	0.987092727073345	0.673453440321901	0.986897009816983	0.986732652203501	0.875810805767495
NNLS	0.987678133071308	0.969016897146447	0.987601841278183	0.976785022426674	0.98748763519904	0.985899559166093	0.973050804103674
BVLS	0.987678133071308	0.969016897146447	0.987601841278183	0.976785022426674	0.98748763519904	0.985899559166093	0.973050804103674
EpiDISH	0.987675940427262	0.987675940427262	0.987675940427262	0.987583727177313	0.987651001212587	0.986320048202741	0.979337783518465
Minfi	0.987622403987475	0.964650280386168	0.98757523058998	0.974636084567107	0.98750189111552	0.985808855927567	0.973050804103674
MethylResolver	0.987645394008547	0.987705992784448	0.987770148207054	0.986749416889251	0.987539814910283	0.985791763295545	0.951335442272654
Meth atlas	0.987106694094963	0.969890659077452	0.98709143672133	0.976864553250301	0.987059755740117	0.986069372215782	0.976200748951447
OLS	0.987070503491546	0.981050103569006	0.987034410165851	0.983393125731177	0.987000507914703	0.986211979211063	0.976200748951447
Ridge	0.984566189050999	0.984566189050999	0.984566189050999	0.983720430442683	0.984553064767989	0.981919602056106	0.967786816110439
Lasso	0.987095721858117	0.987095721858117	0.987095721858117	0.986655325953555	0.987134746973541	0.985348978533223	0.970395350202138
Elastic net	0.987266102612538	0.987266102612538	0.987266102612538	0.986755679664607	0.987357593565335	0.985454270175232	0.97054163996041
ICeDT	0.985356331593898	NA	0.984787064659611	NA	0.984243782635341	0.984475010590236	NA
FARDEEP	0.987646977913062	0.971495203074189	0.987629235476888	0.978060377493339	0.987715856004219	0.985454140657295	0.970965633536324
DCQ	0.88992290724889	0.88992290724889	0.88992290724889	0.888816199899381	0.889813036878169	0.887262650606018	0.911373576201795

## Sheet: IC_in_vitro_850k
	None	Z-score	Min-max	Column Z-score	Column min-max	Quantile normalization	Log
EMeth-Normal	0.972275761051947	0.972238957130666	0.972275761051947	0.967593771165984	0.968871594795668	0.973406501656372	0.854533477356881
EMeth-Laplace	0.964153062938042	0.922169917868191	0.964153062938042	0.964152670013615	0.965336638627162	0.971071807214443	0.978003247670226
EMeth-Binomial	0.961030849139874	0.959243403141784	0.961030849139874	0.9584995789732	0.965545632602026	0.955809277202216	0.781114213454189
NNLS	0.958524531305641	0.924235396709479	0.958524531305641	0.959744974772088	0.958524531305641	0.952331372128567	0.946339782439242
BVLS	0.958524531305641	0.924235396709479	0.958524531305641	0.959744974772088	0.958524531305641	0.952331372128567	0.946339782439242
EpiDISH	0.96197748404685	0.96197748404685	0.96197748404685	0.971084139067145	0.96197748404685	0.975680251298543	0.972276227808104
Minfi	0.958524531305641	0.924235396709479	0.958524531305641	0.959744974772088	0.958524531305641	0.952331372128567	0.946339782439242
MethylResolver	0.965357027039069	0.96190407429786	0.96190407429786	0.959622145700142	0.956204971554427	0.973345748187065	0.860753092345918
Meth atlas	0.955181923209512	0.92460686671777	0.955181923209512	0.958634875950721	0.955181923209512	0.955809277202216	0.964636991108333
OLS	0.955181923209512	0.92460686671777	0.955181923209512	0.958634875950721	0.955181923209512	0.955809277202216	0.964636991108333
Ridge	0.958462363285503	0.958462363285503	0.958462363285503	0.9584995789732	0.958462363285503	0.970485273680927	0.883171929717164
Lasso	0.955082820293284	0.955082820293284	0.955082820293284	0.951740212197155	0.955082820293284	0.969342343840814	0.879718365737284
Elastic net	0.955082820293284	0.955082820293284	0.955082820293284	0.951740212197155	0.955082820293284	0.96876163799695	0.879718365737284
ICeDT	0.967606233993495	NA	0.967606233993495	NA	0.965349101454673	0.949734571971517	NA
FARDEEP	0.967630575087265	0.944146597033341	0.967630575087265	0.958634875950721	0.964152670013615	0.972202346224893	0.895285143301575
DCQ	0.767519927742794	0.767519927742794	0.767519927742794	0.760803913338165	0.767519927742794	0.778481301623323	0.868975662144371

## Sheet: IC_in_vitro_850k_using_450k
	None	Z-score	Min-max	Column Z-score	Column min-max	Quantile normalization	Log
EMeth-Normal	0.959654678828133	0.964857553308962	0.959654678828133	0.94505446000335	0.963108242808013	0.94757111634066	0.917752974077105
EMeth-Laplace	0.957246744307254	0.950327607106427	0.957246744307254	0.951594060744022	0.952650809159926	0.959454281775213	0.911661919343623
EMeth-Binomial	0.948331813539169	0.957963479660815	0.948331813539169	0.950824370345152	0.959654678828133	0.94757111634066	0.842356789109741
NNLS	0.947500505069893	0.932621660168809	0.947500505069893	0.940864297812855	0.944071477956655	0.945878681613511	0.887110237513263
BVLS	0.947500505069893	0.932621660168809	0.947500505069893	0.940864297812855	0.944071477956655	0.945878681613511	0.887110237513263
EpiDISH	0.950596642932524	0.950596642932524	0.950596642932524	0.950596642932524	0.950596642932524	0.952732906341974	0.949553797717589
Minfi	0.950999258831964	0.925931239928258	0.950999258831964	0.934173877572304	0.942433501994059	0.945878681613511	0.887110237513263
MethylResolver	0.953146726356297	0.949668887469205	0.95318764973178	0.949709810844689	0.949668887469205	0.965398654509801	0.915360601883809
Meth atlas	0.944071477956655	0.934837869332148	0.944071477956655	0.944071477956655	0.944071477956655	0.949307708726749	0.898021646967526
OLS	0.941798337385642	0.934837869332148	0.941798337385642	0.941798337385642	0.941798337385642	0.951580849297762	0.898021646967526
Ridge	0.967673279374212	0.967673279374212	0.967673279374212	0.965400138803199	0.965400138803199	0.976262061515053	0.841153649241518
Lasso	0.944652183800519	0.944652183800519	0.944652183800519	0.942379043229506	0.944652183800519	0.939193567986159	0.861559188397184
Elastic net	0.937381057716104	0.937381057716104	0.937381057716104	0.935107917145091	0.937381057716104	0.94585475598554	0.861559188397184
ICeDT	0.96205230102859	NA	0.96205230102859	NA	0.960003874750175	0.945202399413765	NA
FARDEEP	0.944071477956655	0.945177796890995	0.944071477956655	0.941798337385642	0.941798337385642	0.94492973365396	0.9073661094966
DCQ	0.737245782487149	0.737245782487149	0.737245782487149	0.747412920313861	0.737245782487149	0.746240668119423	0.798201132835398

## Sheet: IC_no_technical_variability
	None	Z-score	Min-max	Column Z-score	Column min-max	Quantile normalization	Log
EMeth-Normal	0.992563407291301	0.991300771976112	0.992509449190263	0.995305511641151	0.992932568744125	0.99277202025228	0.941984401508395
EMeth-Laplace	0.996653836009859	0.992503154114851	0.996560607710975	0.994899336256385	0.996567688455653	0.995572239199222	0.977056794100795
EMeth-Binomial	0.992562409487912	0.992448067067932	0.992525398875067	0.994149343350378	0.992886661435393	0.992764049165731	0.907873218760889
NNLS	0.996397828694625	0.992400941315327	0.996397828694625	0.995260537825965	0.996428766849365	0.994943448939022	0.971538781285497
BVLS	0.996397828694625	0.992400941315327	0.996397828694625	0.995260537825965	0.996428766849365	0.994943448939022	0.971538781285497
EpiDISH	0.997262444416361	0.997262444416361	0.997262444416361	0.997366320453969	0.997276926003825	0.995975897847356	0.979911562977757
Minfi	0.996397953697281	0.992400319191768	0.996397953697281	0.99526016509548	0.996428766849365	0.994943074197749	0.970517627295169
MethylResolver	0.99615464973664	0.996065575474983	0.996065575474983	0.996213657198852	0.995989395742919	0.988637951008027	0.906061198675021
Meth atlas	0.996478142649841	0.992398869731506	0.996478142649841	0.995367609250397	0.996469696864781	0.995065886919281	0.96962853066246
OLS	0.996469160276481	0.992406796941643	0.996469160276481	0.995366100340331	0.996469191132123	0.995088269059725	0.963448787145774
Ridge	0.99099591724174	0.99099591724174	0.99099591724174	0.991155261404223	0.991068572922228	0.988272892123811	0.954896065401319
Elastic net	0.996618102268244	0.996618102268244	0.996618102268244	0.996713572564214	0.996640577415252	0.994551885850941	0.962597656361914
Lasso	0.996637937019048	0.996637937019048	0.996637937019048	0.996769321940597	0.996673869594507	0.994754455517417	0.963480131908083
ICeDT	0.993049568489308	NA	0.992233366459299	NA	0.992189361389546	0.991449705706175	NA
FARDEEP	0.996861478801107	0.995098967116881	0.996861478801107	0.996810524999318	0.996934844740575	0.994902706005895	0.956302119881431
DCQ	0.904691716115397	0.904691716115397	0.904691716115397	0.901560843708901	0.904548686465078	0.906845817155741	0.878145998606533

## Sheet: IC_in_silico_real_life_distr
	None	Z-score	Min-max	Column Z-score	Column min-max	Quantile normalization	Log
EMeth-Normal	0.941842882526702	0.938249709029318	0.944882281602619	0.942256425208653	0.948260327460153	0.938964306091245	0.844209304730917
EMeth-Laplace	0.93644213083669	0.93261594398065	0.941730674373039	0.94109547309371	0.940169031379966	0.928692405586129	0.902137584806338
EMeth-Binomial	0.939703267301698	0.932705326858496	0.9427148791669	0.939785985633767	0.944302094448095	0.938186413020034	0.858559236670089
NNLS	0.941231336270483	0.924834929665472	0.941231336270483	0.937875711032558	0.94149546360106	0.929607212390282	0.910464660709764
BVLS	0.941231336270483	0.924834929665472	0.941231336270483	0.937875711032558	0.94149546360106	0.929607212390282	0.910464660709764
EpiDISH	0.950588937740262	0.950588937740262	0.950588937740262	0.950208829008442	0.950961780125234	0.932636398830305	0.921949043109995
Minfi	0.941231336270483	0.924834929665472	0.941231336270483	0.937875711032558	0.94149546360106	0.929607212390282	0.910464660709764
MethylResolver	0.937783340881251	0.939418601597984	0.939418601597984	0.937519099740422	0.9405063474571	0.923109181043905	0.770636571138915
Meth atlas	0.942719615424303	0.934059075483037	0.942719615424303	0.943598248077647	0.943513967208854	0.929077495705124	0.927097722601488
OLS	0.942719615424303	0.934059075483037	0.942719615424303	0.943598248077647	0.943513967208854	0.929077495705124	0.927097722601488
Ridge	0.940784217162073	0.940784217162073	0.940784217162073	0.939513194946582	0.939255046020627	0.919746378032582	0.8721980646466
Elastic net	0.940159007835237	0.940159007835237	0.940159007835237	0.934991016248505	0.939588904507005	0.919791841109444	0.873465052897703
Lasso	0.939972234764012	0.939972234764012	0.939972234764012	0.934591517743354	0.940550250769117	0.919149653672621	0.874012436435798
ICeDT	0.928133623513582	NA	0.936386311285488	NA	0.938174016457221	0.927784786337109	NA
FARDEEP	0.941705514809279	0.940989296883394	0.942651496047671	0.933178893259341	0.941031184377042	0.921344107692997	0.866762443246357
DCQ	0.683367787300109	0.683367787300109	0.683367787300109	0.680236948297467	0.683539264758491	0.731608676490956	0.808367187331643

[truncated: 6 more sheets: IC_in_silico_WGBS_regions, IC_in_silico_WGBS_cpgs, IC_in_silico_850k_2_500, IC_in_silico_850k_2_500_small, IC_in_silico_WGBS_2_500, IC_in_silico_WGBS_2_500_small]
