# Supplementary material for: Benchmarking of methods for DNA methylome deconvolution
Source: Nat Commun. 2024 May 16;15:4134. doi: 10.1038/s41467-024-48466-z (PMC11099101; doi:10.1038/s41467-024-48466-z)
Supplement: Supplementary file 8 — Supplementary Dataset 5 [file 41467_2024_48466_MOESM8_ESM.xlsx]

## Sheet: Tissues_450k
	None	Z-score	Min-max	Column Z-score	Column min-max	Quantile normalization	Log
EMeth-Normal	0.100640301504131	0.0890507274751796	0.101926550954303	0.07943331313514	0.100231304230247	0.0913160403254452	0.186756875320522
EMeth-Laplace	0.0922287042296769	0.088607700822813	0.0922483473526608	0.0852907500758048	0.0918324910505699	0.0840380789353281	0.106229939437848
EMeth-Binomial	0.0981948890788386	0.0933995714104882	0.0995012008930504	0.0817678363960277	0.0983010312461557	0.0884478834750898	0.182706657480337
NNLS	0.0944232517926967	0.0932530942736467	0.0944717278829817	0.0868113753536023	0.0939538230209164	0.0843966628792246	0.118355156354458
BVLS	0.0944232517926968	0.0932530942736467	0.0944619836395879	0.0868113753536022	0.0939538230209166	0.0843966628792246	0.118355156354458
EpiDISH	0.0953261498621573	0.0953261498621573	0.0953261498621574	0.0892344504714835	0.0948528367297821	0.0874029130152865	0.108681716324363
Minfi	0.0944232517926974	0.093253094273647	0.0944717278829826	0.0868113753536022	0.0939538230209178	0.0843966628792254	0.118355156354458
MethylResolver	0.0991370709922023	0.0995592733110003	0.0994703389143426	0.0922312480605837	0.0989580926121408	0.0910890935658563	0.121444896558809
Meth atlas	0.0954480831514061	0.0949400982029294	0.0954524409136281	0.0897307715648559	0.0950360478884231	0.085459015599539	0.132927645129155
OLS	0.0962382974830049	0.0958030175707554	0.096245269932761	0.0906788714811232	0.0958367299684704	0.0858082302462155	0.134565505652657
Ridge	0.0881367892273605	0.0879385167958304	0.0880185527993374	0.0811026735955687	0.0871968820152363	0.0799819665465031	0.107120132047038
Lasso	0.0970866541191511	0.0971756167023343	0.0971341105156924	0.0889024567110751	0.0963914371246844	0.0867069148213014	0.118684450079034
Elastic net	0.0965660694748098	0.0966447644105111	0.0966075745170648	0.0884072205834838	0.0958603264105584	0.0862247721311954	0.118158022536366
ICeDT	0.0933974482980087	NA	0.0944562009756535	NA	0.0910563830901704	0.0888542671652646	NA
FARDEEP	0.094956053136972	0.0923365320237857	0.095017000421998	0.0861743019370891	0.0942889020864663	0.0854710496169353	0.102124638638469
DCQ	0.0956323414170762	0.0956323414170762	0.0956323414170762	0.0907995727201724	0.0952507551457265	0.0906498184041291	0.0941473099305636

## Sheet: IC_in_silico_450k
	None	Z-score	Min-max	Column Z-score	Column min-max	Quantile normalization	Log
EMeth-Normal	0.0501378225551468	0.0521706712257615	0.0498090114688672	0.0525371404513439	0.0510284706228636	0.0503714566735252	0.0751355471903447
EMeth-Laplace	0.049442203878098	0.051071243076663	0.0494909386475793	0.0511098715316571	0.0498002178704194	0.0485395460888268	0.0655819389128351
EMeth-Binomial	0.0559942100265392	0.0528896303047963	0.0556707297699392	0.0537346083620911	0.0570579311188051	0.056470290258177	0.0870372621610984
NNLS	0.0483140491590705	0.0440832791528572	0.0480231687506555	0.0440567557779715	0.0481799852498826	0.0476405056551723	0.0845947932865198
BVLS	0.0483140491590704	0.0440832791528572	0.0480231687506555	0.0440567557779715	0.0481799852498826	0.0476405056551722	0.0845947932865197
EpiDISH	0.045687892451955	0.045687892451955	0.045687892451955	0.0456878934176051	0.0458406376785699	0.0452583595455607	0.0572027077220415
Minfi	0.0483140491590712	0.0440832791528571	0.0480231687506555	0.0440567557779715	0.0481799852498821	0.0476405056551727	0.0845947932865199
MethylResolver	0.0463659308969441	0.0457400198202108	0.0461636560773837	0.046304164656079	0.0464027819104419	0.0467115613470636	0.0864708969748071
Meth atlas	0.0443493209477021	0.0445648994845975	0.0444192788678811	0.0444777482834953	0.0446413214420141	0.044020121126091	0.0871432439958541
OLS	0.0443286564195563	0.0445591128691245	0.0443980408098492	0.0444613176141693	0.0446179487302386	0.0439476420239345	0.0871998891049117
Ridge	0.0447097349490291	0.0472108190822658	0.0444811180133221	0.0472419649421896	0.0446089203413071	0.0444465221546637	0.0750295407091476
Lasso	0.0472897677957886	0.0447844629515825	0.0467508477456203	0.0447737061597963	0.0467464913980096	0.0466289031132246	0.0754902303821812
Elastic net	0.047173581358207	0.0447990972490659	0.0466404665295077	0.0447893699473416	0.04663671300095	0.0465259690718503	0.0754417879818579
ICeDT	0.0493438484262143	NA	0.0496481410682257	NA	0.0508492988305884	0.04934858901174	NA
FARDEEP	0.0479050722108278	0.0446786114331157	0.047440008883144	0.0446786681145221	0.0474613585648879	0.0472822258400189	0.0611863885231795
DCQ	0.0658467492602278	0.0658467492602278	0.0658467492602278	0.0658467492602278	0.0660360386929794	0.0659045902812105	0.090425563742799

## Sheet: IC_in_vitro_450k
	None	Z-score	Min-max	Column Z-score	Column min-max	Quantile normalization	Log
EMeth-Normal	0.0757881576105204	0.0731007884560569	0.0753302143881472	0.0727514908851273	0.0754249227521481	0.0752108479573826	0.0648718073193995
EMeth-Laplace	0.0764182990293392	0.0781909599306443	0.0760584319219843	0.0780562254736916	0.0761388014230712	0.0764870989610933	0.10950681539764
EMeth-Binomial	0.0709404699627705	0.0721097467961487	0.0707164841832447	0.0699967450571309	0.0715258478730583	0.0693701231069244	0.0649570133782537
NNLS	0.0916239706586774	0.0692878050352341	0.0913367058686069	0.0692312578159617	0.0913832293445652	0.0894705066321639	0.0646415808455069
BVLS	0.0907190891774477	0.0692878050352341	0.0906043486514378	0.0692312578159618	0.0906066634286254	0.0893379830949356	0.0646415808455069
EpiDISH	0.0738023118579495	0.0738023118579496	0.0738023118579496	0.0738023085296263	0.0736759335740712	0.0732258408616819	0.0777924353565691
Minfi	0.0916239706586751	0.0692878050352343	0.0913367058686037	0.0692312578159615	0.0913832293445696	0.0894705066321685	0.0646415808455068
MethylResolver	0.098074691140364	0.11416843117502	0.0980437092783727	0.114224036659795	0.0978997985792824	0.0983028489900704	0.111140370166933
Meth atlas	0.0681730778276687	0.0676270796587049	0.0681512130239251	0.0676353149743441	0.0680967691879511	0.0670839155019972	0.0635451308865763
OLS	0.06730816190068	0.0671790827962536	0.0673024640602948	0.0671898466872843	0.067246433026514	0.0662692592410816	0.0641317014844087
Ridge	0.0762540984871511	0.0615980062815804	0.0756608615838276	0.0617277282891717	0.0754038680608718	0.0747919551796187	0.123967421598132
Elastic net	0.0920386415247349	0.0651391505977609	0.0912513450257145	0.0650878060177666	0.0909548801556254	0.0902676664772963	0.125511748249882
Lasso	0.0923382799273171	0.0652944546987654	0.0915493903879876	0.0652404537510756	0.0912524647432955	0.0906173650608449	0.125297414105316
ICeDT	0.087152145902258	NA	0.0873270936116343	NA	0.0869528675660348	0.0870946652358001	NA
FARDEEP	0.0945829999322054	0.0678317436008903	0.0927357732399997	0.0677839874208387	0.0926301339479833	0.0917395260860732	0.113332227843246
DCQ	0.0493029594157772	0.0493029594157772	0.0493029594157772	0.0493029594157772	0.0491700224391169	0.0509535687756626	0.111221615212343

## Sheet: IC_in_silico_850k
	None	Z-score	Min-max	Column Z-score	Column min-max	Quantile normalization	Log
EMeth-Normal	0.0178418236906508	0.0149215048700065	0.0168008884595709	0.0167000907068004	0.0169620397426452	0.0226555277067994	0.107421450187404
EMeth-Laplace	0.0142311008196023	0.0145195245159406	0.0143475217628422	0.0162486083832401	0.0145220904732407	0.01985345205318	0.0460199638119456
EMeth-Binomial	0.0189071674697031	0.0155767688210084	0.0175099174827447	0.0169309272583712	0.0176828694309909	0.0233688259540677	0.0990305518779767
NNLS	0.0151238321192805	0.0174045488379595	0.0149926423689087	0.0176809035081606	0.0149912363651065	0.0192971121550626	0.0515601837925814
BVLS	0.0151238321192805	0.0174045488379595	0.0149926423689087	0.0176809035081606	0.0149912363651065	0.0192971121550626	0.0515601837925814
EpiDISH	0.0154383314650374	0.0154383314650374	0.0154383314650374	0.0174699791442237	0.0154442663631679	0.0216633422386039	0.0480767150489794
Minfi	0.0151238321192793	0.0174045488379594	0.0149926423689072	0.0176809035081606	0.0149912363651053	0.0192971121550625	0.0515601837925814
MethylResolver	0.0173028965845917	0.0168281163276677	0.0167674118594343	0.0189672188975128	0.0163835153411796	0.0219911747397711	0.0764291842051131
Meth atlas	0.0146183781821974	0.0157135441253819	0.0147738408010479	0.0174223731797003	0.0149586203243628	0.0199096397351782	0.0437742672198405
OLS	0.0146320373866632	0.0157629414069428	0.0147908507850046	0.0174344816535272	0.0149791411507754	0.019908186332826	0.0437742672198405
Ridge	0.0235311334273893	0.0170887697072285	0.0221036409544382	0.0174028626970408	0.0213681851867469	0.0258449281336692	0.0561133615167993
Lasso	0.0178781501337643	0.0160696736059791	0.0169386169068241	0.017789100979033	0.0164684739814517	0.0217458577903837	0.0517824154671764
Elastic net	0.0178811101439843	0.0159887708266801	0.0169303625102034	0.017706004377098	0.0164528574444952	0.0217155699974772	0.0519060108093118
ICeDT	0.0127335194526602	NA	0.0125120227749051	NA	0.0127414512672804	0.0175619823750893	NA
FARDEEP	0.017162787903121	0.0165021362041707	0.0163149350091593	0.0178925007245975	0.0159023569645365	0.021442649620256	0.0536777292136632
DCQ	0.0416996087290777	0.0416996087290777	0.0416996087290777	0.0419000437417575	0.0416867913648246	0.0420167256629393	0.0571576724909397

## Sheet: IC_in_silico_10_850k
	None	Z-score	Min-max	Column Z-score	Column min-max	Quantile normalization	Log
EMeth-Normal	0.023157955778021	0.0274640706375948	0.0233784426596103	0.0282390061264243	0.0234157790234662	0.0240518219380468	0.0729566087947305
EMeth-Laplace	0.0241647048884119	0.0241247098659646	0.0240025728680399	0.0240868804534037	0.0243103338123788	0.0258398252898715	0.0573531591053657
EMeth-Binomial	0.0237322850757601	0.0284537411272302	0.0236859197243924	0.028853626932282	0.0237499624116242	0.0248045086113194	0.0732713637782419
NNLS	0.030563213076078	0.033141305781567	0.0304804051291902	0.0308782587788412	0.0304892468770986	0.0290871452655603	0.0713386923611194
BVLS	0.030563213076078	0.033141305781567	0.0304804051291902	0.0308782587788412	0.0304892468770986	0.0290871452655603	0.0713386923611194
EpiDISH	0.0272949767831376	0.0272949767831376	0.0272949767831376	0.0267746416169154	0.0272877057434745	0.027255866559819	0.0468946877174485
Minfi	0.0305632130760784	0.033141305781567	0.0304804051291905	0.0308782587788412	0.0304892468770984	0.0290871452655608	0.0713386923611194
MethylResolver	0.0614880792309318	0.0633956841693074	0.0648207316154672	0.0692233910456233	0.0648851715974769	0.0761173014783445	0.197507526542762
OLS	0.0296523772882629	0.0305022836574063	0.0297810063630743	0.0304849315620471	0.0299159972421181	0.0301466307757849	0.0541687463323844
Ridge	0.05285071772662	0.0481056155515737	0.0518790576201238	0.0471762568888103	0.0513685571408473	0.0506433950385601	0.112860994376116
Elastic net	0.034061444529991	0.040545643797804	0.0350714886875226	0.0418821830924578	0.0357161410460508	0.0352906181086294	0.0786064614233096
Lasso	0.0340814792005871	0.0405686418443723	0.035092486370209	0.0419084255269978	0.0357382262376099	0.0353031004543164	0.0786087811435971
Meth atlas	0.0295849247485561	0.0303862894945661	0.0297097433900748	0.0302983630281396	0.0298374652903442	0.0299692398228231	0.0541687463323844
ICeDT	0.0127335194526602	NA	0.0125120227749051	NA	0.0127414512672804	0.0175619823750893	NA
FARDEEP	0.017162787903121	0.0165021362041707	0.0163149350091593	0.0178925007245975	0.0159023569645365	0.021442649620256	0.0536777292136632
DCQ	0.0416996087290777	0.0416996087290777	0.0416996087290777	0.0419000437417575	0.0416867913648246	0.0420167256629393	0.0571576724909397

## Sheet: IC_in_silico_850k_using_k450
	None	Z-score	Min-max	Column Z-score	Column min-max	Quantile normalization	Log
EMeth-Normal	0.0154496352372982	0.0454997872849413	0.0153291840467956	0.0296461627221268	0.0155616936538244	0.0161926790559372	0.0871915187014884
EMeth-Laplace	0.0146111542070073	0.0418277182172088	0.0149300069114756	0.0395473103747898	0.0155027517160345	0.0177835081046815	0.0364142196633528
EMeth-Binomial	0.0167458584145144	0.0901331114855023	0.0162209361034352	0.0979404960121688	0.0165576649678975	0.0170356387360441	0.0889313310417218
NNLS	0.0159335346678409	0.0363760202409669	0.0159891593220555	0.033462178864907	0.0161108710315957	0.0183269350567544	0.0410372714016032
BVLS	0.0159335346678409	0.0363760202409669	0.0159891593220555	0.033462178864907	0.0161108710315956	0.0183269350567545	0.0410372714016031
EpiDISH	0.0148270033106421	0.0148270033106421	0.0148270033106421	0.0151037272896807	0.0148028816784146	0.0183716063146711	0.0373250822839129
Minfi	0.015933534667838	0.0363760202409667	0.0159891593220515	0.033462178864907	0.0161108710315964	0.0183269350567564	0.041037271401603
MethylResolver	0.0140008122496958	0.0282692773877527	0.0141933427457056	0.028698766381043	0.014319391011546	0.0177060313468677	0.0602871574918568
Meth atlas	0.0156551955058028	0.0446492685025294	0.015938758232124	0.0399022399984083	0.0162307267674327	0.0189621281130789	0.038732962993203
OLS	0.0157770049023377	0.0468584742903289	0.0160747104296947	0.0415721228594492	0.0163802154532536	0.019157220228455	0.038732962993203
Ridge	0.020123200493629	0.0179307701995276	0.0189354076165479	0.0181305127484108	0.0183888589301158	0.0223540944051297	0.0487967157320661
Lasso	0.0167216993357572	0.0261515910779242	0.0163859441996339	0.0264769170501197	0.0161746699767693	0.0191807603755977	0.0417043264789304
Elastic net	0.0166103061561511	0.0258039024483309	0.0162419899049268	0.026134053929423	0.0160150506041508	0.0190902821389272	0.0419825300525987
ICeDT	0.0135316332226867	NA	0.0136817778653732	NA	0.0139722334536185	0.016921853259682	NA
FARDEEP	0.0155766909612111	0.0349994438929536	0.0153877889113839	0.0322830545278267	0.0153776161626434	0.0180031190666985	0.041918260406483
DCQ	0.0547630417492448	0.0547630417492448	0.0547630417492448	0.0539390674480046	0.0546893241736414	0.0529616171225279	0.0792204277537068

## Sheet: IC_in_vitro_850k
	None	Z-score	Min-max	Column Z-score	Column min-max	Quantile normalization	Log
EMeth-Normal	0.014023515277918	0.0120594386095506	0.014023515277918	0.0126281211952603	0.0142691255848384	0.0181439714055865	0.114063201300275
EMeth-Laplace	0.0121183401395974	0.0160874433070182	0.0121183401395974	0.0139268165488834	0.0121057353858807	0.0172744928011062	0.044925366287484
EMeth-Binomial	0.015362937474304	0.0125087205713527	0.015362937474304	0.0122672786220499	0.01555712012098	0.0190999583674578	0.105131158726045
NNLS	0.0124930104684077	0.0147632911778954	0.0124930104684077	0.0136170178282521	0.0126636837206021	0.0178156633589125	0.0573118423808587
BVLS	0.0124930104684077	0.0147632911778954	0.0124930104684077	0.0136170178282521	0.012663683720602	0.0178156633589124	0.0573118423808587
EpiDISH	0.0117311827024581	0.011731182702458	0.0117311827024581	0.0123381596857924	0.0117956931666115	0.0161515917571955	0.0572662642345348
Minfi	0.0124930104684076	0.0147632911778954	0.0124930104684076	0.0136170178282522	0.0126636837206004	0.0178156633589117	0.0573118423808587
MethylResolver	0.0118425280774226	0.0106284330329858	0.0120264405095931	0.0117076302079887	0.0118700338837072	0.0174023460790183	0.0463092233360257
Meth atlas	0.0124000332822114	0.0165716003432189	0.0124000332822114	0.0145004233163474	0.012470816669977	0.0175521940879164	0.0486785242770063
OLS	0.0124000332822115	0.0165983119204203	0.0124000332822115	0.0145004233163475	0.012470816669977	0.0175521940879165	0.0486785242770066
Ridge	0.0214587151952026	0.0198262507894525	0.0214587151952026	0.0194974866440476	0.0216247085456746	0.0247628705295686	0.0661069556048656
Lasso	0.0132925576392535	0.012250655262115	0.0132925576392535	0.0128653421065392	0.0135139558420735	0.0180422340757527	0.0609236375542255
Elastic net	0.0134054955934941	0.0123553523227075	0.0134054955934941	0.0128965608389429	0.0136228870682682	0.018122636555137	0.0611471526880947
ICeDT	0.0118524078760053	NA	0.0118524078760053	NA	0.0119434499638993	0.0178730080487271	NA
FARDEEP	0.012837906599027	0.0130106350546521	0.012837906599027	0.0132754113113223	0.0130368276821431	0.0176377793044534	0.060003536576424
DCQ	0.0662226960110986	0.0662226960110986	0.0662226960110986	0.0670018908357007	0.0662260824018956	0.0607609916039362	0.0434717727287734

## Sheet: IC_in_vitro_850k_using_k450
	None	Z-score	Min-max	Column Z-score	Column min-max	Quantile normalization	Log
EMeth-Normal	0.0144319180908614	0.0136107234626395	0.0144319180908614	0.0137271931341374	0.014267829556353	0.0164563782762901	0.0685623006602231
EMeth-Laplace	0.014097286266215	0.0150376504414713	0.014097286266215	0.0145297841362118	0.0145784156174455	0.0168665806063566	0.0323413286068316
EMeth-Binomial	0.0147094500458861	0.0134791204667441	0.0147094500458861	0.0134252858156004	0.0144772660921537	0.0162318017211138	0.0752170332065187
NNLS	0.0136904212874081	0.014408631473934	0.0136904212874081	0.0138676266102457	0.0136271754668734	0.0161340703304163	0.0532584146770121
BVLS	0.0136904212874079	0.0144086314739341	0.0136904212874079	0.0138676266102458	0.0136271754668734	0.0161340703304163	0.0532584146770122
EpiDISH	0.0137250712824144	0.0137250712824145	0.0137250712824144	0.0139381620890773	0.0137074728270323	0.01636127802298	0.0469508523101044
Minfi	0.0136904212874088	0.0144086314739341	0.0136904212874088	0.013867626610246	0.0136271754668733	0.0161340703304166	0.0532584146770119
MethylResolver	0.015078500060816	0.0148053503302473	0.0150654548815835	0.014921974810883	0.0154669295856786	0.0182724088612088	0.0415199253755136
Meth atlas	0.0131903958960666	0.0141888585660522	0.0131903958960666	0.0135815450854376	0.0131687200973949	0.015541038032121	0.0507061825341782
OLS	0.0134133327303447	0.0143448196991258	0.0134133327303447	0.0138025836061961	0.0133917348033273	0.015674892610026	0.0507061825341782
Ridge	0.0234975078015814	0.022615322225745	0.0234975078015814	0.0222389454737492	0.0235740070677133	0.0254056246051306	0.0633610622191897
Lasso	0.0149614211199614	0.0143065493885341	0.0149614211199614	0.0139228700606626	0.0149654707092437	0.0171754418775345	0.0541950888753163
Elastic net	0.0151046261260464	0.0144438143897462	0.0151046261260464	0.0140299246819512	0.0151130050965105	0.0172649598608365	0.0546105267920699
ICeDT	0.0145426028397098	NA	0.0145426028397098	NA	0.014435932293488	0.0169488555836339	NA
FARDEEP	0.0144567111614438	0.0140931573356285	0.0144567111614438	0.013900964995361	0.0145033343558948	0.0167914137752387	0.0511072511750615
DCQ	0.0572178327789592	0.0572178327789592	0.0572178327789592	0.0566584609023076	0.0572162611214013	0.0603103813148467	0.108902488346966

## Sheet: IC_no_technical_variability
	None	Z-score	Min-max	Column Z-score	Column min-max	Quantile normalization	Log
EMeth-Normal	0.0125268315798198	0.0130612854103783	0.0156420954893965	0.0095435845160853	0.0159952587906902	0.0155992335223048	0.123960309903427
EMeth-Laplace	0.00850358500059912	0.0111146811044649	0.00860468811591461	0.00919614849699673	0.00846409897452516	0.0138365114169644	0.0356776371485067
EMeth-Binomial	0.0125268315798192	0.0118058362045055	0.0156420954893961	0.00932577471411913	0.0159952587906897	0.015599233522305	0.117575916237752
NNLS	0.00924833129481399	0.0117527495275844	0.00930527321548586	0.00967418326920575	0.00926450518816005	0.0141876977138443	0.0480495775049019
BVLS	0.00924833129481409	0.0117527495275844	0.00930527321548593	0.0096741832692057	0.00926450518816013	0.0141876977138444	0.048049577504902
EpiDISH	0.00954508738740283	0.00954508738740281	0.00954508738740278	0.00798777193197691	0.00942239396329184	0.0127623388588625	0.0392160885899784
Minfi	0.00924833129481398	0.0117527495275842	0.00930527321548542	0.00967418326920539	0.00926450518815947	0.0141876977138485	0.0480495775049018
MethylResolver	0.0103087597772729	0.0108297499095157	0.010469173233604	0.00992970115615327	0.0104054617349248	0.0152083888741189	0.0702893225315585
Meth atlas	0.00921298353719715	0.0114216546769373	0.00921298353719717	0.00914146359001013	0.0091365514969018	0.0143708450992959	0.0436408235809556
OLS	0.00923404629324009	0.0114416658281217	0.00923404629324013	0.0091557868331791	0.00915761530738379	0.0144467007613378	0.045764815893159
Ridge	0.0210204640065123	0.0194873744508186	0.0204155692126253	0.0180006465966813	0.0201897115694023	0.0217059585162594	0.0511963831990064
Elastic net	0.010279568310893	0.0104052868641199	0.0102053498610886	0.00917307498463032	0.0101016574710306	0.0134282376905563	0.0484019224756325
Lasso	0.0102336908955336	0.0104726890245198	0.0102020335406982	0.00920847766194524	0.0101091327928845	0.0133535303219652	0.048442568731644
ICeDT	0.0121177425326641	NA	0.0139103872365645	NA	0.0141719391912543	0.0178786984976164	NA
FARDEEP	0.00870107990396233	0.0103343888441926	0.00881066780533439	0.00837238261655004	0.00877458211775288	0.0126515170353166	0.0450384888277413
DCQ	0.0749359019873149	0.0749359019873149	0.0749359019873149	0.0722532856331174	0.0747974601143357	0.0711047477047378	0.0866517153066012

## Sheet: IC_in_silico_real_life_distr
	None	Z-score	Min-max	Column Z-score	Column min-max	Quantile normalization	Log
EMeth-Normal	0.0159148262407316	0.0147691922934402	0.0155339248065679	0.0176852734621247	0.0158326083510023	0.0211652365488249	0.0715104087828231
EMeth-Laplace	0.014003775440025	0.0125124245170688	0.0144918320969048	0.0153307965284045	0.014636396199828	0.0212284977178311	0.0390146898607248
EMeth-Binomial	0.0172100878413737	0.0145309914178043	0.0162462985943558	0.0174500653888455	0.01666104544626	0.0216157334817456	0.0718047178852784
NNLS	0.0124627712395138	0.0150364677339001	0.0127606113002511	0.017302362863818	0.0128108265667936	0.0178599075984509	0.0453863949651249
BVLS	0.0124627712395138	0.0150364677339	0.012760611300251	0.017302362863818	0.0128108265667937	0.0178599075984511	0.0453863949651249
EpiDISH	0.0168613928153384	0.0168613928153383	0.0168613928153383	0.0182472825548463	0.0168106183005065	0.0228182743852778	0.0445568714587106
Minfi	0.0124627712395134	0.0150364677338999	0.0127606113002502	0.0173023628638181	0.012810826566793	0.0178599075984509	0.0453863949651249
MethylResolver	0.0142201170337542	0.0167119392066643	0.0144458220952992	0.0193590715645461	0.0144006595401084	0.020708530933628	0.0537683287631253
Meth atlas	0.0134220191570382	0.0130967637894454	0.01400342297485	0.0162552599897811	0.01428740423196	0.0198390082602591	0.0443957956039132
OLS	0.0134220191570382	0.0130989850837149	0.01400342297485	0.0162565178810297	0.01428740423196	0.0198386600101462	0.0443957956039132
Ridge	0.0240794294036955	0.017947174204082	0.02245275202429	0.0163757513430342	0.0221888315835823	0.0236630080425819	0.0521024645343072
Elastic net	0.0160709496883851	0.0162166642500067	0.0152482107639128	0.0183361152640997	0.0150419135747279	0.0202111894747654	0.0483239834145683
Lasso	0.0161712619513177	0.0164942450017905	0.0154081727442556	0.0186484456927697	0.0152100768670796	0.0205029472567314	0.0480845546118945
ICeDT	0.0115065710866226	NA	0.0122471242649441	NA	0.0126343738511882	0.0176605726495296	NA
FARDEEP	0.0151883363814199	0.0161433739925089	0.0146737411162993	0.0184043679788862	0.0145150288286384	0.0200201128355369	0.048530636752307
DCQ	0.111129832870121	0.111129832870121	0.111129832870121	0.111783305346355	0.111091429049138	0.107991822585839	0.0491064796351481

[truncated: 6 more sheets: IC_in_silico_WGBS_regions, IC_in_silico_WGBS_cpgs, IC_in_silico_850k_2_500, IC_in_silico_850k_2_500_small, IC_in_silico_WGBS_2_500, IC_in_silico_WGBS_2_500_small]
