# Supplementary material for: Benchmarking of methods for DNA methylome deconvolution
Source: Nat Commun. 2024 May 16;15:4134. doi: 10.1038/s41467-024-48466-z (PMC11099101; doi:10.1038/s41467-024-48466-z)
Supplement: Supplementary file 9 — Supplementary Dataset 6 [file 41467_2024_48466_MOESM9_ESM.xlsx]

## Sheet: Tissues_450k
	None	Z-score	Min-max	Column Z-score	Column min-max	Quantile normalization	Log
EMeth-Normal	0.0126606098459288	0.0100361960086747	0.0128907369624462	0.00775854226594821	0.0124727187456984	0.00960792474287578	0.0290713922660027
EMeth-Laplace	0.0097651900146825	0.00953743440246813	0.00981381670466364	0.00871400843990924	0.00992336232078684	0.00849252781204386	0.013905740883313
EMeth-Binomial	0.0118207260317829	0.0101596973594138	0.0128119656588507	0.00766700744399316	0.0119026141830653	0.00918622495925812	0.0272948708434922
NNLS	0.00993805608978875	0.0109689900739919	0.00994875048994669	0.0108743446152954	0.0100766126705042	0.00883437348680136	0.0190135696763041
BVLS	0.00993805608978873	0.0109689900739919	0.00993661090892391	0.0108743446152954	0.0100766126705043	0.00883437348680135	0.0190135696763041
EpiDISH	0.00997133920800115	0.00997133920800117	0.00997133920800115	0.00936042583601232	0.0099297579694757	0.00894430705789961	0.0145592865199139
Minfi	0.00993805608978895	0.010968990073992	0.00994875048994665	0.0108743446152954	0.0100766126705047	0.00883437348680157	0.0190135696763045
MethylResolver	0.0118831760991	0.01187265264278	0.0120943262276344	0.0118302614384334	0.0122131994891861	0.0113123564329235	0.0217800835684114
Meth atlas	0.00941298730805223	0.00945080141610242	0.00942294746207849	0.00917938378677005	0.00950816775527655	0.00839727229255681	0.0160537392338361
OLS	0.00887838775585309	0.00901416964345627	0.00888451497566783	0.00861697729975557	0.00895267033017855	0.008203516110048	0.0153737865364436
Ridge	0.0101880138036294	0.0101880138036294	0.0101880138036294	0.00988630959431516	0.0101619183656159	0.00886481729243668	0.015356635043038
Lasso	0.0107737130990577	0.0107737130990578	0.0107737130990577	0.0103826755353451	0.0107505610275518	0.00998766970494829	0.0208170160766758
Elastic net	0.0111075106803531	0.0111075106803531	0.0111075106803531	0.0106916286661193	0.0110821126591583	0.00980871430269944	0.0208452121433881
ICeDT	0.0140205468114857	NA	0.0156857787021476	NA	0.0136581969757217	0.0106914320232022	NA
FARDEEP	0.0112048963493673	0.0104277459428728	0.0111861991621374	0.0108685995015129	0.0111343047830239	0.00997812616096857	0.0176582909188253
DCQ	0.0265537764820562	0.0265537764820562	0.0265537764820562	0.0265112835351895	0.0265479642814654	0.0260362540507625	0.0231498217901954

## Sheet: IC_in_silico_450k
	None	Z-score	Min-max	Column Z-score	Column min-max	Quantile normalization	Log
EMeth-Normal	0.0133573669189544	0.0150476985867998	0.01331662867188	0.0155680073917693	0.013163036586819	0.0132695775459897	0.0218846938085393
EMeth-Laplace	0.0150250968761683	0.0147722119387917	0.0148995308218917	0.0150202034091105	0.0149296652154274	0.0142585115455988	0.0128743196217261
EMeth-Binomial	0.0112460523721528	0.0153763827416317	0.0111965336669396	0.016364682326101	0.0110726569026811	0.0113534747445485	0.0221273754048793
NNLS	0.0136454155056341	0.0138341919669735	0.0137012223577398	0.0138568887877373	0.0137165924694022	0.0131596198471412	0.0236294006983235
BVLS	0.0136454155056341	0.0138341919669735	0.0137012223577398	0.0138568887877373	0.0137165924694021	0.0131596198471412	0.0236294006983235
EpiDISH	0.0137639356727091	0.0137639356727091	0.0137639356727091	0.0137639356796718	0.0137645395783588	0.0133207107956486	0.0241775820157689
Minfi	0.0136454155056351	0.0138341919669734	0.0137012223577405	0.0138568887877373	0.0137165924694023	0.0131596198471413	0.0236294006983236
MethylResolver	0.0128408213056606	0.0131049639721216	0.0128582082095847	0.0133350272518866	0.0128436034554955	0.0132097926138277	0.0145194575128368
Meth atlas	0.0136378324794689	0.0138213686554053	0.0136938874339433	0.0138542527117162	0.0137091633466441	0.0131394290804993	0.0230379794678451
OLS	0.0138290858550787	0.0139815219721379	0.0138812001269722	0.0140001694355082	0.0138935405503774	0.0132770825527288	0.0231009747672175
Ridge	0.0137731043332817	0.0137731043332817	0.0137731043332817	0.0137923913066575	0.0137704500593213	0.0136417439748723	0.0328763372602533
Lasso	0.0131774140132766	0.0131774140132766	0.0131774140132766	0.0131935011581638	0.0133624073735125	0.0129128457507418	0.0299120883692537
Elastic net	0.0133006066849723	0.0133006066849723	0.0133006066849723	0.0133172374780179	0.0132965995973682	0.0128729658968194	0.0300891432278547
ICeDT	0.0166780123162054	NA	0.0180661990216321	NA	0.0181324190646472	0.0167595747253821	NA
FARDEEP	0.0130780786650008	0.0131133600966801	0.0131085038887135	0.0131349266706295	0.0130768418187323	0.0126375995484761	0.028256868504514
DCQ	0.0281400511942889	0.0281400511942889	0.0281400511942889	0.0281400511942889	0.0281445562326579	0.0281551000694434	0.0491546419562656

## Sheet: IC_in_vitro_450k
	None	Z-score	Min-max	Column Z-score	Column min-max	Quantile normalization	Log
EMeth-Normal	0.0191825483937772	0.021051174520675	0.0179794735870092	0.0212915085699601	0.0141018009898529	0.0150157077592304	0.0152012652526011
EMeth-Laplace	0.0207152720566439	0.0251516263184822	0.020610283930277	0.0206184724222624	0.0206974262111224	0.0243231584116321	0.0194496889815554
EMeth-Binomial	0.0251871534682605	0.0160003421063094	0.0240642816471196	0.0164789360861667	0.0239411130918339	0.0186211814460772	0.015467003988663
NNLS	0.0223890293035946	0.0249247450764057	0.0222917133533014	0.0250111515898305	0.0222082372003677	0.0234104397287984	0.0138325404244617
BVLS	0.02200221530966	0.0249247450764057	0.0220193159029829	0.0250111515898305	0.0219054550180095	0.0234149555443996	0.0138325404244617
EpiDISH	0.0300697270894237	0.0300697270894236	0.0300697270894236	0.030069726679271	0.0300077696736432	0.0288629461336393	0.0322513143260072
Minfi	0.0223890293035896	0.0249247450764064	0.0222917133532979	0.0250111515898307	0.0222082372003777	0.0234104397288067	0.0138325404244608
MethylResolver	0.0292980273913245	0.0318219409553791	0.0318219409553801	0.0320813837050802	0.0321552686966111	0.0261338335865933	0.0212759973461328
Meth atlas	0.0224023665938678	0.0250415966718518	0.022308279379536	0.0251480172666627	0.0222266890823395	0.0234630827870409	0.0133061845529071
OLS	0.0212643820568348	0.0266482675346682	0.0212205196136454	0.0267372215805612	0.0211444151214224	0.024427342710994	0.0141201749046284
Ridge	0.0163165111344553	0.0163165111344553	0.0163165111344553	0.0163444130207666	0.0163052623686891	0.0155956536039611	0.0440834015477939
Elastic net	0.0203221043917475	0.0203221043917476	0.0203221043917476	0.0203149347325536	0.0203013590536694	0.0272922642863534	0.0392316639279677
Lasso	0.0207152332915794	0.0207152332915795	0.0207152332915794	0.0207091005291039	0.0206926863389082	0.0239215329362739	0.0389147695031027
ICeDT	0.0808323386989495	NA	0.0743023214542427	NA	0.0830613174415999	0.0675037675192897	NA
FARDEEP	0.0231912605042577	0.0231155570541096	0.0229228834771966	0.0231492797060662	0.0226720717209035	0.0228055405697789	0.035714239915827
DCQ	0.0224224453133657	0.0224224453133657	0.0224224453133657	0.0224224453133657	0.022403826992714	0.0224482099949817	0.0602080280926469

## Sheet: IC_in_silico_850k
	None	Z-score	Min-max	Column Z-score	Column min-max	Quantile normalization	Log
EMeth-Normal	0.0022926198833416	0.00186321715899341	0.00196611297248662	0.00158093797541948	0.00202988999441745	0.00187286415535244	0.0133646756977334
EMeth-Laplace	0.00139558810114394	0.00150030466982092	0.00145280792763788	0.00148268152312999	0.00144654081133479	0.00181687442169479	0.00802428142019133
EMeth-Binomial	0.00259632960822107	0.0022767229635386	0.00220721728122549	0.00162011879578526	0.00229796485588991	0.00207100235718298	0.0109571329233084
NNLS	0.00133331631433137	0.0019399345899019	0.00139092465303894	0.00152215202418839	0.00139495110117108	0.0018585354729649	0.00870658962667516
BVLS	0.00133331631433136	0.00193993458990191	0.00139092465303894	0.00152215202418839	0.00139495110117109	0.0018585354729649	0.00870658962667517
EpiDISH	0.001565737241834	0.00156573724183401	0.00156573724183402	0.0015972517875346	0.00156778020188774	0.00205179443436963	0.00992849955062536
Minfi	0.00133331631433105	0.00193993458990185	0.00139092465303882	0.00152215202418837	0.00139495110117056	0.00185853547296479	0.00870658962667517
MethylResolver	0.00211306835721131	0.00206242663912091	0.00222449057935715	0.00221666029522591	0.00217581276746925	0.00292422286069598	0.00713787483668536
Meth atlas	0.00134899442699665	0.00171582994243709	0.00140697484726085	0.00148495368286484	0.00141155528544026	0.0018223732397405	0.00851072237212283
OLS	0.00135178034030209	0.00171973805471979	0.00141051917433121	0.00148677977831166	0.00141562443808842	0.00181508591046286	0.00851072237212283
Ridge	0.00143631547249613	0.00143631547249614	0.00143631547249613	0.00148865087265455	0.00143178472256589	0.00206395891807349	0.0117157302973189
Lasso	0.00167876198882202	0.00167876198882202	0.00167876198882201	0.00174276887021501	0.00167571911610376	0.00226228118693487	0.010780561096707
Elastic net	0.00162587159183219	0.00162587159183219	0.0016258715918322	0.00168915183952984	0.00162280745895142	0.00220262467982764	0.0108709272893724
ICeDT	0.00115931366470348	NA	0.00121247211811347	NA	0.00135137127232534	0.00187020663701825	NA
FARDEEP	0.00155477410745459	0.00179160273174435	0.00155425080429058	0.00161409242877516	0.00154414883565924	0.00223604072523089	0.0120170143560167
DCQ	0.0109953146451688	0.0109953146451688	0.0109953146451688	0.0109926771613566	0.0109920424069652	0.010800416462825	0.011244011668442

## Sheet: IC_in_silico_10_850k
	None	Z-score	Min-max	Column Z-score	Column min-max	Quantile normalization	Log
EMeth-Normal	0.0030417600559994	0.00422093416968237	0.0030554229434998	0.00443524991922307	0.0031060109177395	0.0027900229410063	0.0178466935329797
EMeth-Laplace	0.00351419578511216	0.00332646476745098	0.00330310188625552	0.00343836614861483	0.00352146093231761	0.00374627304128746	0.0104961886902086
EMeth-Binomial	0.00323590243028891	0.00435288485195774	0.00318385386080039	0.00437323519140965	0.00324397618756562	0.00295507309691888	0.0175990003921444
NNLS	0.00447035287052346	0.00540832964483552	0.00447061164946579	0.00483166595889768	0.00457726322632893	0.00459861271903888	0.00940901171835975
BVLS	0.00447035287052346	0.00540832964483552	0.00447061164946578	0.00483166595889768	0.00457726322632893	0.00459861271903888	0.00940901171835977
EpiDISH	0.00425065688048762	0.0042506568804876	0.00425065688048761	0.00423225034428266	0.00425219823034662	0.00440667492094899	0.00556003282876379
Minfi	0.00447035287052374	0.00540832964483552	0.00447061164946587	0.00483166595889766	0.00457726322632882	0.00459861271903907	0.00940901171835975
MethylResolver	0.0196687216700249	0.018025560399582	0.0204079056382775	0.0202460852291691	0.020538554804912	0.0249384387738999	0.115131628332409
OLS	0.00454330522216038	0.00527015337516785	0.00454023199816804	0.00489392986961324	0.00464298114952957	0.00471027788152186	0.00910211792818534
Ridge	0.0101103073016832	0.0101103073016832	0.0101103073016833	0.0103132590233865	0.0101358692536516	0.00911328347808885	0.0140823251396102
Elastic net	0.00544477109807698	0.00544477109807698	0.00544477109807698	0.00565233147565164	0.00548177428461729	0.00515699174824156	0.00678808098117403
Lasso	0.00541895941583619	0.0054189594158362	0.0054189594158362	0.00565174836284143	0.00545601764481351	0.00514679230679349	0.00676543411272502
Meth atlas	0.0045166778868678	0.00523613048068712	0.00451690865927847	0.00477096372198563	0.00462255259334091	0.00457117576384543	0.00910211792818537
ICeDT	0.00115931366470348	NA	0.00121247211811347	NA	0.00135137127232534	0.00187020663701825	NA
FARDEEP	0.00155477410745459	0.00179160273174435	0.00155425080429058	0.00161409242877516	0.00154414883565924	0.00223604072523089	0.0120170143560167
DCQ	0.0109953146451688	0.0109953146451688	0.0109953146451688	0.0109926771613566	0.0109920424069652	0.010800416462825	0.011244011668442

## Sheet: IC_in_silico_850k_using_k450
	None	Z-score	Min-max	Column Z-score	Column min-max	Quantile normalization	Log
EMeth-Normal	0.00180321589196245	0.0098621963535828	0.00174263176706021	0.00442806360542314	0.00180305603780333	0.00151160229425168	0.0140402259507635
EMeth-Laplace	0.00167122558317774	0.0101497064109657	0.00176625384753864	0.0099724020247555	0.00196406835308919	0.00200719210761075	0.00636297438513795
EMeth-Binomial	0.00194880029113547	0.0303982318821261	0.00180520632247713	0.0635454813716376	0.00196714235683125	0.00175951737859281	0.0140005502110557
NNLS	0.00170567702536162	0.00982214055606727	0.00178091973901729	0.00867817838083792	0.00180101602537089	0.00221895179904972	0.00734515047718454
BVLS	0.00170567702536161	0.00982214055606729	0.00178091973901729	0.0086781783808379	0.00180101602537089	0.00221895179904972	0.00734515047718454
EpiDISH	0.00163044346971161	0.00163044346971162	0.00163044346971161	0.00165654169637703	0.00163167187529398	0.00213859225419327	0.00762446599120882
Minfi	0.00170567702536038	0.00982214055606648	0.00178091973901514	0.0086781783808381	0.00180101602537149	0.00221895179905071	0.00734515047718456
MethylResolver	0.00163423219050355	0.00162980994448514	0.00162396414130151	0.00174003567021425	0.00160500663012034	0.00202165494558557	0.00789051448312229
Meth atlas	0.00171842313360746	0.00982095655433571	0.00179437154529017	0.0086550105997914	0.00181414837536882	0.00218369685740253	0.00720265009401558
OLS	0.0017027663190665	0.00963293925147573	0.00176964311287905	0.00814773659178696	0.00186624126579497	0.00216919129348747	0.00720265009401556
Ridge	0.00214548146964162	0.00214548146964162	0.00214548146964162	0.00214112572334796	0.0021379543623531	0.00247581844912695	0.0122649838881702
Lasso	0.00182676072374528	0.00182676072374532	0.00182676072374529	0.00187064142380797	0.00182417938733467	0.00249741968271506	0.00771207734083926
Elastic net	0.00175486671709592	0.00175486671709595	0.00175486671709591	0.00174756649515953	0.00175259637172889	0.00244548147903562	0.00796018975684541
ICeDT	0.00175531038055598	NA	0.00204116119412998	NA	0.00235517260048833	0.00274247954951083	NA
FARDEEP	0.00164870794171733	0.00959794329996606	0.00168474393873009	0.00841598104792803	0.00172306387850251	0.0022455430781823	0.00845054101133081
DCQ	0.0193779950010768	0.0193779950010768	0.0193779950010768	0.0193594476703443	0.0193759305482026	0.0199349464628968	0.0381688734736305

## Sheet: IC_in_vitro_850k
	None	Z-score	Min-max	Column Z-score	Column min-max	Quantile normalization	Log
EMeth-Normal	0.00160504754777661	0.00222261570918902	0.00160504754777661	0.00253014547846027	0.00151749543191792	0.00120042972447897	0.0189355675272679
EMeth-Laplace	0.00136320776657868	0.002931428301646	0.00136320776657868	0.0016450271524186	0.00130727879325207	0.00184153984708999	0.00499997707671026
EMeth-Binomial	0.00218534076923191	0.0023694170814781	0.00218534076923191	0.00245728627096402	0.0020298114339588	0.00144600095920896	0.0103169107476038
NNLS	0.00255784414202772	0.00383001009922184	0.00255784414202772	0.00292275348750256	0.00255018193740648	0.00179978909904447	0.0075208742102929
BVLS	0.00255784414202771	0.00383001009922184	0.00255784414202771	0.00292275348750256	0.0025501819374065	0.00179978909904445	0.00752087421029289
EpiDISH	0.00197807841185181	0.00197807841185177	0.00197807841185181	0.0019588420787407	0.00198181029326835	0.00203301449374203	0.0109256478418438
Minfi	0.002557844142028	0.00383001009922182	0.002557844142028	0.00292275348750241	0.00255018193740532	0.00179978909904544	0.00752087421029297
MethylResolver	0.00228622796447642	0.00212525369522062	0.00221175723742023	0.00216156628084271	0.00210522508495719	0.0015221518349437	0.00721480170833089
Meth atlas	0.00243197274976668	0.00285333888357237	0.00243197274976668	0.00270872453237237	0.00243727177004851	0.00174377285615818	0.00628256237326905
OLS	0.00243197274976665	0.00285277321774158	0.00243197274976665	0.00270872453237237	0.0024372717700485	0.00174377285615818	0.00628256237326909
Ridge	0.00300601060820597	0.0030060106082059	0.00300601060820597	0.00291932900449142	0.00301228422946261	0.00170283476416769	0.0144110729926117
Lasso	0.0025908335834413	0.00259083358344126	0.0025908335834413	0.00251438095280399	0.00259682105108183	0.00127066977068337	0.0136803061891739
Elastic net	0.00245463634581795	0.00245463634581789	0.00245463634581795	0.00237074069177546	0.00245982158941431	0.00176880158422008	0.0138248107025752
ICeDT	0.00260996940037686	NA	0.00260996940037686	NA	0.00252802313347241	0.002368579802369	NA
FARDEEP	0.00288538811057573	0.00250509345948841	0.00288538811057573	0.0029519565501066	0.00288514263182626	0.0014489450779596	0.0128417585821922
DCQ	0.0219794818753553	0.0219794818753553	0.0219794818753553	0.0221990332020772	0.0219684993736916	0.0242770813925744	0.00922929774986447

## Sheet: IC_in_vitro_850k_using_k450
	None	Z-score	Min-max	Column Z-score	Column min-max	Quantile normalization	Log
EMeth-Normal	0.00175440784389711	0.00175017950825166	0.00175440784389711	0.00216478961156407	0.00153835155153843	0.00404994997984766	0.0111458249973157
EMeth-Laplace	0.00215404949679211	0.002872986283074	0.00215404949679211	0.00213122860621226	0.00246645928179421	0.00326166440186231	0.00385860989850814
EMeth-Binomial	0.00204124032567147	0.00505526159859703	0.00204124032567147	0.0018593111908771	0.00237578652714233	0.00357928038140939	0.0118683668762465
NNLS	0.00290680289423045	0.00248968915050573	0.00290680289423045	0.00294593234064846	0.00291988305859441	0.00361230345022469	0.0111448915799556
BVLS	0.0029068028942304	0.00248968915050574	0.0029068028942304	0.00294593234064846	0.00291988305859441	0.00361230345022471	0.0111448915799557
EpiDISH	0.00249881131873575	0.00249881131873578	0.00249881131873575	0.00249998743471824	0.00250325252363006	0.00408086355607506	0.00890210182173956
Minfi	0.00290680289423396	0.0024896891505056	0.00290680289423396	0.0029459323406486	0.00291988305859364	0.00361230345022707	0.0111448915799555
MethylResolver	0.00288341545060952	0.00257507792296052	0.0039573883162339	0.00260241534178064	0.00253363760830361	0.006112773098559	0.0050069911736312
Meth atlas	0.00287068407136752	0.00223452092833127	0.00287068407136752	0.00284360347774534	0.00287766282273368	0.00358603742144909	0.00970890636194512
OLS	0.00289885839919608	0.00328329753661236	0.00289885839919608	0.00284521382756271	0.00290582104761631	0.0034285224973893	0.00970890636194512
Ridge	0.0039833793492466	0.00398337934924663	0.0039833793492466	0.00391980383154524	0.00399550825987314	0.00295279864517493	0.018679913565688
Lasso	0.00327205328867749	0.00327205328867749	0.00327205328867749	0.00328074276044337	0.00329532506191844	0.00424786685334722	0.013053947785668
Elastic net	0.00354133826217493	0.00354133826217501	0.00354133826217493	0.00354670444852089	0.00356736064815811	0.00519122109635528	0.0133714061655539
ICeDT	0.00562216014453668	NA	0.00562216014453668	NA	0.00566029974070204	0.00349520201783625	NA
FARDEEP	0.00319342993682653	0.00275917755999748	0.00319342993682653	0.00340871109854424	0.00325992941840442	0.00484500433434466	0.0124373744963688
DCQ	0.0166624181714591	0.0166624181714591	0.0166624181714591	0.0164908959185781	0.0166662788746053	0.0175295873530128	0.0415386771962512

## Sheet: IC_no_technical_variability
	None	Z-score	Min-max	Column Z-score	Column min-max	Quantile	Log
EMeth-Normal	0.00107816530069379	0.00125221190428596	0.00129813451909453	0.000970147069587226	0.00139035316431389	0.00175498283022173	0.0123374467202054
EMeth-Laplace	0.000661418140405031	0.000920378375826627	0.000646636228082475	0.00106324808166556	0.000673170668908599	0.00132101523311208	0.00466245164511251
EMeth-Binomial	0.00107816530069442	0.00118660356875412	0.00129813451909446	0.00103406961847094	0.00139035316431423	0.00175498283022211	0.0173859812948825
NNLS	0.00068976940296074	0.000957875476604451	0.000689769402960727	0.000958264310546508	0.000690449850168148	0.00161713291840333	0.00817636960073659
BVLS	0.000689769402960739	0.00095787547660445	0.000689769402960738	0.000958264310546511	0.000690449850168154	0.00161713291840333	0.00817636960073661
EpiDISH	0.000458244030907556	0.00045824403090756	0.000458244030907551	0.000449740222180629	0.000457078878674476	0.00106448112232541	0.00780475276553624
Minfi	0.000689769402960804	0.000957875476604434	0.000689769402960697	0.000958264310546449	0.000690449850168059	0.00161713291840396	0.00817636960073646
MethylResolver	0.000498566209926731	0.000498172348496909	0.0004981723484969	0.000501478669017931	0.000494502892909678	0.00139972602314077	0.0195797633581081
Meth atlas	0.000701134517852174	0.000975247980072955	0.000701134517852177	0.000955293702262426	0.000700198642272749	0.00158894213627171	0.0080880439376583
OLS	0.000702196436711111	0.000977898957164369	0.000702196436711107	0.000962632261301646	0.000701315855298489	0.00159468599972627	0.00851769426174274
Ridge	0.00417551809890014	0.00417551809890012	0.00417551809890014	0.00417945081572689	0.0041752940253604	0.00421905560142742	0.0120736408984392
Elastic net	0.000574065191129215	0.00057406519112923	0.000574065191129222	0.000581893250386488	0.000579310405276396	0.00135416786110201	0.00899339359582013
Lasso	0.000524430580438245	0.00052443058043826	0.000524430580438236	0.000526200830990172	0.000524122493753005	0.00130416798073445	0.00917346048664163
ICeDT	0.0012913107944551	NA	0.00160229391034493	NA	0.00167180436374576	0.00221141434798261	NA
FARDEEP	0.000491774746165001	0.000702228582380088	0.000491774746165008	0.00051352482825252	0.000490691393181587	0.00120139482561263	0.00986933049966534
DCQ	0.032985657977545	0.032985657977545	0.032985657977545	0.0329557935597286	0.0329861235774282	0.0334705379260239	0.0469227463104148

## Sheet: IC_in_silico_real_life_distr
	None	Z-score	Min-max	Column Z-score	Column min-max	Quantile normalization	Log
EMeth-Normal	0.00227443052074535	0.00419680426453192	0.00180685310734666	0.00554396871275674	0.00200282682020478	0.00183228116874697	0.00477262235845325
EMeth-Laplace	0.00209200002327756	0.00242904937484831	0.00209089017050021	0.00254616245331232	0.0023128288475857	0.00274147073441941	0.00367393053900413
EMeth-Binomial	0.0029049219071524	0.00367592823938887	0.00204514586793785	0.00315269022369086	0.00234803857157571	0.00168849028204952	0.00459105068300132
NNLS	0.00205899227292278	0.00314305699240572	0.00236942568659077	0.0030874322430154	0.00264215213098116	0.00245197664430284	0.00387864676699703
BVLS	0.00205899227292276	0.00314305699240571	0.00236942568659075	0.0030874322430154	0.00264215213098111	0.00245197664430281	0.00387864676699703
EpiDISH	0.00342590457511076	0.00342590457511065	0.00342590457511071	0.00347388248285828	0.0034277866857572	0.00291307460191315	0.00417738860100277
Minfi	0.00205899227292309	0.00314305699240566	0.00236942568659099	0.00308743224301541	0.0026421521309821	0.00245197664430324	0.00387864676699705
MethylResolver	0.00307788458100693	0.00301617826010933	0.00301617826010934	0.0031554647192405	0.00301406782740192	0.00389794465656228	0.00559544693146606
Meth atlas	0.00203185335552476	0.00285757415417491	0.00234200138375751	0.00297326455372716	0.00261086620063758	0.00240608012904256	0.00354001262792473
OLS	0.00203185335552474	0.00285700122814058	0.00234200138375752	0.00297272078769248	0.00261086620063752	0.00240570977099221	0.00354001262792471
Ridge	0.00269034636015495	0.00269034636015492	0.00269034636015492	0.00281615148927064	0.00269754318681918	0.00347627134240918	0.00500102788841743
Elastic net	0.00339386635341025	0.00339386635341022	0.00339386635341024	0.00352632271844856	0.00340406678629539	0.0032697173274875	0.00470732881860799
Lasso	0.00293779660469039	0.00293779660469039	0.00293779660469039	0.00307189387816295	0.00294694182107427	0.00343156837817725	0.00466808074553954
ICeDT	0.00178822417356222	NA	0.00193261403894624	NA	0.0025402674211818	0.0022436614744009	NA
FARDEEP	0.00409791334129762	0.00504120709962788	0.00409834586221638	0.00505010607169682	0.00414814300214092	0.00371051953522825	0.00501505661982331
DCQ	0.0533328059886468	0.0533328059886468	0.0533328059886468	0.0536326466566909	0.0532069535162739	0.051931829004633	0.0135354638862551

[truncated: 6 more sheets: IC_in_silico_WGBS_regions, IC_in_silico_WGBS_cpgs, IC_in_silico_850k_2_500, IC_in_silico_850k_2_500_small, IC_in_silico_WGBS_2_500, IC_in_silico_WGBS_2_500_small]
