# Supplementary material for: Benchmarking of methods for DNA methylome deconvolution
Source: Nat Commun. 2024 May 16;15:4134. doi: 10.1038/s41467-024-48466-z (PMC11099101; doi:10.1038/s41467-024-48466-z)
Supplement: Supplementary file 10 — Supplementary Dataset 7 [file 41467_2024_48466_MOESM10_ESM.xlsx]

## Sheet: Tissues_450k
	None	Z-score	Min-max	Column Z-score	Column min-max	Quantile normalization	Log
EMeth-Normal	40.6667	83.3333	37.3333	106.667	42.6667	79.3333	1.66667
EMeth-Laplace	83	89	81	101.667	82.6667	101	27.3333
EMeth-Binomial	51.3333	72.3333	45	105	51	84.3333	3.33333
NNLS	62.6667	42.6667	59.6667	53	59.3333	89	10.6667
BVLS	63	42.3333	62.6667	53.6667	59	89.3333	10.3333
EpiDISH	61.6667	61	61.3333	86.3333	67.3333	94.6667	23
Minfi	60.6667	41	59.3333	52.3333	57.6667	87.6667	9
MethylResolver	47.3333	45.3333	45.3333	61.6667	44.3333	65.6667	9
Meth atlas	66.3333	65	65.3333	77	66.3333	93.3333	10.6667
OLS	69.3333	64.6667	69	82	68.3333	96.3333	11.6667
Ridge	59.3333	60	59.6667	75.6667	62.3333	85	11
Lasso	33.3333	32.3333	33.3333	56.3333	36	68.3333	6.66667
Elastic net	32	31.3333	31.6667	58	34.6667	74.3333	8.33333
ICeDT	43.6667	NA	36.6667	NA	53	58.3333	NA
FARDEEP	41.6667	51	42	60.6667	46.6667	71.6667	13.3333
DCQ	49.3333	49	48.6667	63.6667	52.6667	65	24.3333

## Sheet: IC_in_silico_450k
	None	Z-score	Min-max	Column Z-score	Column min-max	Quantile normalization	Log
EMeth-Normal	67.6667	55	69	50.6667	71	49.6667	14.3333
EMeth-Laplace	37.3333	56.6667	44.3333	55	51.3333	58.3333	50
EMeth-Binomial	63.3333	53.6667	64.6667	28	57.6667	53.6667	11
NNLS	55.3333	67.3333	55	61.3333	50.6667	61.6667	9.33333
BVLS	55.6667	67	54.6667	61	51	62	9.66667
EpiDISH	79.3333	79	78.6667	78.3333	76	86.6667	21
Minfi	54	69	54.3333	60.6667	51.3333	61.3333	9
MethylResolver	67.3333	65.3333	68	55.6667	65.6667	56.3333	16.6667
Meth atlas	79.6667	71	76	70	72	89.3333	10
OLS	68	66.3333	65.6667	67.3333	63	84.6667	9
Ridge	75	67	77.6667	60.3333	76.3333	67	5.66667
Lasso	76.3333	84.6667	78	81.3333	72.6667	70.3333	5
Elastic net	73.6667	80	75	78	75.3333	73	4.66667
ICeDT	30	NA	28.6667	NA	25	30.6667	NA
FARDEEP	80.3333	92	83.3333	85.6667	82.3333	77.3333	9.66667
DCQ	15	14.6667	14.3333	14	11.6667	11.3333	2.33333

## Sheet: IC_in_vitro_450k
	None	Z-score	Min-max	Column Z-score	Column min-max	Quantile normalization	Log
EMeth-Normal	51.6667	76.6667	55.6667	69.3333	58	73.6667	68.3333
EMeth-Laplace	76.6667	48.3333	67.3333	73.6667	78.3333	62.3333	38.6667
EMeth-Binomial	40.3333	89.3333	42	85.3333	47.3333	76.6667	71.6667
NNLS	39	65.3333	42.3333	65.6667	44	52.3333	84.3333
BVLS	51.3333	65	52.3333	65.3333	53	53.6667	84
EpiDISH	57.6667	58.3333	58	60	61	63	48.6667
Minfi	49.3333	60.6667	40	62.3333	41	52.6667	85.6667
MethylResolver	15.6667	13.6667	16	13.3333	16.3333	20.3333	30.6667
Meth atlas	58	63.6667	60	64.6667	62	71	80.3333
OLS	80	69	81	69.3333	82	78	91.6667
Ridge	69.3333	88	70.6667	80.3333	72.6667	70.6667	15.6667
Elastic net	54.6667	79.6667	58	76	57	51	27
Lasso	48.6667	73	50.6667	72.3333	54.3333	47.6667	28
ICeDT	14.3333	NA	14	NA	15	16	NA
FARDEEP	30.6667	52	30	52.3333	33.6667	34	7
DCQ	57	56.6667	56.3333	56	59	56	5.66667

## Sheet: IC_in_silico_850k
	None	Z-score	Min-max	Column Z-score	Column min-max	Quantile normalization	Log
EMeth-Normal	37	60	53.6667	73.3333	53.3333	36	1
EMeth-Laplace	95.6667	78.6667	91.3333	76.3333	91.3333	43.6667	16
EMeth-Binomial	33.6667	43.6667	42.3333	66.3333	39.3333	32	4.66667
NNLS	95	41.3333	96	63.3333	95.3333	45	14.6667
BVLS	95.3333	41	95.6667	63	95	44.6667	14.3333
EpiDISH	88.3333	88	87.6667	75.3333	87.3333	43	15
Minfi	95.3333	41.6667	95.6667	63.6667	94.6667	45.3333	14
MethylResolver	41.6667	45.3333	42.3333	32	47.3333	23.6667	11.3333
Meth atlas	102.667	59.3333	99	72.6667	92.6667	47.3333	18
OLS	101	58.3333	97	71.6667	91.3333	48.6667	17.6667
Ridge	55.6667	68.3333	57	62	63	28.6667	7.33333
Lasso	58.3333	69.6667	66.3333	55	72	29.6667	11.3333
Elastic net	60.6667	72.6667	68.6667	56	73.3333	31.3333	10
ICeDT	107	NA	106	NA	99.3333	46.3333	NA
FARDEEP	68.6667	57.3333	73.3333	54	75.6667	29.6667	5.66667
DCQ	11	10.6667	10.3333	9.33333	11.6667	10.6667	6.33333

## Sheet: IC_in_silico_10_850k
	None	Z-score	Min-max	Column Z-score	Column min-max	Quantile normalization	Log
EMeth-Normal	96.3333	73.6667	97.3333	64.3333	97	95.3333	23.6667
EMeth-Laplace	77.3333	76.3333	82.3333	79.3333	79	74	14.3333
EMeth-Binomial	95	69	97	66.6667	96	93	18.3333
NNLS	69.3333	46	70	52	64	72.6667	21.3333
BVLS	69	45.6667	70.3333	51.6667	63.6667	72.3333	20.6667
EpiDISH	83.6667	84.3333	84	85.3333	84.6667	81.6667	42
Minfi	67	44.3333	68.3333	52.3333	65.3333	71	21
MethylResolver	8.66667	9.33333	7	7.33333	6	3	1
OLS	67.6667	49.6667	67	59	61.6667	69	36
Ridge	22.3333	23.6667	22.6667	21.3333	21.6667	27.3333	9
Elastic net	40.3333	37.6667	39.6667	30	35.6667	44	18.3333
Lasso	40	37.3333	39.3333	29.3333	35.3333	43.6667	18
Meth atlas	70.6667	53	69.3333	62.6667	64.6667	72	35.6667
ICeDT	108.667	NA	108.333	NA	107	99.6667	NA
FARDEEP	104	102	104.667	102.333	106	97.3333	15.6667
DCQ	20.3333	20	19.6667	18.3333	21	18.6667	15.3333

## Sheet: IC_in_silico_850k_using_k450
	None	Z-score	Min-max	Column Z-score	Column min-max	Quantile normalization	Log
EMeth-Normal	83.6667	14	90	39	83.6667	88	6
EMeth-Laplace	87.3333	18.3333	80.6667	24.6667	71.6667	56.3333	31.6667
EMeth-Binomial	64.3333	2.33333	72.6667	1	65.6667	70	5.66667
NNLS	94.6667	21.6667	85	30.3333	80.3333	53.6667	27
BVLS	95	21.3333	84.6667	30.6667	80.6667	53.3333	27.3333
EpiDISH	102.667	102	102.333	96.6667	101.667	56.3333	32.3333
Minfi	93	21.6667	85	28.3333	80	52	27.6667
MethylResolver	102	84.6667	107	65.6667	101.333	58	16.3333
Meth atlas	86.6667	17.6667	78	27.6667	71	52.6667	31
OLS	85.6667	23.6667	76.6667	29.6667	68	52.6667	31.3333
Ridge	48.3333	52.6667	50	51	51	42	13.3333
Lasso	69.6667	61.6667	71	56.3333	74.3333	46.3333	23.3333
Elastic net	78	70.6667	80.3333	66.6667	84.3333	48.6667	22
ICeDT	81	NA	71	NA	64.3333	49	NA
FARDEEP	96.6667	25.6667	96.3333	33.3333	98	52	21.6667
DCQ	8	7.66667	7.33333	8.66667	8.33333	7	6

## Sheet: IC_in_vitro_850k
	None	Z-score	Min-max	Column Z-score	Column min-max	Quantile normalization	Log
EMeth-Normal	86	91.6667	85.6667	74.3333	83.6667	81.6667	5.33333
EMeth-Laplace	94.3333	29.6667	94	78	96.3333	76.3333	50
EMeth-Binomial	66	72.3333	65.6667	69	72.6667	59	7.33333
NNLS	62.3333	29.6667	62.3333	53.6667	63	51	17.6667
BVLS	63	29.3333	63	53.3333	63.3333	52	18
EpiDISH	89.6667	90.6667	89.6667	93.3333	89.3333	78	44.3333
Minfi	63	30	63.3333	54	64.6667	52	17.3333
MethylResolver	88.6667	88	83.3333	85.3333	76.6667	82	15.3333
Meth atlas	65.6667	33	65.6667	52.3333	64.6667	60	40.6667
OLS	66	33.3333	66	52	65	59.6667	40.3333
Ridge	33.6667	34.6667	33.6667	38.3333	33.3333	72.3333	9.66667
Lasso	47.3333	57.6667	48	51.6667	47.3333	78.6667	10.3333
Elastic net	53	63	53.6667	56	52	73	10
ICeDT	78.6667	NA	78.3333	NA	81.3333	43.6667	NA
FARDEEP	67	49.6667	66.6667	53.6667	61.6667	80	12.3333
DCQ	4.66667	4.33333	4	2	5	6	15

## Sheet: IC_in_vitro_850k_using_k450
	None	Z-score	Min-max	Column Z-score	Column min-max	Quantile normalization	Log
EMeth-Normal	89.6667	103.333	89.3333	80.3333	94.3333	43.6667	12
EMeth-Laplace	89.3333	67.6667	89	82.3333	79.6667	61	25.3333
EMeth-Binomial	76	73.3333	75.6667	96.6667	85	48.6667	7.66667
NNLS	76	62	76	60.3333	70.6667	46.3333	13.6667
BVLS	77.6667	61.6667	77.6667	60	70.3333	46	13.3333
EpiDISH	86	85	86	82.6667	86.3333	50.6667	36.6667
Minfi	81.3333	61.3333	81	56	69.3333	45.6667	15
MethylResolver	70.6667	70.6667	57.3333	70.6667	67.6667	50.3333	21.6667
Meth atlas	77.3333	65.6667	77.3333	77	79	51	17
OLS	72	49.6667	71.6667	68	73	58	16.6667
Ridge	55	55	55	55.6667	53	64	4.66667
Lasso	52.6667	59.6667	52.3333	58	51.3333	30	10.6667
Elastic net	40	46	40	49.6667	39	37.3333	10.3333
ICeDT	60	NA	59.6667	NA	61.3333	45.6667	NA
FARDEEP	55.6667	72.6667	55.6667	56.3333	52.6667	38.3333	14.6667
DCQ	5.33333	5	4.66667	8	5.66667	4.33333	3

## Sheet: IC_no_technical_variability
	None	Z-score	Min-max	Column Z-score	Column min-max	Quantile	Log
EMeth-Normal	47.6667	40.6667	38.3333	66.3333	38.6667	36.3333	7
EMeth-Laplace	95.6667	54.3333	92.6667	67	93	50.3333	20.6667
EMeth-Binomial	47.3333	46.3333	39.3333	61.3333	38.3333	35.3333	6.66667
NNLS	80	50.3333	79.6667	64.6667	80	43	16.6667
BVLS	80.3333	50.6667	79.3333	65	79.6667	42.6667	16.3333
EpiDISH	95.6667	96	97.3333	109	98.6667	55.3333	20.3333
Minfi	81.3333	51	81.3333	65.3333	81.3333	41.3333	17
MethylResolver	78	75.6667	77	80.3333	77	32	8.33333
Meth atlas	84	48.6667	83.6667	76.6667	86.3333	43.6667	18
OLS	80.6667	49.3333	81	73.6667	84	43.3333	15.3333
Ridge	24	25.6667	24.6667	26	26.3333	22	11
Elastic net	82	80.6667	83	94	84.6667	45	13.3333
Lasso	84.3333	82	86	95.3333	87.6667	46.3333	13.3333
ICeDT	48.3333	NA	36.3333	NA	34.3333	28.6667	NA
FARDEEP	103	63.3333	102.333	101.667	103.667	49.6667	14
DCQ	5.33333	5	4.66667	5.66667	4.33333	6.33333	1.66667

## Sheet: IC_in_silico_real_life_distr
	None	Z-score	Min-max	Column Z-score	Column min-max	Quantile normalization	Log
EMeth-Normal	83.6667	50.6667	93	48.3333	92	63.6667	10.3333
EMeth-Laplace	77.6667	75.3333	90	76	81.3333	43	21.6667
EMeth-Binomial	59.3333	50	85.3333	52	83	63.3333	11.3333
NNLS	94.6667	49.3333	90	50.6667	86	53.6667	19.6667
BVLS	95	50.3333	91	50.3333	86.3333	53.6667	19.3333
EpiDISH	65	66.6667	66.3333	59.6667	66.6667	42.3333	20
Minfi	95.3333	51.3333	91	50	86.6667	53.6667	19
MethylResolver	63.6667	56.6667	66.3333	43	71.3333	25.6667	8
Meth atlas	96.6667	68	93.3333	73	87.6667	50.6667	26
OLS	97	68.3333	93	73.3333	88	51.6667	26.3333
Ridge	55.3333	62.6667	57.3333	62.3333	51	25.3333	11.6667
Elastic net	58	58	61	38.6667	58.6667	32.3333	13.6667
Lasso	63.6667	61.6667	65.6667	45	68.3333	28.3333	14.6667
ICeDT	82.6667	NA	86.3333	NA	78.6667	57	NA
FARDEEP	61.3333	50.6667	64.3333	29.6667	60	27.3333	11.6667
DCQ	3.33333	3	2.66667	1	5	6	8.66667

[truncated: 6 more sheets: IC_in_silico_WGBS_regions, IC_in_silico_WGBS_cpgs, IC_in_silico_850k_2_500, IC_in_silico_850k_2_500_small, IC_in_silico_WGBS_2_500, IC_in_silico_wgbs_2_500_small]
