# Supplementary material for: Benchmarking of methods for DNA methylome deconvolution
Source: Nat Commun. 2024 May 16;15:4134. doi: 10.1038/s41467-024-48466-z (PMC11099101; doi:10.1038/s41467-024-48466-z)
Supplement: Supplementary file 12 — Source Data [file 41467_2024_48466_MOESM12_ESM.xlsx]

## Sheet: Fig2A
Reference dataset
	Blood	Blood	Blood	Blood	Blood	Blood	Blood	Blood	Blood	Blood	Blood	Blood	Blood	Blood	Blood	Blood	Blood	Blood	Blood	Blood	Blood	Blood	Blood	Blood	Blood	Blood	Blood	Blood	Blood	Blood	Blood	Blood	Blood	Blood	Blood	Blood	Blood	Blood	Blood	Blood	Blood	Blood	Blood	Blood	Blood	Blood	Blood	Blood	Blood
cg08846870	0.954626945272819	0.936245363987248	0.932433739182515	0.921351472236492	0.923549181067507	0.932339273613755	0.924545619316739	0.928294016581092	0.917362619863213	0.93292534316932	0.938624688037377	0.931816103394607	0.933130382322887	0.929950357819965	0.918834593665426	0.92520796681779	0.91473527437246	0.92907790902306	0.929755066838128	0.925791925804634	0.931851961083087	0.934203243176353	0.92648288489887	0.932961110620949	0.913465815749854	0.952940352661139	0.930741570119788	0.931713262589914	0.922887031582643	0.931405677551024	0.937421536171864	0.939924924482317	0.932809468370745	0.937522143715701	0.932184619017872	0.951317719487151	0.931460892888738	0.937988200375499	0.925979700980868	0.931024545222003	0.933268118490436	0.927891571118157	0.941045824601222	0.913304493191772	0.93667330936091	0.938433413850324	0.936905696265753	0.936352557866177	0.935086573991768
cg01053463	0.651231552833304	0.697985994144491	0.66633047595856	0.731277847663865	0.665533329861695	0.723677160697992	0.664545339487399	0.690927994964526	0.606368254256518	0.768905138156012	0.753947725956469	0.728090826083877	0.600514285719943	0.609217034541435	0.706301461330019	0.719962512736495	0.697750185820625	0.659741824934765	0.670265268149817	0.575182092833877	0.663874269074884	0.677803348664643	0.762556864139786	0.601848181364577	0.621049387608912	0.689478718572353	0.690355666128439	0.705804357191153	0.590098283913736	0.718645686297979	0.663442473206679	0.712866290775194	0.778536338911215	0.655176253264946	0.75517756013701	0.679078554861918	0.643198030576593	0.622216420443129	0.662000975105613	0.665708654690289	0.708321317872098	0.676315519137066	0.645943585144037	0.622279955339857	0.670922026610625	0.727501215419355	0.69314551239934	0.736511638429679	0.606806855255066
cg12050271	0.952303775522943	0.951001757052898	0.94254493064876	0.940794366228389	0.936428688441793	0.949443209267537	0.944029141161842	0.946909467234372	0.934705655974192	0.963836900907409	0.899120609488868	0.945824187658586	0.938059783171611	0.912771455964559	0.93769758587861	0.933337202546336	0.937492333969505	0.957663353108278	0.950470163074599	0.953102108249134	0.949485343977779	0.951517965645133	0.936766205594296	0.950048475542159	0.930000276287937	0.945006046311123	0.945205620592616	0.942751867844053	0.92856521510387	0.931569020947377	0.957368982711887	0.941998043597882	0.941700455775188	0.945367337398956	0.950264440916037	0.953649516550981	0.943182040443629	0.939493216468855	0.955237701804181	0.94292807463899	0.943128901977539	0.937262180907051	0.939315399770673	0.947567217856997	0.944515509596001	0.947686783633206	0.937167510866936	0.949693160013822	0.940692594926339
cg25009327	0.873006135872549	0.839723903368377	0.862871385123578	0.832935346737739	0.834446275437618	0.871526500024103	0.848724737573524	0.83363982337784	0.854614498034728	0.873988521829384	0.853991623568151	0.847075506403362	0.875357114043311	0.846434991125999	0.84297481907547	0.843883917235562	0.847616087511309	0.873356743852288	0.845772176747329	0.905734727103531	0.881997528134896	0.840597014612979	0.840604845085055	0.854059701618829	0.832712212838539	0.853620049706518	0.891974529518763	0.851785764044696	0.868800139598394	0.844773623956341	0.806229989553949	0.827127797176902	0.809751248181878	0.866907298830456	0.856967123986831	0.882715169978406	0.857951455519675	0.872425791759389	0.849098760518911	0.854079138525947	0.832845390947283	0.867129422336688	0.837540228952236	0.812927046393881	0.846225208183985	0.818313728551556	0.859611220635711	0.847342443137118	0.841149597313741
cg18383585	0.874925574040278	0.842872779541638	0.878116143521653	0.890063349497423	0.860884582790121	0.900246992704138	0.895923747139733	0.902260471749395	0.904393499696297	0.875850972760214	0.874000278157452	0.898533034113882	0.878584554020494	0.880511759114098	0.886560061208748	0.878223618552046	0.880409042544156	0.896489362426474	0.897753327430716	0.860789167215901	0.894794624220499	0.90231505641154	0.898199086038852	0.894434417769585	0.875552509741921	0.882553673079323	0.904568036663822	0.897155524290748	0.907319419340412	0.884926753504748	0.899484002940156	0.891583293030132	0.86408596142604	0.898619114739592	0.901618565429593	0.904694703418362	0.899172051471812	0.902522833255612	0.89915721337305	0.884767816960125	0.877828089040585	0.886693395031324	0.874147991878002	0.90974498933755	0.899434665427792	0.89636268304057	0.887603094572743	0.900808011074975	0.884929547778991
cg27626141	0.638472659363077	0.621135754500334	0.636551074629709	0.575935700974301	0.616174421175906	0.649262334291231	0.610162114745708	0.608326828548434	0.586518946166713	0.643501767629412	0.662666282343696	0.634303473428827	0.640425213604074	0.609748278455317	0.616471517132909	0.625223202631113	0.621809348069184	0.631660853042929	0.593385527979317	0.65710586081036	0.612834790301538	0.595470877746772	0.62878462211036	0.604666020217927	0.592690684440281	0.64254610412785	0.658665159073518	0.634422868881336	0.591682311055062	0.610988938126886	0.652629363139142	0.63244607687096	0.647684216788675	0.655897971776499	0.633847603079336	0.619535551855757	0.60570133663097	0.614404315233876	0.624567610289919	0.611389135262758	0.619167184094621	0.58153814039483	0.64454856956373	0.661364321125971	0.650021847420836	0.689393533110563	0.637171961399237	0.664495887281867	0.60455868788904
cg00767000	0.949389330944018	0.945320439165391	0.940627322680967	0.938016657980978	0.935772030825945	0.93529899783974	0.935029121019084	0.905930151797731	0.93594164746348	0.944882993662471	0.950410491610078	0.934190674187828	0.928729147789022	0.928897987845567	0.926457533776889	0.925260421868071	0.808160339427624	0.945710718290242	0.935386061867083	0.935524855947733	0.931769533335283	0.931735108223772	0.936233216673633	0.939637534427032	0.940459047942722	0.933211764020741	0.933042425568505	0.93759215793696	0.932269633638329	0.931622759286951	0.94173302959499	0.934238542677306	0.927982336092221	0.933562116695218	0.926353906137601	0.936138235640106	0.933403885559374	0.931521154104639	0.934611513484633	0.939853355557675	0.908365822822252	0.917510556550907	0.943203278728511	0.950656687710289	0.934108123359589	0.817027060874975	0.931945501303497	0.92831419915581	0.952688349608355
cg07912251	0.474271314512855	0.455411113807507	0.550844026400845	0.528926481768671	0.41632841341469	0.549581746924099	0.571239542301883	0.532725733174028	0.504668134862627	0.506898212922148	0.510465736619547	0.521265893539603	0.522063986464758	0.537865241067922	0.531488617659532	0.549646050735282	0.601649201801573	0.632854587232751	0.61562605865562	0.459816224294009	0.484081519381295	0.575905638449045	0.52689023860398	0.493313632071896	0.446660277452606	0.536818548806229	0.587819388556215	0.410383538410436	0.482223819074093	0.552268401504441	0.548276682533482	0.576691170586878	0.685765490053837	0.506306409677976	0.501962197734938	0.503421651943459	0.596149517872808	0.604607513898763	0.53277909941293	0.63368902084847	0.582425133395623	0.543874704320761	0.504825924710134	0.643642501088275	0.526883417772483	0.647994407920607	0.51999230579732	0.540313396109817	0.481214915371941
cg02349669	0.729572875074733	0.694675538500896	0.725084774422012	0.603053088281197	0.74615476799029	0.709420754677724	0.695459103906885	0.722182140565443	0.635100126947738	0.716409013522714	0.710320381965335	0.672029130756875	0.697194549404741	0.749043586036202	0.730672527726203	0.725036129525227	0.708831318582326	0.708921274197333	0.743376858978439	0.718955160568458	0.774921625306794	0.759116112393573	0.756617961115584	0.718859302335971	0.743591728409246	0.727144474628687	0.746656419208284	0.727374077023772	0.593316877457066	0.6857426558306	0.742557555322212	0.719012787497928	0.603565551588872	0.755015170250699	0.680964960975483	0.700867030387354	0.711790880316185	0.749735527631157	0.757407625186798	0.612164173952894	0.758550469840901	0.74656519322131	0.714542894406175	0.553558373711498	0.776028453422071	0.721323374369425	0.740575850171183	0.753255598991012	0.728389274943909
cg23058998	0.885941829718785	0.857315156025771	0.876670501386236	0.517379612419112	0.869604717564005	0.79968080019478	0.888738104705519	0.897496355011183	0.579123004862641	0.908110745937397	0.85213722073349	0.84606832528533	0.87907392283656	0.88750418653133	0.886190455882972	0.891576634882506	0.885674034178273	0.821585306568823	0.886303319231275	0.878992844714886	0.863552711376771	0.873074136628504	0.855144545279387	0.899238525578223	0.880162156304488	0.841007673237557	0.895525212282719	0.835555740848518	0.528738007016793	0.852868401769066	0.849542691161292	0.882180095852203	0.66881381404508	0.865062524836365	0.881991533365535	0.869149253846982	0.811569547919443	0.88198120636235	0.792751988321147	0.506942255753575	0.877879729615665	0.891966211521651	0.899248280916119	0.518749431133714	0.833909691299278	0.851600645767852	0.895784819227268	0.848346503982463	0.873071520410115
cg03760457	0.927048398281498	0.937220500439714	0.941170467432553	0.932284754989175	0.944512398593111	0.952851096647452	0.954986671219296	0.947667542385716	0.947892748583007	0.9363273159192	0.937609826343326	0.939878924402401	0.957714135627168	0.950382062584469	0.93253707820908	0.939922071036789	0.943781769926088	0.956032135914232	0.940146777951069	0.937629475587969	0.938165416873776	0.950846036960568	0.941225876690156	0.941555890645497	0.950709168247865	0.951179714937253	0.95767872507656	0.954146222611744	0.947406745047854	0.950195374065455	0.953351323884481	0.933180401860044	0.945012321758817	0.939719947827499	0.946172753658197	0.954960483068251	0.948945950441954	0.935417627359871	0.956442343563476	0.954556975283965	0.942362695155987	0.941565200908226	0.946573578624427	0.946646075627572	0.957006373635314	0.946669863792447	0.947396637853508	0.947118882699861	0.939408515298337
cg27314669	0.830763800899722	0.888083155607397	0.815001677568005	0.876381051481706	0.878550936843643	0.869341959598316	0.891183763658869	0.883796783308222	0.898805903946457	0.851999391573056	0.882740044205231	0.8590522869564	0.827289141782131	0.864503851819407	0.885414813699974	0.903018935515788	0.842081005459556	0.891254965308219	0.840949158972676	0.866960921625847	0.883815260162735	0.870719255146127	0.90534686674249	0.822146027955051	0.900835780729028	0.872596030887127	0.891411588556115	0.856416886480584	0.900857080003663	0.853948731856429	0.899995619816297	0.903532486789522	0.886382058249998	0.863052786232921	0.911272214216213	0.865700471735581	0.88984072406499	0.88636627930733	0.899640535687759	0.902688792243606	0.789244045605085	0.882855300458059	0.908896313870205	0.891755936913288	0.864665061575709	0.868926213739871	0.856485087877667	0.898472467564664	0.88590754985172
cg26981809	0.695751572146792	0.710084832461109	0.721162305563417	0.692724001237919	0.740585134720579	0.765493544325685	0.774450540795676	0.799503166966204	0.810384663938806	0.709876879982676	0.744563061444277	0.717956677857977	0.711950469730608	0.742317528429505	0.770085589428249	0.814652398655257	0.748577406866306	0.800334118091234	0.774569317392028	0.763347347749527	0.778545589217756	0.834762895929036	0.770424519654054	0.778834930187548	0.798289346099076	0.743828733051649	0.791723443888536	0.774400462331165	0.745792898819035	0.731879014660824	0.771928770981142	0.746412482998061	0.781497992938204	0.778122274553785	0.77475644500295	0.789524809632299	0.794674418705122	0.763113723179026	0.812298374748299	0.793891310531012	0.819356426256222	0.745227357111471	0.790087543158449	0.814262370334475	0.803533295288975	0.785627796233577	0.788417026421249	0.788011936220703	0.833851499869321
cg10095114	0.512801537309026	0.502675307921911	0.529749614116835	0.504523577291445	0.514016001152133	0.463481895775436	0.450474376943814	0.460834348918281	0.501972056098835	0.503773854789439	0.506498420298882	0.460044468065874	0.54115349549777	0.488700039917226	0.60256787071199	0.525613528246676	0.582682050989609	0.5621168509303	0.507255818995141	0.476902484658163	0.499823705454891	0.43943220170101	0.44459590269013	0.506368398748051	0.419621463655658	0.409100245237822	0.520155917159823	0.502931739372496	0.444289313451393	0.467030358734779	0.487673153281727	0.424773712897326	0.557737705409026	0.459625591964598	0.406255002208507	0.481343171587047	0.447228960806129	0.51358154579245	0.477542192508981	0.462869870068914	0.510144533225701	0.50103478294124	0.481151079846963	0.454570383752917	0.445118426272245	0.482345883336194	0.440330861776984	0.468600937035526	0.455577446342163
cg10817615	0.452653242079586	0.430601329985011	0.473866527405175	0.422207691863883	0.415337445140802	0.42578771289483	0.46217397910824	0.453597812399742	0.459680968248657	0.508272733146421	0.451277843392311	0.42935123355396	0.462453040914162	0.444966889189158	0.455265136778001	0.449286458511616	0.507287324354024	0.383165898319296	0.465827413289432	0.450469339805448	0.460100251769571	0.457841002066843	0.39739558955415	0.461555214925817	0.401290215410831	0.446842800905532	0.493325185366519	0.442353976884985	0.418655125365172	0.491787385246357	0.466560783529922	0.427627478898332	0.473400301943958	0.479745185937902	0.450143511137697	0.471867113961518	0.399270532667298	0.476265089653074	0.403840781579997	0.417218872847232	0.470011029303218	0.471990711465438	0.456224968915039	0.457823869929103	0.421776832837963	0.447275333327049	0.488336438767612	0.430889778575067	0.436789899190862
cg21355201	0.64811619581342	0.591076132709178	0.648399322381289	0.656833962537445	0.562339792769535	0.643648719843531	0.576911539275374	0.633795616969132	0.704960753747166	0.657630934411838	0.519779929251315	0.414770694220917	0.684761642713921	0.618691416958505	0.686114499107901	0.634677393577094	0.657464420259624	0.661844065219076	0.706675611463779	0.734641663070964	0.694274086920089	0.709263295601849	0.650773078649486	0.711739929782895	0.58376143779136	0.647997422783374	0.682267744298379	0.684977032376341	0.667667221772079	0.714894633291549	0.642976085310001	0.512579378629297	0.713682152971167	0.682047725198178	0.523806682774198	0.710512852929448	0.652286849084936	0.707206742764233	0.679896360394965	0.755190186772201	0.647214430334538	0.724380086886085	0.601275098861096	0.70521783848395	0.689457233049334	0.56314295239722	0.715736810288088	0.484968863081377	0.65397465612572
cg19983801	0.774227574045067	0.788476105558006	0.786115130917679	0.468737138133659	0.735537357648479	0.722451833390892	0.84463080999766	0.714619298964239	0.571083941318721	0.813239060072757	0.661348997031799	0.639534167299154	0.83686504097064	0.682251593867598	0.789231943406522	0.681683755695868	0.665880312451041	0.669222828528611	0.767143098379031	0.802806196040282	0.764233724899022	0.762221496381098	0.648192182590395	0.797516860329563	0.67946754132258	0.73200004291567	0.785863019336727	0.711006894043568	0.515133270716897	0.785607443929395	0.616808300346107	0.700171882966988	0.472442335994794	0.751056485406637	0.711331882643458	0.777364398108088	0.702452671859905	0.826572358689465	0.697587595581414	0.509589634507018	0.780147655450981	0.699848239117698	0.784464468638959	0.488727777053734	0.732683927454673	0.643372589479448	0.826494358990351	0.673866739733165	0.821916894830512
cg01396065	0.653321515441471	0.76742397024151	0.621944186397294	0.541683637085046	0.714659086248326	0.743071597952846	0.790706230718062	0.827372951734193	0.734926886023406	0.628652450491829	0.863682519128177	0.79673234858312	0.665678080524084	0.772894848795392	0.69029281357853	0.791469473056946	0.714704760879282	0.829052118913669	0.679181848027387	0.7185875821023	0.719397233434875	0.730437762695749	0.895342225111896	0.726220761471569	0.80174288304357	0.740231414191801	0.726473748103276	0.760580598876979	0.634720425404088	0.678182227236886	0.828097404075199	0.798653857065818	0.548058743906232	0.743234750171088	0.759520606173518	0.657032445196173	0.730397714333459	0.708153112459767	0.742632430095321	0.554458876543128	0.815658646969593	0.731290439288837	0.882978496118857	0.535304175051393	0.705465213442414	0.779305279545826	0.773469903233881	0.783076443669042	0.841720044193821
cg20079298	0.884503790937631	0.93118600024204	0.829104542958174	0.884137381043985	0.954409109313342	0.910964236339058	0.936053565868862	0.915344148003407	0.929911406924494	0.839266312910861	0.910980574835202	0.879505584880555	0.907566972234359	0.929000148265201	0.910803753385155	0.841281024427267	0.652651233637691	0.88506278268954	0.921217981244914	0.894924225343898	0.893406024512922	0.897811165303559	0.918133791018935	0.886439295375123	0.943539199660022	0.900238854164822	0.911644977323361	0.893127526090393	0.912960503011563	0.928308093166485	0.924677682275523	0.94127785802086	0.933955850062593	0.9102434021277	0.934046038542286	0.875095272257439	0.910426737349399	0.900782128669333	0.92252378353142	0.933197078530687	0.872306012865046	0.87038824351526	0.909343352480009	0.925722561941808	0.915297773129717	0.842111822797196	0.9236341910404	0.923425802714884	0.947647320859535
cg24720336	0.577066341913557	0.600016503029225	0.55759412533358	0.592090224196126	0.523236135418613	0.572052308730971	0.575423490023793	0.567663112655109	0.588945678888927	0.578707177442627	0.615843651232089	0.566383192236317	0.525653834864834	0.584375473032809	0.596267554613346	0.572755916781365	0.45182472147786	0.688804384659053	0.575615465399827	0.564799095160004	0.55964792579263	0.572335116936825	0.601116323815868	0.604607513898763	0.517237123266709	0.571817683929035	0.640104590015639	0.605394317546027	0.594903156220339	0.542446389858624	0.583264054945319	0.579891256594127	0.614805656292367	0.591777211395525	0.5619855919919	0.594417958388804	0.569926924299945	0.525068703874708	0.569263234222557	0.589319912713961	0.263764979859158	0.552926468754934	0.506926465497032	0.624678819573165	0.575135693173458	0.67819516832755	0.538284209251003	0.634841526170806	0.541616381351667
cg24504954	0.491755566172894	0.469864725676082	0.504684371704386	0.477394655086251	0.484964810964543	0.466155844206654	0.473301329680053	0.508296424184678	0.471082037881128	0.523828269362079	0.462474466140239	0.456714875196975	0.494614493626303	0.465753566884041	0.513791060760789	0.470101113487513	0.529161294787063	0.478820121946326	0.496280854615631	0.589847302137847	0.522860257768839	0.513285844935274	0.463366398804786	0.528698653815997	0.429058638272319	0.495342669643363	0.48937692519828	0.464322862581421	0.425200379639602	0.565979880733564	0.515353745233583	0.497444934482234	0.53527024905085	0.517751833721418	0.470572950993639	0.516114528942483	0.461171509998937	0.534501989914503	0.469010085148547	0.476605957373796	0.553199008659488	0.526779270011244	0.515737908639939	0.518982427182743	0.502579272516846	0.546027270813782	0.520616729794675	0.511863419060861	0.493829523059654
cg00147172	0.554792085657672	0.57456347439231	0.524447422639331	0.476578342705371	0.705810997961719	0.673872485652448	0.730136691135497	0.77893085468364	0.763899721454966	0.548490752043301	0.741341466525281	0.859315011546317	0.510292209301639	0.727223923506318	0.624171541932399	0.639006102384984	0.431913693107172	0.790533026053662	0.698156003236292	0.593548341972917	0.603558199825672	0.638385352613205	0.773499423937388	0.651694859506214	0.699423826742624	0.737370050703939	0.682572359348182	0.712843258176439	0.705293614515005	0.540298021195973	0.832239539930093	0.891171241271303	0.614437817480569	0.615122669220629	0.902850524781359	0.595201485703384	0.695477978735871	0.644755487549812	0.724378037526086	0.865338693525432	0.409922567316815	0.505646427238873	0.670986250815028	0.803561257072522	0.670307013654613	0.758252567034549	0.605788015972487	0.777428299452506	0.766553331515606
cg16748008	0.956204425392839	0.949277626511865	0.946832535760693	0.945512899386618	0.936320942239055	0.958687295674515	0.942438016265884	0.944191147730047	0.944019683376355	0.956507102621426	0.944996631488928	0.930245993808433	0.946083084841916	0.898942705281489	0.943327399753228	0.942895402307651	0.949184309815698	0.94552797312945	0.940113909700802	0.936756727669305	0.958738843380277	0.94921945225093	0.93759215793696	0.941016466663205	0.934916196448734	0.954105376080596	0.951027267977286	0.949870355738453	0.932873126769628	0.954733556180504	0.947198839507927	0.9538517442846	0.956583460898208	0.960836001987932	0.936478952034859	0.951879199281104	0.955649168608023	0.945803754865732	0.946870708373797	0.934586452677959	0.90934525052845	0.939043368121056	0.94421389247742	0.953475148059832	0.947215017713078	0.92083167061203	0.929607385586744	0.946836367655104	0.938246846093177
cg25996553	0.931544159775942	0.887325791125292	0.888942436891085	0.919850662957951	0.881426237554512	0.919340010329275	0.9132471939539	0.911734620246347	0.904707426256976	0.886187265323968	0.920347300906612	0.921404493890807	0.918720013404233	0.920170491627013	0.918162247060897	0.915403105962685	0.913579994568034	0.910001713022454	0.882139019892399	0.915527069566615	0.927401990666253	0.917946734390494	0.918645711767294	0.914749403123991	0.922231449685485	0.907472596777984	0.916959021439106	0.926272047705317	0.911791397820551	0.932903558503691	0.890699011005436	0.932718456391712	0.923132461699896	0.924297910761843	0.928827739404522	0.912685010345184	0.918053218563476	0.911866729687954	0.914975468878758	0.926437637040238	0.911466729538578	0.899872278624319	0.913070663821215	0.924050041801432	0.923644652374538	0.904656221220632	0.910469120057498	0.910790259918931	0.907740893427227
cg10187692	0.752934334651562	0.800788430706501	0.766722962380506	0.716348156334498	0.761818571292601	0.790777560297329	0.86594390601871	0.760298894100878	0.806332428050249	0.753320058539277	0.755683738764681	0.755309126939918	0.800947781364215	0.776444389672579	0.792471664378325	0.763986765397305	0.791689253851263	0.777078133233017	0.800767204949853	0.753801573374316	0.763236038107118	0.781325320481495	0.766823290000726	0.776185903729012	0.792045719735411	0.796206570814997	0.813424287145983	0.805261912709293	0.773353678377908	0.801471935152637	0.74796130484193	0.765572616327051	0.760305364205443	0.802070436417239	0.754447075712882	0.78589033370197	0.805235983114489	0.816939492442074	0.798094801683571	0.76929549322694	0.817376121469777	0.799350869873642	0.835382145980235	0.753909420453243	0.808808606828819	0.733230125155853	0.804467365888902	0.753046828446285	0.866258681234873
cg25431399	0.575811698199832	0.516034152062819	0.564237788501183	0.565852176247294	0.49508309995807	0.562386163633947	0.537469230727822	0.510333550440645	0.526765053783802	0.510967101310271	0.460573528967022	0.554711971074827	0.595133822512165	0.479497489973533	0.604720188796928	0.558869144258156	0.569801150873304	0.556708809531768	0.599675576698837	0.507618490986118	0.469688590889449	0.609193613583532	0.473405565205451	0.570282234047388	0.489664096645581	0.51217422780323	0.594724869864824	0.566075491592579	0.453517379005641	0.590619855770787	0.643979262319699	0.533018876357661	0.554896324999223	0.5016909736188	0.436175710331374	0.477500245008316	0.487317043540491	0.507358460113219	0.546470987687403	0.547709528864125	0.5578075939655	0.506865520034435	0.562620630932736	0.611448891858876	0.480074040037987	0.467506142106041	0.546355943347984	0.546253906983826	0.440255862598981
cg25307665	0.54398132471634	0.614316429893023	0.599040933712412	0.847287524705381	0.482334347323927	0.593813190922613	0.704666084811316	0.766415179749469	0.624043123379417	0.495593919899553	0.863151461917351	0.851366507064859	0.630818171051107	0.770537733014705	0.615811327884423	0.616209682335668	0.669280510481551	0.791427151766192	0.618673412535393	0.528571029890408	0.583143616455862	0.608357283929562	0.88700377960469	0.528168330933244	0.798212720193442	0.617017758671901	0.62022135516085	0.623111189528647	0.509589634507018	0.605344202668909	0.786064203789619	0.794983296225318	0.631595166411198	0.575594434847216	0.801042383098775	0.570804104655551	0.584019577632493	0.666887520879799	0.588733377491036	0.750577737090685	0.479361925578416	0.54199430918168	0.727220350511893	0.682545128259952	0.582303024732417	0.846177106976302	0.531536641439793	0.827108170603192	0.617316454134674
cg03027241	0.852098996595774	0.89553640794975	0.861610882899261	0.852669886867104	0.76954268979231	0.859371661053731	0.866959117908142	0.833085718141504	0.902685425609938	0.791625843920412	0.821646917475206	0.818137452934569	0.895277238357119	0.844785308988267	0.877476568521142	0.83009871037385	0.909199121647241	0.798565127570025	0.875192079258148	0.893311299901276	0.883993465109527	0.860111089970699	0.815285201342749	0.881030755513941	0.822710551904683	0.874646695692137	0.895945956677259	0.799810327879776	0.903434417553978	0.87229618499516	0.817093678113807	0.840994267608082	0.858040655654321	0.877882564153984	0.856303732807195	0.854101248395973	0.853405937184485	0.886410120074868	0.882307201048953	0.878497929590751	0.897781106391723	0.8703245944898	0.890276007661111	0.896220026033906	0.896013156774024	0.819593819549139	0.859535678667671	0.819621879578783	0.855121538040926
cg03139204	0.820271403712274	0.815853956185097	0.792362681729851	0.746369024492747	0.665578547715105	0.740114757543135	0.681281397266686	0.858152640521488	0.813140457022177	0.795205077051604	0.830029952251623	0.828898977431103	0.780885453032656	0.845843654960305	0.793017472496396	0.857452767269931	0.803728840746544	0.769632544764368	0.669576049269074	0.727560447110486	0.800676229836307	0.825293785824041	0.859144014696614	0.811065017650042	0.80753182476157	0.779509425905425	0.834694465324695	0.762378262547782	0.654426264608641	0.708751583033303	0.85684589060077	0.89917480336294	0.868888603536517	0.815252217331719	0.854696478134356	0.809481949515748	0.741908513662523	0.823896113486841	0.732761937014732	0.880638075825467	0.614523925690597	0.754237657234007	0.872998791872081	0.826617214137194	0.760205790272639	0.848613324923107	0.841140625867349	0.81739361111853	0.864204197015857
cg00106685	0.480477516745166	0.43023135233055	0.464872821997847	0.410309749965587	0.439615152707469	0.42646146410194	0.451466919047406	0.412248019450658	0.420194643919555	0.520621546609417	0.457927206862431	0.406803954323961	0.476743730556339	0.405980430689299	0.439685644904699	0.424780349454574	0.477865767832177	0.355278226223511	0.433905463875543	0.516100644839402	0.471214089273379	0.423381329124896	0.41070272104949	0.453987659580108	0.379924627041186	0.411861587425186	0.427149647423629	0.377259310957667	0.379186270307465	0.440854454092781	0.424318957706782	0.442583902143036	0.464251676033763	0.479497489973533	0.430363869329598	0.476912738883648	0.390691840736637	0.486735389165063	0.398681559790384	0.391536964223192	0.452567685353128	0.461403749878094	0.505264571952744	0.46516203980347	0.462926719713793	0.579412604628659	0.469317699667147	0.438657683696437	0.443248854163166
cg14557185	0.703957482034631	0.63785191329776	0.622003817187225	0.792821961669922	0.70525186674483	0.797053270287476	0.805276009825298	0.810117881326772	0.864473015413251	0.694276352485969	0.771851557270544	0.766263562003651	0.654751604535975	0.752122573170327	0.7775929248481	0.789332733001059	0.526963927443246	0.913490498559532	0.861653313388332	0.698146727754226	0.754309058818283	0.753813099043495	0.818461257706505	0.779615488401827	0.842469834490981	0.823032716712574	0.792669908453382	0.802303590702125	0.760709548699494	0.66510299597353	0.908764380667046	0.844480773918416	0.882410724450785	0.756051732133075	0.861688746613066	0.745460294504061	0.804716263720503	0.631806131336429	0.828432575786069	0.87302330583484	0.474222984165713	0.565880246527619	0.829954833382903	0.916255941929124	0.817506870808753	0.849459995071183	0.705681557256729	0.834679904272394	0.600332759499361
cg19961545	0.856386865856479	0.926886814942687	0.847178548721636	0.84943950025553	0.916135332616866	0.920568134081547	0.925175972596951	0.936498398880601	0.922604495524151	0.910489582403175	0.940320263545898	0.922971885623224	0.874343101821002	0.934332902784244	0.879537567513278	0.906348265721171	0.864632438501704	0.930435455949917	0.919440424630052	0.83707710768586	0.898567636414003	0.898258875707255	0.926990365775486	0.930176127401638	0.944298584315458	0.924124527257008	0.907166990316699	0.910849433854789	0.902785132482135	0.817384841667647	0.926368455435283	0.938288997639465	0.91503358771023	0.889847325676816	0.922618207305973	0.890847062531148	0.918454312397598	0.894881558210125	0.92613378112075	0.926381704855997	0.939611917822392	0.836388786902539	0.883093545614961	0.91922574375507	0.915601199016677	0.949116850880424	0.882643261971192	0.915638320630661	0.933824861662122
cg01775802	0.89548541600031	0.92052795960407	0.874295745817092	0.841774356863632	0.915047822331058	0.900008182393376	0.924374559580573	0.913760448537523	0.852403985349333	0.883290573386065	0.91886344327095	0.911648689658451	0.924594446925935	0.898441111726312	0.908417707495164	0.880356190766419	0.88402474700587	0.911962860815685	0.901746575954732	0.820853753145423	0.889199012144308	0.905496369029855	0.915857148270369	0.910671268331956	0.838154632835143	0.909758322642694	0.907010730131542	0.920117797772175	0.80555940106182	0.898056462987318	0.911919680314893	0.914359107581279	0.868727681598403	0.913203811404106	0.908760322576948	0.91652304589583	0.914306682562365	0.915869419171105	0.904126276778546	0.883840522914955	0.917431427448334	0.895652823456786	0.915481461004843	0.864450737342842	0.90588880123985	0.910091334302189	0.905102977227135	0.904165882667206	0.918874348195415
cg17373656	0.42798468683659	0.397952363799478	0.421395127035648	0.379954909583647	0.361791626341855	0.37021588783112	0.429187206357053	0.413211416702263	0.408505459448449	0.427769011508184	0.397438395076211	0.344429780150826	0.433109726017244	0.381398310811487	0.394789953885161	0.371230934654583	0.455892640441674	0.296158297421332	0.407583313516284	0.415321167925821	0.418455372760706	0.387489673829892	0.362575315529872	0.409860359591822	0.337789589951126	0.369248427912668	0.433751869423434	0.363231583459484	0.351404772182786	0.42546881137487	0.401446967433494	0.399326329329424	0.395507671864204	0.424037855892785	0.365999096093269	0.415879926268433	0.351839339061812	0.437233437086072	0.368911963908529	0.36041661368689	0.410777983898991	0.41632841341469	0.398789746421043	0.427408051794701	0.387586254275234	0.406308901071996	0.411591126665431	0.37642841023435	0.394637756267817
cg02218809	0.445346857706973	0.475087170577497	0.451906130326095	0.450633844929391	0.47680292623274	0.49259685357983	0.503492729457432	0.504404820271485	0.500112470270558	0.549720800413347	0.502558610843875	0.498762119710615	0.500728285798386	0.432233518364888	0.463858619334955	0.449268213235359	0.521879296969371	0.507044684447876	0.482810706149783	0.519332198044453	0.430799814114434	0.497921031125067	0.493388717409306	0.464955329506413	0.392845570977108	0.44646941580604	0.471327285446613	0.460811678142451	0.442709933058729	0.488813937505553	0.574036166837324	0.457213295054806	0.567315724136113	0.532458754937081	0.471685902986271	0.506566523709609	0.394022579805718	0.460179390590985	0.430958164626075	0.412277158738761	0.459270225418208	0.493303793589142	0.474895468204752	0.545611431828583	0.544567555800458	0.523741571228729	0.525811535906675	0.498189840224391	0.495014618193285
cg03534375	0.56788351811114	0.686866642613562	0.560649871489284	0.756789028333373	0.493176405535702	0.588957323178825	0.645832517701332	0.647926713012013	0.700504251589463	0.601318026694648	0.557280907815388	0.595185568108025	0.557542513288604	0.714765930701084	0.624422152390144	0.68027030224336	0.460590034656172	0.636737011866537	0.642490442032659	0.574027917878995	0.531406859132394	0.56466441537126	0.570074375859806	0.59599579808288	0.548331048999352	0.631636397198024	0.584627934326825	0.605983543005236	0.54644986491454	0.640774255972089	0.527773858712306	0.695960373432585	0.600480564884148	0.592843138486723	0.676627662086709	0.576279369024056	0.604358124732868	0.555436335436272	0.64405732208576	0.646973417800066	0.510027732945965	0.57686988286366	0.581655111761513	0.668797491028109	0.621222411981051	0.652180185332045	0.58204262529704	0.712400621270161	0.706912483394913
cg17100943	0.456190729720117	0.517045726739185	0.39928376656361	0.460890616284363	0.367842863121434	0.517614197072343	0.493760912018162	0.692901955906273	0.492567895352095	0.452414822126043	0.76824624317169	0.836243415753707	0.477515777721152	0.700752047915185	0.533220171140488	0.721070527216732	0.408318033310575	0.835632954995858	0.44755214974655	0.425861630451062	0.494132421383987	0.534943573580193	0.769650613739424	0.485928356762165	0.802131434513223	0.582829821169917	0.528063289934904	0.604470498159807	0.460169291086076	0.458411776080156	0.869407611365026	0.764060644719999	0.489061287549181	0.519106315044822	0.748401896629858	0.51316502482133	0.537981354948196	0.43091538329172	0.579165500644617	0.502361917107797	0.522107991455721	0.454599859368267	0.57775207939456	0.517747483320702	0.529944480925323	0.796208694986318	0.452378025286183	0.847253952482621	0.515503549084423
cg00806311	0.606839901555793	0.6175293262422	0.592403361599857	0.621948470033276	0.632149010398702	0.674454997952072	0.709561871701193	0.730661291009736	0.697601898762828	0.64578956025501	0.676466586660034	0.638885678028557	0.589887357709207	0.659912591391379	0.673782540367672	0.688721599077412	0.550442116340343	0.718633385387355	0.612541566309563	0.686313827136459	0.644510016021451	0.638151698940023	0.74065378323544	0.661127378857628	0.728459421695602	0.728875098666212	0.712877462384186	0.711058324130194	0.649193013040032	0.629476610734153	0.684491451737732	0.636554041120691	0.702310987739856	0.692808001106124	0.667941937073897	0.660998622350347	0.698459183011628	0.598267966873666	0.69872824284272	0.73203657798437	0.680979421118282	0.607561225719777	0.727637449704865	0.684306303696322	0.696852724454606	0.679935566161399	0.588757555686845	0.710016664069719	0.67703437557948
cg11085454	0.846218019096991	0.823426390748969	0.832982064085973	0.841338427439606	0.848256461609651	0.865497268818842	0.890330896854239	0.890790606472872	0.883209702562326	0.82498720827098	0.839407763245504	0.843321480946285	0.851331426273012	0.783257011772545	0.87350921330015	0.894412984717708	0.891386872083873	0.905947560045207	0.869607502114444	0.888903624429482	0.889460931779175	0.893263097706584	0.890940157834231	0.896175703575855	0.904831296863885	0.858192291495631	0.909251744132622	0.886066408112175	0.874560968614073	0.8666617595288	0.897632299211277	0.878118016803174	0.872516565969615	0.878814806667591	0.899116687026171	0.901065683895911	0.893223161294795	0.899300283125848	0.903810395919928	0.88909274868823	0.911643277626508	0.896938666502487	0.886517059719986	0.906596115969165	0.911025608736185	0.872172094171526	0.852988307253664	0.911890705375879	0.8939330013039
cg22235407	0.923780572585285	0.924839229836629	0.919605311450825	0.723974267224286	0.896713014643987	0.89326519019068	0.912544761632913	0.925685929070537	0.77151540258691	0.913504093815662	0.923218459530971	0.930552133919399	0.915866852886601	0.924126901299849	0.920777107442857	0.921033390242531	0.878508194723028	0.927545810844155	0.919445129928576	0.905794677620064	0.921393452020501	0.927823506577233	0.919752402448738	0.903925646078638	0.91422512410469	0.912310581702629	0.923686511834637	0.919594183973189	0.729728711231152	0.912032382247397	0.923281695314614	0.917356075906836	0.598429235462545	0.909582965643152	0.915731399585804	0.928807748617714	0.902023418187102	0.92005775829043	0.862655521505391	0.661515433803583	0.896503914232065	0.921143707284208	0.914490138410981	0.649696070378719	0.909528676962251	0.894701574689799	0.915344148003407	0.924169367015906	0.920336970587333
cg07808087	0.555190971213799	0.556242570673531	0.579854805822219	0.547714301656337	0.557570520072644	0.563483312905358	0.589319912713961	0.583559870299623	0.573049818328603	0.60714124918077	0.621394611259859	0.583160691550583	0.586806170384342	0.533642816325865	0.566012122739638	0.553285805795999	0.596160700868068	0.539316339002923	0.548299243362145	0.540752592519288	0.59027882574895	0.57567610790997	0.557849363776105	0.556215573009671	0.539871503191092	0.585269137037999	0.57486884197636	0.564645751170021	0.539691525786097	0.555454449861489	0.579135024454227	0.58092515285644	0.642503315272127	0.602101823943025	0.600521875284138	0.592471561415729	0.553180752271157	0.587229602749705	0.551004426295793	0.528336839191082	0.568605626960457	0.577090716215382	0.580974988394822	0.630009043075062	0.631118341919534	0.665094409071075	0.60072967212055	0.593893249728411	0.572180200356237
cg20820767	0.955533383670141	0.956575798575907	0.963543852977442	0.960527729005323	0.955893063218463	0.96420950137007	0.962518017538273	0.973164834177287	0.965087454168324	0.959906072591376	0.957414745332125	0.956020299878347	0.96873595792535	0.944227017952202	0.966633159306535	0.948052971408156	0.980955174386535	0.955071864486819	0.972396449140106	0.970526905001233	0.956367263256764	0.976218454267414	0.95818300520212	0.966941304020488	0.953649516550981	0.961016215057662	0.971092952510361	0.952120112930486	0.968459759737265	0.96069443175526	0.949429820486313	0.953328785673302	0.959235004736355	0.963052543840757	0.955079440430306	0.962534574674768	0.969476539818622	0.969583752426819	0.967226559579372	0.965183323607452	0.94085119650987	0.95699653900013	0.95982488585537	0.968594527991225	0.945903510438237	0.952256851933005	0.954292861119766	0.952677673267147	0.959939551775914
cg00894378	0.734501611568758	0.741362440949675	0.756990222771182	0.737396678834761	0.698781947043247	0.771496428672104	0.77270023945964	0.788631339294491	0.766668777232138	0.763300740738474	0.712503207245669	0.75102168505177	0.710895315915756	0.798535208774997	0.76254917828227	0.819192661754401	0.688739427753694	0.777288834286244	0.795197422819003	0.752573876575825	0.777209841669159	0.747293995137041	0.72051265488399	0.698120799508312	0.758345952506891	0.787299687044402	0.772667070493059	0.771654235025996	0.777373462844452	0.764026745921504	0.750645551143133	0.817982918514643	0.765093824999736	0.737637864184568	0.839269984789245	0.745067271017281	0.725335906652704	0.715104129771704	0.761755347452632	0.830067843133689	0.612403766362941	0.704909615177055	0.766497746686003	0.781909104896373	0.762857672403586	0.799167028051553	0.671232568189916	0.78962248496724	0.73033085497554
cg05247914	0.806636208420522	0.784160233685799	0.786102147320361	0.784028203878656	0.793693981373801	0.863858659524082	0.80104115830146	0.83407539305154	0.744046178280296	0.764361685923686	0.801889422930863	0.801112922524376	0.778232283770969	0.795710594435719	0.840986552687834	0.784135670472903	0.762499303744866	0.823231315810204	0.785404612650801	0.793595348207719	0.824272478593967	0.808007247085971	0.814061518243811	0.822240020637398	0.786614486263716	0.827528174650201	0.866123407439503	0.780943375118441	0.791605545002403	0.753970021631819	0.833380341003964	0.87602909740522	0.837237307243287	0.801028236584908	0.779934442718554	0.82671585565955	0.825527920124671	0.840613616201912	0.818221103837637	0.838987301054554	0.816448411072313	0.791045927592924	0.788296717073605	0.817571566998836	0.810940426193342	0.82898350006232	0.806546498038402	0.835113481362657	0.849375826131105
cg19300307	0.810232627078352	0.782792046305637	0.829859068106425	0.739684564450116	0.730003980550868	0.764031494031604	0.831103971304991	0.603758557599191	0.793383185896846	0.809916960305215	0.662296172723604	0.68894005680571	0.862160047418928	0.573371442861498	0.779714889485442	0.547236871924161	0.846069247189351	0.720848403153992	0.857999786533403	0.859305332891452	0.799101784570291	0.766222354943669	0.681202095294732	0.828335607000818	0.739637689986337	0.739034033604643	0.796741073158995	0.791173438266224	0.767928005245283	0.873829757612691	0.630381334413492	0.542728258836961	0.696281061542647	0.787670825352166	0.544617712720653	0.812712430778682	0.752678111034483	0.863145676653583	0.755206375143739	0.696298490235229	0.832806541632696	0.875964624060288	0.82038710957892	0.681054839298567	0.794114708010831	0.432580194248487	0.872321631286455	0.485010985770478	0.820646950123731
cg26069837	0.475983406713974	0.476890929197966	0.507174405493217	0.444740406885479	0.379407210659555	0.467939653120663	0.559711271209929	0.488283410827831	0.497341679616234	0.483538895744695	0.403391597608745	0.484512446283342	0.450177326633734	0.42045195648764	0.473186016036959	0.483336554472665	0.516114528942483	0.449838141372697	0.478096734275988	0.466410824847266	0.450515798368351	0.485228873296616	0.565337656155995	0.486723528940438	0.276879708136966	0.430160012345852	0.447801837415689	0.432280885069949	0.39118720340101	0.488888838109035	0.462437397048784	0.454500035258101	0.525202049387316	0.42502335941914	0.476951923194546	0.46148518592904	0.434107757373927	0.472968760163021	0.46424579551889	0.477279866241631	0.46736696505192	0.509986790372975	0.44297578268265	0.507792200492467	0.431831513226829	0.459318675733894	0.513127653887172	0.460070640727053	0.455694751169966
cg15963463	0.718478247397416	0.0820326400315027	0.685141912403867	0.721268209747881	0.232254507684717	0.637448079229396	0.220375605026967	0.681570382263123	0.722671686300219	0.716212338812587	0.430812774852923	0.482668581863472	0.598045497442986	0.665063521922908	0.738585089419706	0.611314033270808	0.634345676089314	0.424297007007481	0.680721484477236	0.535458825410988	0.681083400577194	0.688713162874776	0.442013097942607	0.619549809768006	0.389363007276912	0.52706149786308	0.758277151198915	0.603337802188978	0.700861985903747	0.587681571535079	0.216880559989684	0.685108037822018	0.695758823188585	0.67944848707026	0.671807985854021	0.670554687471853	0.556540083546614	0.756714703503752	0.619672818589485	0.699762954493831	0.132859471600034	0.580675737974664	0.10029602676196	0.582241133311808	0.627733320563613	0.579437192185601	0.705049102041992	0.675088228580328	0.128014017264254
cg08433504	0.811437330376005	0.780446515990347	0.932281734608558	0.761713158174728	0.83226710015132	0.836386737566216	0.888679121970583	0.793951220600196	0.841995264525548	0.624379709493668	0.728254879089383	0.851881357782229	0.802018785873733	0.851980213165159	0.855539055944567	0.870820356692593	0.685348463836918	0.907895520014399	0.925865217027326	0.78102663113363	0.855095352174979	0.840988964223339	0.285662950771914	0.891992696105913	0.844437124784739	0.857016658763817	0.848474747531901	0.863012965525127	0.688266763265366	0.841520585354998	0.889138191933813	0.852358268499263	0.710536421943192	0.843396009670885	0.86839348295138	0.805886834441095	0.860706702133913	0.927223311621899	0.811940475422763	0.889571180519386	0.378514444362917	0.9042249186179	0.731847516206372	0.890859866401967	0.856435389956656	0.769704563394423	0.747078543581451	0.858981233417639	0.905296566389397
cg12843448	0.676590267855543	0.810723539358813	0.681312463602567	0.669652582963311	0.794983846873499	0.732468849453927	0.812822865171465	0.858336107695936	0.763485008643983	0.686412377239724	0.867405914951694	0.873385351314591	0.753113660206395	0.863821112963127	0.80054610183593	0.869806876455414	0.736424794631759	0.859905841871456	0.780188645829179	0.74121581583999	0.713671876912274	0.741113080489574	0.890882270439552	0.716768565774946	0.827181537468498	0.800878094435646	0.779015551412747	0.810201913652543	0.718447213762132	0.761153024286922	0.860418134178339	0.846364043177809	0.65710586081036	0.765153709969829	0.811183350107118	0.740130690745292	0.790558067384339	0.684963496992814	0.756887637328659	0.65418950099786	0.838904248073476	0.737574294169829	0.840143355945676	0.630411765387906	0.773250606678134	0.829081475196287	0.748184332611983	0.838875456742672	0.850680370430336
cg13946767	0.669800495932332	0.462291272851306	0.379509765603188	0.491072771126777	0.500912202367385	0.639548719207647	0.670160970608067	0.63090552342973	0.517222630814321	0.380824597900145	0.495723178077317	0.807837648477268	0.516552482230546	0.818317751170296	0.680205669539573	0.486618908194387	0.500315416370332	0.878670365681341	0.381768123886253	0.561827411816719	0.627063484569097	0.677233713072692	0.871983106809701	0.428677543358414	0.469500695834316	0.687691547626159	0.675623873955944	0.673790933156389	0.700307699434272	0.688149752043862	0.843434687295153	0.543842367907172	0.731065105767706	0.68984279056612	0.540178543710347	0.659521494502852	0.647900630609415	0.683876165710539	0.632543476781385	0.78713945913978	0.315283733353595	0.664509907995505	0.685341431497479	0.391831009423836	0.645868510463783	0.622762476548448	0.676363312196826	0.816407609162002	0.749249895198292
cg08400159	0.369402397538055	0.623319404276482	0.38724775153611	0.644675465316243	0.652286849084936	0.620629826068314	0.698354787217779	0.88148458401215	0.650332629039557	0.349852300183753	0.850993322584635	0.829425675055642	0.401670718882563	0.865226171961681	0.554579611186467	0.85993495414028	0.43207923816662	0.881698190882461	0.372707650480812	0.384289104468106	0.439503178153551	0.491675858464087	0.860496722047775	0.41551134239315	0.869735238057183	0.685619646225944	0.541190890860708	0.606247449509858	0.63183114401449	0.423656491015913	0.893438219254698	0.874240469978629	0.674554239967228	0.421060147190927	0.849145213082476	0.429726899234302	0.664016050472112	0.392666409538819	0.660715729557083	0.703481435258731	0.719494372276576	0.459733409834305	0.642010612122697	0.667408497721344	0.623944250860973	0.848101208740351	0.365958516409159	0.886447891072044	0.61972521398702
cg03199239	0.945130196476592	0.909426639405327	0.562639928123247	0.941706501599332	0.940198496146783	0.947479593830134	0.934428825486747	0.93620891339134	0.924344784370167	0.936762602989253	0.940242470691662	0.935854922500389	0.931607871771799	0.929441079065499	0.937092520268459	0.934736103286769	0.928731241313885	0.502119589783022	0.939215436630396	0.928833514526455	0.944499295103972	0.945488700724925	0.927496447696405	0.932306053570335	0.919772393161075	0.935296285706098	0.946594289814163	0.937772571172007	0.929665109259105	0.927053863423851	0.915367882801304	0.93268973046129	0.944197100601291	0.942585401497321	0.930111491547801	0.938298517924651	0.937625997752057	0.92479274847989	0.94205479122564	0.937107232354603	0.921276900287879	0.90473445552368	0.939922071036789	0.912076814384012	0.933558555009883	0.923912788363679	0.934803110263776	0.918922581695901	0.925429365530517
cg04643437	0.571239542301883	0.570038804382008	0.58016828868721	0.568931614903313	0.554003038300239	0.559950558219626	0.591613421295434	0.593309096367974	0.5622983910605	0.567613526395636	0.592838718350395	0.597642309948882	0.583986929836838	0.576508851123379	0.590110459168006	0.621239708990814	0.623155752010088	0.651237915117942	0.589148699638945	0.57630035391664	0.564329608346582	0.570863081990681	0.558482842615642	0.559385122902964	0.519711786865367	0.599495604361769	0.595405130368687	0.596153512769483	0.562625653970863	0.620826159395065	0.661665140051046	0.5388750647478	0.602659092287673	0.557556226126969	0.557767647031051	0.564009104938378	0.557492936860073	0.550158009890372	0.56057736258607	0.571453046597832	0.594386075162191	0.55154877461669	0.55158679011204	0.599013503675	0.552130802619545	0.604833738648172	0.536685618899051	0.629097065944307	0.550717687327097
cg05233373	0.770753036071423	0.815495873668641	0.777576554671612	0.876164492904744	0.811285948406574	0.873643899814545	0.85573035576016	0.900632002670325	0.873257147102126	0.784028203878656	0.866978717534404	0.897528571301964	0.779801673347362	0.868366066827691	0.840673014075303	0.882163228467469	0.810711246762084	0.870358763442098	0.826487698022595	0.794675785657823	0.824464107925672	0.870518817937549	0.893740312812338	0.776308372590125	0.890755896596633	0.865433301173184	0.866270459740839	0.836307859348518	0.839019272692741	0.777690362371836	0.896136098573989	0.871645012761099	0.883758419393797	0.865268868638533	0.872512461448929	0.826587806195317	0.864468565076977	0.805405956233259	0.849551811939568	0.888893342404635	0.839054966659769	0.78978840549615	0.802681491315898	0.886554262742611	0.844952813132215	0.879879175888473	0.869664178527383	0.885343273533782	0.838206126492956
cg23218354	0.683604237805563	0.596387870715487	0.790946849347454	0.571217505220189	0.670628035625023	0.803024980580701	0.724733312236659	0.785896724326873	0.756849758321534	0.706647232387649	0.748884987405039	0.866426669384008	0.694872335067424	0.780624346593323	0.735611954845044	0.737898543362516	0.488857294818999	0.849567416448119	0.691826644015077	0.729944872418758	0.718642769883004	0.751964176239742	0.90222745937855	0.830096993743132	0.775533491955612	0.803330643004896	0.750305843653513	0.777249926452219	0.850691010373182	0.723263821716364	0.894246324873617	0.823083633559884	0.753088113277873	0.758454506554772	0.829891268167019	0.737258484810443	0.81071342395425	0.747697304211833	0.816588500649613	0.89244385197893	0.353542238052401	0.668885286659772	0.811677014731209	0.811021839706606	0.809990673192698	0.801181114584494	0.749537957311596	0.859865656841701	0.859699634983165
cg08196561	0.553806213593521	0.612706606470918	0.514886849681115	0.701368586213576	0.528390672547215	0.522481360449073	0.559643331661838	0.482561522244848	0.608435295464631	0.540293763723943	0.555864552565491	0.539363921853123	0.442878499009069	0.519092102475248	0.567604590166997	0.542325524454918	0.382835669555362	0.635985838761523	0.579011238761474	0.514861798713795	0.566413434184772	0.567143450515919	0.616235402568598	0.620092832750968	0.546102131127778	0.603739295066487	0.599540686681499	0.566083697621485	0.417684800138758	0.493859817120579	0.587397434268949	0.521135534588414	0.596925338565363	0.543924725405305	0.49025365879183	0.563410295236781	0.501402710313017	0.469949244813117	0.564641725032355	0.638339596810472	0.49259685357983	0.472243218891931	0.652222675755518	0.766912066217258	0.569050489134779	0.465308773135225	0.476573146621935	0.579716919340248	0.708332646924046
cg22876699	0.201357568741506	0.183644163700645	0.227456639733838	0.191898688724916	0.168713921896605	0.11917547789331	0.205223251982544	0.26788958749385	0.32079006791329	0.184879098963686	0.141172062043776	0.170256196255357	0.281874740815736	0.238746524258372	0.188567477896101	0.184519390081225	0.318534839812079	0.141124200501867	0.240066358378005	0.174463984393885	0.198184905256962	0.239216507235286	0.197050934347129	0.278943641635755	0.210151887639592	0.149924796586812	0.254437325726466	0.190307189346935	0.229777143696757	0.293335066833568	0.179243964042656	0.17908282327163	0.13297148764606	0.247856228373276	0.216915963020364	0.209896869322603	0.186060641072384	0.26145932832967	0.161667201525988	0.176438379150912	0.219260237798721	0.322768073395721	0.208866316329213	0.266229385098715	0.205464617154064	0.188999434864702	0.323422677305655	0.164124679558443	0.229924652897426
cg17189020	0.382172810044438	0.331034824811898	0.396329502590254	0.337678427280489	0.348086071063702	0.233508174236334	0.35622609097413	0.34687464014508	0.378242974036634	0.332776571693236	0.312668461978856	0.300799502016978	0.361258808113755	0.351031333724426	0.353760049757162	0.303799538279013	0.434331306159199	0.288856556926639	0.415655222175096	0.37045359481244	0.38449503147638	0.431236124033688	0.350232623269394	0.419987375921716	0.413801102065188	0.324583868758741	0.446191944028748	0.35420893415651	0.292143972074011	0.43099656426944	0.332842113788506	0.310730883487492	0.369856081535254	0.379675468482595	0.334017964163588	0.395274301000973	0.353747391737646	0.437346620827735	0.332871765416911	0.316127444068854	0.388437087115781	0.432038260834531	0.356054526797691	0.395116693178598	0.39954912236077	0.341929306731491	0.418928702208021	0.349779283236558	0.368094033742755
cg12416290	0.387618101970675	0.35041973625956	0.262932812056104	0.333722213666122	0.307448752752514	0.220870566172145	0.323840444422529	0.391936479715482	0.403279435689982	0.4146948512252	0.360848716336623	0.28999875083227	0.384927151322706	0.350519768047923	0.377514493186651	0.342308626041109	0.451548824021123	0.264457248341259	0.404834898453462	0.364165095151401	0.434132578512826	0.423673847924715	0.394220221622822	0.426527876571329	0.323267588622763	0.287619986217856	0.476249364612932	0.300155065658722	0.456502396539226	0.408535881287616	0.318617390403314	0.359971334989853	0.280363678302917	0.425533013874983	0.333106754047813	0.382159071626798	0.302835030466085	0.333113933514298	0.318904676715372	0.335983872649039	0.364831363600078	0.450102802230175	0.331502155501232	0.385900070251235	0.321202003328549	0.371752170657067	0.388297750088987	0.345871259473583	0.368598177680668
cg18610205	0.1067273242062	0.0902137544658668	0.0909840167162588	0.0593160014129319	0.0789164503381559	0.0757090585359713	0.0786192630016884	0.0782761651467521	0.070588879762749	0.111608044096097	0.0784599667199682	0.090198655162481	0.0840907238644903	0.0834671340680269	0.0847530673610076	0.0733868859876779	0.106287233131248	0.0683800984114713	0.0842733547352338	0.07404418083217	0.0819685797744912	0.071613045209032	0.0676763014472907	0.0988771929134259	0.069381096698855	0.06960601622945	0.0776064266793017	0.0599504203720418	0.0844902591072124	0.0780937526585247	0.0699422967099995	0.0706109578719215	0.0843712573567478	0.0909058857809803	0.0842725832485527	0.0958096694157801	0.0769169341661754	0.112608364540584	0.0635980932888549	0.0796968892763374	0.0869352310197411	0.0964076900576026	0.107374381640958	0.0769995451639094	0.0820872570278134	0.0666327193672009	0.0989175654034563	0.0752952439764043	0.0784375286496331
cg08612011	0.0872846686491584	0.0851430477396951	0.112520831406178	0.0831533776451662	0.0980998010158313	0.100959519919831	0.10494577498692	0.105247991236723	0.100181561347377	0.0860175117014837	0.0930304575262362	0.100795082194181	0.101261522711959	0.135065877146648	0.109450515815125	0.104476049512772	0.104547037961919	0.103521151340751	0.107015285678896	0.112109544558243	0.0783182845788615	0.090090938596123	0.0956395521002337	0.138624418088882	0.100290709603364	0.0924770815545987	0.0904219776795186	0.0933058755105522	0.089718844421273	0.0884694236417603	0.106645015055152	0.117581225151123	0.133110144166807	0.103793443357059	0.123587178079978	0.0810981779774003	0.0828652382625644	0.114759085103374	0.106067285647493	0.0811336071616628	0.0922461770558515	0.0778144740934677	0.0778566764809453	0.0892183283453389	0.103551858895297	0.102171540551863	0.0772636406040707	0.102604891080092	0.0876175194298192
cg06551697	0.335234497433875	0.321024981825579	0.345746831962211	0.338671121891571	0.298909668444506	0.245973254978924	0.296417783458573	0.293496438173305	0.335147312118483	0.3876285361001	0.240937240127031	0.286859579279168	0.329548327920775	0.259167047441779	0.370210261514545	0.328059061547998	0.392648432166841	0.259144638592048	0.363509429615995	0.364389090730592	0.421172259477602	0.329150666976944	0.355769488184071	0.357532036062556	0.388627309315106	0.270478782685552	0.343412081002092	0.302387177555844	0.289715490099313	0.390116697069538	0.285217290406468	0.346115451318876	0.310557367942663	0.296364217978595	0.298781761704661	0.272559680831241	0.303769951183327	0.469322900687347	0.339850223187446	0.34513567101278	0.421736423799968	0.468896480775963	0.392342980794757	0.349757121131703	0.405998773723512	0.308782317114414	0.411688905837458	0.353771039913169	0.396298060953592
cg06380123	0.101705346027268	0.0810516674355358	0.0880113911151956	0.0888781589252117	0.0759415444115292	0.089468577657433	0.0800154879200393	0.0771020210892535	0.0780121315153112	0.101404839206691	0.0924302374341571	0.072686190965492	0.0911596810400431	0.0836687260811138	0.083758688717184	0.0798332192214171	0.067679533304257	0.065812704086102	0.0820309028682834	0.101347274468182	0.0951776098381059	0.067262654191769	0.0801050373697022	0.0939238949502388	0.0813491404798316	0.0774731658020261	0.0585598996270332	0.0774325256559384	0.0947001420986631	0.0945766687902717	0.0663832784187523	0.0832310375072191	0.0784237992900321	0.0644200577593228	0.0759920528900739	0.0997304383654802	0.0684172286532348	0.0982480294818217	0.0721339666799385	0.0690084327311912	0.0822462011011268	0.0813193442845172	0.0796745370985246	0.0693779502594031	0.0852257476332887	0.0774074388302723	0.0863199063762752	0.0786990397916955	0.0802752121248062
cg27196695	0.463509211656854	0.445626079165654	0.428115718099139	0.413825167219469	0.44170229262054	0.35230053649599	0.392257940963944	0.336772613752703	0.403502564123664	0.446418492133472	0.366367624415282	0.364668276230997	0.422255405202892	0.363089931062196	0.527355595351514	0.389036702896533	0.463089543052746	0.300342868548164	0.410264937568609	0.426817766640158	0.388193082994326	0.44131036017991	0.314613011601479	0.399400438041797	0.37762541994512	0.500891659211823	0.37603099323141	0.301718316539507	0.34654435481092	0.442054679009256	0.421352336704661	0.355775465669562	0.305178936330495	0.53381742764834	0.387084129107304	0.473622312353387	0.272341391447791	0.479582785637729	0.34988896490189	0.391048144458163	0.467506142106041	0.460659213394596	0.464728423219102	0.340423846511063	0.436697117871699	0.466096226982971	0.387618101970675	0.371263771890306	0.399418009317542
cg00702417	0.139126252375364	0.130802813122133	0.108446245867704	0.193466448616706	0.121358188328443	0.113923775353955	0.129113857163132	0.105322423353047	0.202542285613039	0.120229629370339	0.122951762756973	0.112953935763162	0.0937421849779978	0.151680791527039	0.101073114903984	0.0978667956622386	0.125400742563828	0.102269899319313	0.09849092206485	0.106013681239246	0.108130317366893	0.117910941954198	0.113003189429322	0.0933922550979807	0.102271090710933	0.111682505271481	0.0982530493858362	0.109415841120237	0.159545886311117	0.109930236376689	0.0649348361913664	0.105324907483865	0.330260865070565	0.126850685499718	0.12452858059056	0.110153234887956	0.113580039587637	0.116794096994942	0.118298069794234	0.171514893402012	0.1611276443129	0.111211828210222	0.170082381497547	0.113721566290927	0.111778852213806	0.0944754605878359	0.154708466663745	0.142663284750352	0.161558035040935
cg06928741	0.386229052924957	0.392017463318918	0.382788416360266	0.425867137887289	0.299613627591639	0.425500902450446	0.328906256441199	0.698007298931764	0.446476069787896	0.3538400721236	0.708912319207153	0.651332123161264	0.371485163079417	0.698158101150422	0.435251471869483	0.744184766423769	0.361992507710323	0.707720077952434	0.369759678223319	0.424195680484257	0.413941229949551	0.434461416578813	0.767464733637498	0.397312435008922	0.584645764115737	0.483196268605523	0.465680743357138	0.437015887808443	0.407655219684983	0.364237162784403	0.766558156073116	0.707198073547407	0.495442483287146	0.390065042374851	0.699173349969158	0.415660392806885	0.396277764215146	0.366173256444134	0.425452449218112	0.470118308940181	0.209892647162439	0.402986695250539	0.35484046909563	0.500446975634325	0.382788416360266	0.815216060347206	0.466456603432779	0.768459007033205	0.357175194535755
cg07380416	0.049996843843958	0.0551059058395599	0.0593625117238911	0.0550807191582225	0.0560702078098956	0.059450903342049	0.0472774688508116	0.0486137271148887	0.0625554153354541	0.0540412589634768	0.0412323583908067	0.0480275165986369	0.0664097603774686	0.0580934845487067	0.0395064468907964	0.059113548023555	0.060138189509305	0.0399062910465093	0.0582523986105097	0.0533980957611672	0.0573581065625105	0.0665206963453807	0.0515899038457736	0.069933259624361	0.0448753389608257	0.0447278504317814	0.0647716915187371	0.0622765103901119	0.0481751100836786	0.0627720197133855	0.0457983543715767	0.0392123727932284	0.0801255957309117	0.0632611893198809	0.0462509367399333	0.0523573101354507	0.0548789025641884	0.0496743761683298	0.0531930685885263	0.0585334006361147	0.0688726483757633	0.0587747648683186	0.0669677742743474	0.0577111373389767	0.0537122570715493	0.064227129179809	0.0619881560403612	0.0506282210307464	0.0485332590082601
cg09294072	0.179690479008758	0.281397107504104	0.198184905256962	0.242718496186537	0.25217888917762	0.194450748624847	0.233603185104005	0.167077956307219	0.235098055365395	0.196787415919422	0.288058524812878	0.225161078393839	0.117768621255579	0.173943631510345	0.173318711109168	0.20429564947964	0.111302374146724	0.254639618405068	0.226777320559632	0.169846803625882	0.170576716499106	0.206181296519134	0.266674013131974	0.152523620319263	0.256272826104364	0.210969028503776	0.177029402602146	0.209032330993076	0.208622890193895	0.0926047017431297	0.301101599370815	0.19373627787729	0.181853064962099	0.160226077176925	0.199115018479667	0.177493436276869	0.214845368600274	0.212808358147072	0.165255086129595	0.223334253022293	0.331029104298527	0.150067730384086	0.292728223603705	0.23527478146986	0.175434816348271	0.188699158429187	0.174866602677779	0.2155719879009	0.28169585370941
cg17508434	0.0678191275006533	0.123602807794002	0.079581649647095	0.0865019522290137	0.0996762562941013	0.045491562358167	0.0621273365543943	0.0771369828292568	0.0657983247073747	0.133347942386656	0.0837421800847124	0.0717905639450332	0.107663001992195	0.10465358443184	0.0978126385869191	0.110756761999812	0.105477564429124	0.0657202119011378	0.129082439962237	0.18397600153819	0.123299134111721	0.0811913693621001	0.0682383769610094	0.0705576829639338	0.0838459325213026	0.10319491544082	0.0771474708823878	0.0759530017301115	0.0724829702242973	0.107984541960699	0.0581746024315209	0.0763776531992801	0.0591842720342285	0.0946872475120429	0.0751514470743165	0.101589117568896	0.0591705587769405	0.100189371560201	0.0864959539872657	0.0721406050746697	0.0680713256259808	0.119583800640219	0.0722692500718522	0.0892685174807574	0.107236394599247	0.0875688839092464	0.105930857732709	0.0909075278699525	0.0877946605179995
cg03252499	0.276739615583908	0.183679060292775	0.267441190187488	0.167766657710813	0.195776270438352	0.180896136751166	0.179322334894277	0.197454304931633	0.198331857947818	0.245530078004487	0.198983198545465	0.190028230654273	0.319204392145199	0.161875371461109	0.193462917999904	0.18292193866188	0.248427381454714	0.202345678257814	0.240039825296084	0.240620911142519	0.206101063348589	0.18154590631518	0.16700861727231	0.29147687430745	0.197172645548383	0.168446481745179	0.210263740324901	0.177709826239595	0.183097428406179	0.243899819546187	0.226098503511263	0.161141886977773	0.189570679347608	0.199553819432047	0.162201283828737	0.224795928204873	0.198188593200667	0.294972461264128	0.183320707595247	0.227210529115858	0.189315085227226	0.282927006999702	0.197495439054516	0.200899796558768	0.180107009894502	0.224495463586285	0.277983601928112	0.171313737691363	0.202256903325062
cg25922751	0.11884560420311	0.0904933211862202	0.156706633843773	0.0802544080267209	0.0785300601288857	0.107970074954714	0.118791779977484	0.162661444511802	0.0927252577287116	0.110740884174051	0.111412160907133	0.111992857450566	0.110651520970142	0.128041579948115	0.0876890723539123	0.120818451416628	0.151292790767966	0.087707965847187	0.10897980735486	0.0477794349091399	0.101336874576444	0.121646520208483	0.186676023162217	0.114131427701785	0.0728572901301813	0.0887285403092663	0.106844434926733	0.0837254968884858	0.0852217868067355	0.115640048718717	0.0681487412913761	0.161902363152896	0.105077245887597	0.107686695159902	0.161521178649794	0.116222910260316	0.104189253272871	0.131883352046094	0.120102192937541	0.0770853349135395	0.0729061596795216	0.0805510236312489	0.0910404849099471	0.0962453403174615	0.108591675345151	0.113517740155407	0.130693998906542	0.123735352086422	0.105150641026913
cg13525026	0.456888854187498	0.469722404052672	0.358850450710509	0.454949145934161	0.410525383857618	0.417237544262991	0.404616373549448	0.433573969259531	0.484545748844789	0.438490238711136	0.368517290820326	0.425878398522015	0.497226490506415	0.506972842052691	0.433439835571893	0.424369028604283	0.486509214023022	0.533657485609019	0.447323489907184	0.463343818013872	0.490449407727683	0.508012657545381	0.439563728193726	0.548462773795678	0.399291210285601	0.470728491744654	0.576104100872446	0.515633660051389	0.439020338035522	0.51078582850798	0.587303111441301	0.450919317763493	0.428605577768652	0.512000947814306	0.424951279629312	0.482136548693603	0.380764251685979	0.43610286125071	0.39802872215168	0.363968965225549	0.42733927864372	0.474731168278453	0.418014149630735	0.475862519137191	0.456407553955013	0.502007881796619	0.471338258023779	0.538289982673313	0.484189188639142
cg25408950	0.081708650251428	0.426345386661714	0.123623494665154	0.522582116517106	0.423959440174665	0.390276222493946	0.389227923565018	0.742860419596883	0.485928356762165	0.0712260165586506	0.649572832144258	0.651504151410385	0.108554320222187	0.715253371495595	0.327274578932614	0.73613928205691	0.111705011336625	0.542891250669516	0.103671930003618	0.159574239590262	0.303295941635655	0.3347669220128	0.677039532809129	0.181251493288285	0.646666430114559	0.42203113770619	0.306544686976773	0.395633962135543	0.560223473078174	0.104029837937146	0.591756789282596	0.80637353921913	0.602542139577408	0.332890231972838	0.757127261701608	0.284916904385085	0.430274546300466	0.1320742634894	0.451161139669145	0.514711687260889	0.47114204110781	0.107908255452328	0.437240209520684	0.583958232420668	0.398742182036118	0.789544851027701	0.0964383252062984	0.808068715873448	0.438210075670862
cg26150514	0.159671212736061	0.196878919053766	0.207477048917508	0.253476230263189	0.18796298144328	0.173288068324104	0.142848200302781	0.195243451182874	0.235107904467924	0.19383333596072	0.214847603918007	0.244472789196343	0.203082383696936	0.194368999246615	0.171125437631997	0.190451220805743	0.181404727629815	0.182604455979266	0.207009371152592	0.186364762060708	0.171572981226105	0.176195000663578	0.175172959321974	0.17251002901442	0.227567323280921	0.17502176878546	0.17490430248597	0.17254321713667	0.242528835070266	0.171409698529978	0.245958459214361	0.231965868127045	0.325783998205222	0.176756807173659	0.218341673202984	0.150626465797472	0.161872537604299	0.165724596300047	0.200537618221753	0.278352109225904	0.209436584131973	0.172268505206539	0.169713027610663	0.260485655002391	0.163234993318007	0.199707582477998	0.195396500226034	0.21963046159426	0.179011959058205
cg02522196	0.0772441376927975	0.0816812474604673	0.0678852909701599	0.218385736840064	0.0827955374572249	0.120680372843471	0.0941380892928793	0.115252239181663	0.218291554004269	0.0715740353734117	0.106203325656576	0.0796603611252846	0.0799298600063525	0.110791190761335	0.100173616898587	0.101852461361441	0.0601104335014371	0.101222481020765	0.0769690606348768	0.124284027681594	0.0878830719511696	0.104572271869136	0.119073009923068	0.0934282498224068	0.096831499633785	0.100511131530862	0.0865456893642333	0.104178271614542	0.202358667599105	0.0683054005847058	0.147665037595234	0.0973656489485428	0.189039619692279	0.0870169111711566	0.0911562618958795	0.0810950735157532	0.108483984594126	0.0834365808866229	0.122612667613914	0.218837029303381	0.109348962265615	0.0796939310903153	0.0758568181195736	0.191462706636536	0.111161685948329	0.106626560269647	0.0731872689222633	0.124665621107575	0.095054801962188
cg02154531	0.464706077175411	0.41212720723897	0.430135631222678	0.373955060245671	0.39094188457099	0.349978416636751	0.329838749014762	0.360173612386367	0.340307715271748	0.403679322388613	0.329782072390086	0.305665045954974	0.411391839125163	0.317573959376302	0.42024414103119	0.395708549426848	0.468201759457523	0.302264175038377	0.430756749948417	0.410288078998862	0.433093269322258	0.400821831151929	0.344301541169084	0.428219999287328	0.3538400721236	0.348409685041973	0.392419379047988	0.349674869290735	0.38101932818503	0.429787157221219	0.334200681489227	0.373820492193698	0.291717010239346	0.386240880934597	0.324014376990708	0.389393614951797	0.382046574771111	0.450359741099114	0.363613502151552	0.357090633442362	0.419652388409052	0.408402083727111	0.356834156541544	0.352764512866974	0.344602850629774	0.338064924303848	0.400927934908561	0.323804037283704	0.365165392899254
cg02597698	0.0799381535805925	0.0608576056886146	0.0578395283878398	0.0652250558150885	0.0573456531909782	0.0548389549818754	0.0450479994834327	0.0518959840055298	0.0700002650169828	0.0731717450813685	0.0634737387675319	0.0565882107331718	0.0682839860707035	0.0735894676959288	0.0658680490007605	0.0473283548911784	0.0832436231673174	0.0495328649465915	0.0651424573371038	0.0579772203155643	0.0583513150317007	0.0620615673497081	0.0564489932072362	0.062359814663007	0.0569911973732499	0.0671257040727573	0.0566879356720343	0.0555239120300055	0.0590997234005477	0.0602671537620536	0.0582510523408277	0.0630203501208345	0.0539300660326171	0.0567247465871627	0.0618269682590291	0.0635062648978738	0.0605166646592751	0.0665599254811455	0.0653355017177781	0.0517378839113594	0.0650541406864361	0.0704477685448741	0.0541973137976536	0.0503856959980252	0.0654712482796309	0.054022908359991	0.0585073004959885	0.0532174650282463	0.0605878992413528
cg27381584	0.306241261513625	0.226525934776295	0.239828532721291	0.143914737346578	0.185748505648651	0.155152636750059	0.184753757860636	0.110847966727423	0.0892166390081306	0.320265143079404	0.113354950777028	0.152715599853286	0.193997717407562	0.123985387173905	0.197472226470008	0.0881141999116828	0.27032817545146	0.0954971126471704	0.203012129270245	0.198971662230537	0.25289592558687	0.22000318710683	0.0993471626508614	0.266507282392731	0.107744855415319	0.14085000630076	0.231644661871618	0.169274427974216	0.0935201013312856	0.222943523309251	0.0951987869756556	0.117620633995187	0.106849322629847	0.210649162266472	0.11398285215593	0.256482512125959	0.150027810864587	0.249328267533213	0.126524353587917	0.103278428177333	0.17690793283923	0.26220081739441	0.207611776961973	0.0926450801807627	0.177532919196924	0.0916948952479269	0.219923359118133	0.108293897118195	0.202211486698423
cg09238199	0.111948138597494	0.11548869296711	0.0795888466194183	0.0868022209040298	0.103561483728274	0.0736803487307416	0.0960565756655418	0.104833652061126	0.0959512765970117	0.103361640305571	0.0943364003314311	0.0836384008418488	0.0866030672885762	0.089301353694041	0.0910540478041247	0.109555486854657	0.0960329152139416	0.0867297667750046	0.0798332192214171	0.170022982395174	0.110381979911071	0.089563449192721	0.07713830745229	0.105991047599103	0.125164628782481	0.0806518856317237	0.0884898368237569	0.082298312840662	0.0898762213654891	0.0835882335843987	0.105722909020471	0.0948281963187435	0.0791156587800388	0.0819458384045877	0.12285093301127	0.0991217045527884	0.0883352424192286	0.0852724246159861	0.0752596309404217	0.113212987178632	0.104774827655964	0.113549770603276	0.114464013739027	0.101814031746243	0.0899285881019016	0.0918610940967964	0.0957458812821319	0.0784397002873418	0.115793831300028
cg07119472	0.076504437899759	0.0725212606419041	0.0768673904303305	0.0675398739554562	0.0726947405701751	0.0686064623425034	0.0604824490950963	0.058435054244004	0.0640282064570623	0.0664162925905922	0.0775755438900242	0.056452452303246	0.100514218685721	0.0584421632205082	0.0732326369519987	0.0724467230960976	0.0636837817483047	0.0651377610131616	0.0522255541025397	0.0681957445950889	0.0625699495577261	0.0700609233883445	0.0596759888400449	0.0600433644971253	0.0689644417576981	0.0681727242143022	0.0482013322314599	0.0644951983130714	0.0587697813786426	0.066985400688171	0.053220387411179	0.0824398931985097	0.0793192275714613	0.0666718967529137	0.0528972209459944	0.0746726999714454	0.0787578063343534	0.0776041445677742	0.0693648616515511	0.0594092870027503	0.0681664801961597	0.0921727641751657	0.0611808951830904	0.0634634476787285	0.0671814773959474	0.0601669049346644	0.0768289696821096	0.0441037331671854	0.0612616153088366
cg11436362	0.0941846265018745	0.0565008057465804	0.0641818132179808	0.227443181206817	0.100756577066502	0.14796250114122	0.0736898970017988	0.197472226470008	0.317825913088975	0.0611299668186767	0.0793234485473535	0.0642550679098637	0.059528418427229	0.255859913970744	0.117097391515097	0.257487288512718	0.0676118100455454	0.0839264282427459	0.100551671185347	0.0878705664857783	0.0959544645954845	0.0891610618062475	0.0569877887747093	0.0811869519458205	0.049523087072467	0.123937533087748	0.0836501961523047	0.0954210462977976	0.28599426344943	0.0761917683470803	0.0754038033647143	0.271562919527017	0.233936024203605	0.129012999146799	0.26655712024286	0.101731983701537	0.147560991599315	0.0655628535613706	0.168065326671438	0.255417991054745	0.0671169883618586	0.0903152652105254	0.0822967290161123	0.282151756158909	0.151117172420423	0.233879624268534	0.0840948558974151	0.267894535563794	0.0690429375924834
cg13713155	0.466626936155465	0.531786646495333	0.477904631302442	0.530606755818761	0.422497669529948	0.449658336949707	0.480908041305188	0.381688228945523	0.433039486021442	0.483513642132917	0.43455288872753	0.450344111157829	0.542003683516818	0.403796464510025	0.501951199732944	0.48596572864912	0.572923011077437	0.478485813230899	0.487193168196005	0.587831942298842	0.569095002186537	0.514851029586175	0.496245122063318	0.540743829751434	0.517643769227561	0.47736317100291	0.51284801210561	0.489866818348117	0.430527091396963	0.500479576166501	0.503282183274113	0.453352720500344	0.525549740358647	0.467058780540374	0.459367570346274	0.484486011533621	0.354708678772106	0.497124798528519	0.479407953458758	0.443078519058027	0.522683449263509	0.483367291719496	0.640188604197918	0.474983616986088	0.469622305835992	0.441777186252879	0.50987085733253	0.531219918385936	0.48880741239508
cg17221813	0.118119220861055	0.512806926261026	0.56111387438976	0.236499196192222	0.595913693896718	0.366927741500892	0.161830613526958	0.368402922073431	0.548322133668855	0.449883168485274	0.429652005210314	0.518170480008873	0.44554370093137	0.211748988517474	0.282564248592024	0.377557044289554	0.082699911033905	0.46195543383529	0.108348935180916	0.473844925280002	0.319996027973526	0.325201600660139	0.402319813490428	0.545492309072301	0.310922773835083	0.390680778910047	0.283296285718395	0.384130857048542	0.382072406114324	0.132309662035744	0.492167645466482	0.372336671500953	0.473748601584837	0.288101453479754	0.393925439939669	0.274382941492452	0.338876237682854	0.544212451434277	0.384343578377098	0.385034695221064	0.25420227745747	0.106000228163406	0.190567751338272	0.465648141217539	0.388260260907754	0.393972752509817	0.149309084385221	0.257971531117775	0.441725625791114
cg08306955	0.120557272809715	0.212403900927258	0.213350109810523	0.235443797889048	0.160628330867188	0.117035568246615	0.153061989465536	0.101696672672289	0.18886319908448	0.100714077800459	0.104105649894416	0.100281616751422	0.145974631393046	0.108484578224748	0.0964789011512226	0.0901994513994153	0.197669603463797	0.0910847185452582	0.209125198767335	0.182956981054429	0.121628546458772	0.114858416298459	0.112564832110392	0.140005515570347	0.112106505864566	0.116960436856568	0.118569546968398	0.11742464284153	0.176207819266665	0.134456757844646	0.0867454326515211	0.114006052752144	0.131334998871329	0.146366766880191	0.109870561688877	0.134868062933322	0.155735106886753	0.310707069524612	0.128780800789282	0.241698265344265	0.175665962572702	0.132570089927822	0.200092975102644	0.160456776825218	0.132922749376953	0.109263028248751	0.188231042602578	0.107801449961204	0.268922329338087
cg11791526	0.139943955877164	0.0512283316361038	0.148331296217725	0.0787901076375548	0.0841456719448467	0.0976112258117193	0.0814772131236512	0.103418934623747	0.0839024908369827	0.161248425635703	0.0726548634354504	0.0768538880451781	0.155427924230922	0.0688584185184238	0.134445871964101	0.0852491281279695	0.0994229373877041	0.0633740310545056	0.121407598914304	0.117733031564283	0.110862577303422	0.10414295760402	0.0635369369555737	0.100866354090916	0.066834150093238	0.0781332228666064	0.110491290238073	0.090390970039787	0.0880652220581565	0.130998229105172	0.0735753456938165	0.0846194534512728	0.0793706882941452	0.120209537556921	0.0859716879380386	0.0978106448494416	0.0930152981221344	0.136785216176306	0.0858151596656489	0.0662657644549035	0.0596819900229999	0.153307566742627	0.0870747357063093	0.0768727503212926	0.0866413800000598	0.0884620085209168	0.137285254306696	0.0970272583594204	0.0792556737780565
cg26360402	0.108207804563369	0.0663433058587714	0.0673015907987936	0.137619261977477	0.0908144459313803	0.126345271379503	0.0763318552601304	0.116944583655067	0.149963318871035	0.0666456148425814	0.119516883062982	0.133199066906434	0.0759831335713821	0.12130507809069	0.0929992159122444	0.128106213654667	0.0892149306451451	0.126782305409205	0.0718883962102614	0.0775546893954183	0.108143947644869	0.107967423656342	0.131121409712234	0.0830043209854333	0.12979639327332	0.103250654082864	0.102587000061916	0.110409080066792	0.118195680304577	0.0799446842251596	0.158433599793962	0.13795955904336	0.117775050512286	0.0938080810315464	0.157773768083592	0.0927781699522837	0.101785295773453	0.078118035602699	0.101639998164832	0.148328923345208	0.0643064894811567	0.107971279675891	0.080935186068153	0.151216436986968	0.103812390742851	0.158033326342787	0.0707407885711254	0.128788440680721	0.0643916837678191
cg14134003	0.0844160911893893	0.076033799035214	0.0604732345139439	0.330206918352396	0.159529663647142	0.238689336551223	0.115928668555593	0.579114414232683	0.288230397800368	0.0416937893640746	0.447468122055962	0.488135439221078	0.0840531242295529	0.544674034315703	0.234980420038513	0.488483105715997	0.0771168828111927	0.326007794181447	0.0976388886957649	0.156263873881869	0.181240831648428	0.263096323298397	0.444844170189956	0.0970414307952487	0.519396826540937	0.262551930184611	0.208101097167201	0.245095561183317	0.378687079838316	0.0918527122118215	0.343624407430808	0.649644044572323	0.238092894565398	0.248176025770203	0.637049477294145	0.222431955210312	0.283195598225088	0.11560201132778	0.298487175880063	0.374801408267393	0.160874754036639	0.106167197965253	0.128604384086576	0.259353908462883	0.253278144579609	0.552370588956034	0.0609430579035653	0.609422444080134	0.0993718969463585
cg00255726	0.282999731684299	0.0802975061290901	0.172979409497355	0.199962777295591	0.0819948115782222	0.152811889278612	0.0918070123560241	0.0825806911570185	0.218324647758806	0.232530487771143	0.0881114078452677	0.114720109547605	0.22083139603509	0.0991508125996475	0.162295799209229	0.0958288474248979	0.172989423602664	0.0850965136022026	0.193840303777071	0.205069656625243	0.159932466964886	0.163117156194753	0.0872185090784356	0.250542525845988	0.107689511519538	0.123667660814491	0.20300413122963	0.13557374725824	0.197139651277268	0.236940389787801	0.0857088694050569	0.0612429345204483	0.164066483682387	0.185072150293234	0.095382303811623	0.199241902017622	0.150589509985732	0.174853308530292	0.142061573114893	0.196057650065941	0.0855415311476233	0.242291380504592	0.0719373114254202	0.178649147429312	0.19633877867076	0.0969769750309211	0.236115028483268	0.0828424714239327	0.078816490762643
cg26175287	0.562560369098692	0.515558650332845	0.529782771012032	0.504678985239661	0.489067480576891	0.450331194743846	0.444949793976268	0.415649443526104	0.453428758328202	0.482240906258611	0.42838289052967	0.39516078603075	0.483185122886692	0.423811877815069	0.525924605688648	0.493277962812811	0.532420698305792	0.475408835368435	0.527906266963435	0.471936691106197	0.498910067299456	0.482523056560025	0.442200950440949	0.505837412709689	0.449117830028649	0.440364203567742	0.49712009841075	0.469732401442919	0.471703461839088	0.500315416370332	0.491041226590602	0.415548711615973	0.422403956689962	0.456899926336655	0.403942014433899	0.480280766592785	0.46651742858465	0.512785430451386	0.451603898436721	0.465202605344056	0.496124495065408	0.493176405535702	0.433579415294916	0.468140478923923	0.431467865368008	0.434577249412645	0.465888199004127	0.414309271699681	0.469949244813117
cg01684248	0.142474094204789	0.116928968073179	0.135941434359561	0.111267019095388	0.0808002736416377	0.101073114903984	0.0828242883975384	0.112134670938376	0.0881171380045107	0.168315435234676	0.107765932567151	0.103399057580808	0.131294509755535	0.092405535639438	0.108223625358756	0.10440309175045	0.0882059213994587	0.0977538582050737	0.17006635273533	0.113699245012811	0.0759487464727473	0.0991227587541078	0.11368177592996	0.107895245569921	0.10325265691537	0.102425283204128	0.0979802262738625	0.0971915306074583	0.113635821107073	0.123148923670975	0.162155480197385	0.0882320295655506	0.103047485764237	0.0896909474404119	0.103640361997359	0.130463927051902	0.101455831179498	0.108519868839308	0.0940662727493902	0.10455824969632	0.0940563268221258	0.0933674334223552	0.0976463280294859	0.123158646110136	0.0970855327559594	0.101042137987667	0.1042594209799	0.094234712621047	0.135243140428327
cg02913521	0.327077539470972	0.331313509118783	0.305628838943325	0.298162791175379	0.286888198192631	0.23394490495248	0.263116281431916	0.276617638977672	0.25255868629558	0.332794692623412	0.23309050732584	0.251475819518309	0.282708559507916	0.276111032882391	0.344602850629774	0.251092616063176	0.401364910449312	0.209924744876313	0.320761505063741	0.262644090425889	0.253706005053888	0.236544056933741	0.235610930184994	0.303046387204535	0.283937007848893	0.214992786106532	0.287845765364864	0.235615574671324	0.229034589015636	0.321410489964746	0.22432626032544	0.222661195366974	0.212890774237812	0.271699905725861	0.253418061181405	0.302485037744073	0.238260538624527	0.304599272372167	0.273343777331959	0.270389260877794	0.331796784567292	0.338202105589135	0.305330478112245	0.263943880080998	0.296788035102946	0.227517962274867	0.350380951445258	0.215982044880126	0.31418869696061
cg09001226	0.0685905566952242	0.7490900341521	0.0457432535186346	0.165528595806939	0.601833026724674	0.251859738627965	0.655517476509999	0.364851745432652	0.169838295129087	0.0605778909519186	0.337812657085104	0.302996070468505	0.0566664435207016	0.327121049117397	0.168848753583459	0.394330341108258	0.0304084312969706	0.4929935741117	0.0830083221758681	0.085125837571601	0.132410972013919	0.184532563589914	0.27034369175396	0.0536129717088974	0.260639636002915	0.355928470360755	0.190826212855099	0.26180598378012	0.205627046759024	0.0589538992463821	0.654543345037946	0.391318645794181	0.183110452018086	0.22299374249924	0.393333106946279	0.182629355559297	0.30003364684814	0.0558174069084919	0.256444339463225	0.140523342774202	0.738122037192265	0.0482178679998019	0.80631285169961	0.219571669328941	0.218924815880195	0.388675425745311	0.0671484757379075	0.395955025546165	0.720929839029221
cg15939182	0.458996038905041	0.505165941571114	0.466237287970941	0.470456950379809	0.401254704488022	0.483687518357683	0.478776865808448	0.436868386829527	0.483288258385728	0.439849672260733	0.418972441758762	0.428299877852832	0.477505850676146	0.396438693360943	0.500249927320959	0.442745336838733	0.521130255919749	0.50622803486454	0.454672956991751	0.484431573402456	0.439274277576915	0.472819811919688	0.412557166610129	0.473169499938968	0.432598875453149	0.43586410104684	0.429456631815295	0.492623910633336	0.404385166403087	0.494958217741955	0.530775650689158	0.431279919564181	0.389036702896533	0.552153639583084	0.428451852926709	0.524674352667819	0.468775801908612	0.503222523436503	0.46124424509171	0.440848780714806	0.505837412709689	0.456922211484982	0.463525191099778	0.468333405660331	0.468871121630237	0.376434587626071	0.541969412562903	0.390662323241782	0.514534824309669
cg18739675	0.0792944450646438	0.0577211971167269	0.116040471730071	0.504896898290902	0.181418821213896	0.319775261379172	0.153248598893524	0.720460331906403	0.502650050462963	0.0620290430702908	0.575741265165446	0.598398225368156	0.0691134976613152	0.711684981256866	0.320537984838286	0.633729820021964	0.0735253168324061	0.422013962348783	0.0922732359817995	0.104007489735461	0.276065056928982	0.323804037283704	0.570575630882711	0.0707878364271799	0.56541490308646	0.349663361164263	0.287652992735604	0.319408681771261	0.505951420034294	0.0627152559391293	0.370162909044725	0.750468549852754	0.541038827717008	0.294547369871975	0.730910210583979	0.285391954934006	0.343961695156678	0.0919459432870311	0.389603147761953	0.514067029906807	0.101548296223724	0.071276728820342	0.0871767715301585	0.472774519146732	0.336950789770976	0.703987846876714	0.0733707645078484	0.704568161207363	0.0633019367285286
cg20324199	0.428966334289208	0.210263740324901	0.399706143679451	0.379961223765164	0.252577657925994	0.346115451318876	0.246861740062081	0.355238133053331	0.395327122345497	0.41425509439913	0.304593475006722	0.315668549360613	0.391746100981413	0.351761385621011	0.378302020395039	0.370713079707088	0.436795922177567	0.3076454342584	0.339659471792335	0.34478823805097	0.396862252427478	0.393496562333252	0.358720429677763	0.367213433037935	0.318553681538693	0.325498031032078	0.389374004299902	0.326379947129758	0.477329221330161	0.354579283820778	0.298579832787855	0.299693725508623	0.323608285450189	0.380566672315298	0.303374645965675	0.429120259569542	0.35587863944045	0.347692844959074	0.336833908998827	0.400227032470983	0.142484024212531	0.396373027159344	0.312531134697535	0.29511099282597	0.355786973034879	0.392974613850956	0.405180487481375	0.403789990600468	0.332542331880242
cg25110523	0.355446241263695	0.0789024324001303	0.341095583554466	0.723818970132127	0.238718183188305	0.347792368075533	0.15696268794852	0.433410774519808	0.767377250782711	0.331150978846496	0.331029104298527	0.284479873790831	0.409447198558664	0.422638942751138	0.36046672338098	0.445620800698952	0.460083356723803	0.196170788353765	0.301416321949314	0.359447922210626	0.360778077435075	0.356998064396926	0.272983397728247	0.417358741485739	0.269885721533964	0.319911455712286	0.340350494064216	0.325050891833659	0.749492524006204	0.449071475951353	0.281613663486501	0.536073678708416	0.768005670087592	0.327984972798791	0.494769432652143	0.351404772182786	0.351610841655518	0.326157751067475	0.419421856253744	0.740269362097745	0.191699169686272	0.367194453114118	0.104290661710032	0.7558613852616	0.388514502331282	0.54799091405975	0.398289687657498	0.509381895241301	0.089851204924773
cg03272225	0.0525272553840413	0.05419963650915	0.0558367563894545	0.415470458824988	0.0596356269043999	0.147918069637403	0.0623055691672362	0.0313154232698964	0.41030131450868	0.0524186434275899	0.0425139628140987	0.0441902206082904	0.0893630519155874	0.182170404707634	0.075074174867412	0.0400516157327045	0.0968851550527107	0.0624977505434161	0.0509393926428292	0.0726703387213937	0.0743554996278765	0.0542488423084833	0.0459375281912238	0.12105961987184	0.047467336190592	0.0945347772213455	0.0734627126991019	0.102197839387449	0.379173008829731	0.0871444372187345	0.0571741444940424	0.0384948380817671	0.465073573625845	0.10257157029088	0.0472883721739539	0.0580486418604304	0.161560719749954	0.0503569362865274	0.1758533666561	0.347779555055436	0.0523072811389238	0.0778116989899161	0.0419556204018369	0.34509060072673	0.142333640981224	0.0455298346498333	0.0588817311548755	0.0406584101472291	0.041430758485627
cg19982684	0.180925495698539	0.194772602131621	0.214502685525205	0.494478775162426	0.276665102040107	0.399668323352955	0.209590956188341	0.78418648259858	0.462426261441446	0.118465146930901	0.720551853065153	0.747982961779058	0.278266556642385	0.7817685104759	0.354684109422162	0.735548554740756	0.286173653695212	0.657087558985726	0.190180760194086	0.256124989485438	0.345798962882718	0.391573889910066	0.765656585875006	0.296704587896887	0.697641783009533	0.449117830028649	0.376525108702695	0.427274896293835	0.503282183274113	0.289523368494665	0.669435602812522	0.799025310783083	0.531368625846833	0.365469099664746	0.816359387118349	0.348782488390974	0.409059871234437	0.1725629499028	0.444058510618645	0.502442860524631	0.239183532636308	0.303191648439589	0.236007895321201	0.588599462844721	0.428489098224517	0.812294033868782	0.190054276897569	0.814640877613753	0.154413560334594
cg06064964	0.0636038398711257	0.0665539523054109	0.0498434774657121	0.0453327527744677	0.0903961645722316	0.0840474265946026	0.0658105603752666	0.168939938087224	0.05914153699737	0.0574025122078767	0.0782191538469781	0.113254970663261	0.0528091736497099	0.089246518328361	0.0718189625630931	0.180072176128987	0.0531393195676577	0.067033427132263	0.0466741261623816	0.0538282313814961	0.0669209675214275	0.0959971407879511	0.0996188432962973	0.0491541246963328	0.0749378167937329	0.0887173070292365	0.0774792118488283	0.0597673274373196	0.0536842752718977	0.0493070100785976	0.0494663250025774	0.118767134893659	0.0448255331958771	0.0789279163257691	0.109343245309592	0.0706596520477077	0.0863524071933243	0.041136537117046	0.0825978032694265	0.0568123464335125	0.0523799666589427	0.0555380486896949	0.0591977822487475	0.0452681163808502	0.0802975061290901	0.0838475020383852	0.0627098851780189	0.0908380919300292	0.0971069312972626
cg03699843	0.204335969724006	0.128711786932351	0.208756215417096	0.525663439038561	0.149026483380145	0.26072171884612	0.179279917948716	0.219415034812484	0.520054444994695	0.168208972198381	0.173926991249764	0.159049183263615	0.164575865290849	0.215670664566346	0.177616588056347	0.193585053166289	0.146437306176428	0.166148580401404	0.159705001432221	0.147859611053819	0.194228018071788	0.174203927798079	0.143590265465068	0.198503344607393	0.161458265525263	0.186127816422532	0.181824318328839	0.212045729046554	0.51059360454515	0.197574126580006	0.121796918371311	0.205825490143904	0.57578888632663	0.231621781442081	0.208327049430583	0.182422983546533	0.273608171910038	0.153874496663722	0.284758184364759	0.531761397215196	0.152870210735184	0.188926385857468	0.150379653302183	0.498952317615812	0.257080668076663	0.150759495927528	0.207360340770813	0.238796099404081	0.215004893729459
cg26439963	0.0999248276543582	0.0822261604844079	0.0734861847002466	0.0681637598685589	0.0689859734645871	0.0640697043665642	0.0743119152427391	0.0827401443018544	0.0730945962032291	0.0944743743629776	0.0754443151380337	0.0763446710453948	0.0776319203274297	0.0691510996844293	0.112025446632808	0.0744024807325365	0.0857797649064192	0.0732361174404049	0.0781770482768131	0.0621241427586359	0.0591359982700656	0.0781619114304423	0.0639371912501392	0.0778932030474702	0.0686805013497807	0.081451027140465	0.102106159432028	0.0650140128358738	0.063000958353582	0.0862049900435977	0.0802444770823078	0.0692888085718283	0.070764840824122	0.083770725192933	0.0843905237793336	0.0939399664049825	0.0873272138009762	0.0786880334989447	0.0648226230178085	0.0514554143116053	0.057015502120708	0.0821938549521319	0.0998129694526086	0.0679021221092608	0.0616699405878662	0.0847270508406309	0.0928718297521694	0.0839239910710211	0.0912143020801106
cg17480467	0.102171540551863	0.0774961910749635	0.0769036447755516	0.0689258717516808	0.0919526301711104	0.0783851947200114	0.0767319228752323	0.108365661932082	0.0830424964427179	0.0698573949287796	0.0784181076448933	0.0844911293126764	0.0806092712182874	0.0803721104011747	0.0814676485188537	0.0768797783665877	0.0511285118338842	0.0820794140382619	0.0916130021104564	0.0625953852184042	0.0781116313985334	0.0770860746901792	0.0877334751006791	0.0707532928870427	0.0900443327772323	0.0998414353155729	0.0798284817978378	0.0760310293470073	0.0683159899619311	0.0713983060105225	0.0919332037752411	0.080349863080792	0.0739067535141575	0.0757862969030686	0.0739137812483067	0.0732480126196426	0.0692579470816547	0.0731687185193719	0.0780677908758623	0.0711878159432723	0.0582601097257925	0.059060048416851	0.0802964803229566	0.089630011301859	0.0796844557884876	0.0781443168804343	0.0684012795288657	0.0976260663687548	0.0778832669114761
cg20095124	0.0701583421499381	0.0546632539428138	0.0502676510159227	0.0385730097867846	0.0534935101462754	0.0605353195550145	0.0563708326606066	0.0570876782168381	0.0411977915495989	0.0526078006856142	0.0625233442566582	0.036987069812435	0.0347229698415698	0.0434041099294919	0.0676715189465153	0.0481200599257964	0.0437590088772718	0.032984327715324	0.0464213375992806	0.0432802779921505	0.0407468588146715	0.0492097767270895	0.0416306463425984	0.0340459528102959	0.0397640961417421	0.0565408786363452	0.0427068579360875	0.0396958287071237	0.0436140136920551	0.0543901950751953	0.0417897160997182	0.0609885967027731	0.0474790517439638	0.0505188612384578	0.0556281432694315	0.0483214288333011	0.0770530791335125	0.0553284686858246	0.0483588120040643	0.038825872129242	0.0449630736193063	0.0320315599983466	0.0661360902744254	0.0427524964465025	0.048724657436577	0.0557853999526427	0.0438081783077507	0.0453937031153335	0.038653499779842
cg16574134	0.149424283041502	0.121870577448889	0.113700677755281	0.137358124909646	0.0982484987588339	0.159079757744161	0.144466049657269	0.161210405313192	0.141803698305209	0.125922807974701	0.137047803817909	0.144644518658656	0.139983385857736	0.133028505697908	0.133818003407688	0.164718742758062	0.103264902131427	0.152472060737705	0.11908963945654	0.158372643938318	0.108637004841832	0.126662390605805	0.12755210015911	0.138163977432674	0.0914357647007748	0.153607475808992	0.14309299918164	0.11048695313734	0.116526771898451	0.162667865110742	0.139734216187052	0.165048789663065	0.146176628995824	0.144446789376652	0.150275864546228	0.138754588037051	0.117026284311186	0.147252461824289	0.128985451166268	0.182677646715496	0.178402149081958	0.136263311184558	0.129471728649107	0.197630371614272	0.122165085286232	0.17463584379722	0.178895863665346	0.13908473654054	0.124746897107836
cg14778235	0.106027131457426	0.0803041723253804	0.101171002907918	0.0761006368621274	0.0708526854596857	0.0958259637766713	0.0782134258615043	0.102059110159584	0.0742042129501167	0.073381994415292	0.0917624040277416	0.0795725709637349	0.0971460351259292	0.100799611928785	0.0835068863201609	0.0916426484417479	0.0774032332396339	0.0988771929134259	0.0958141071894718	0.0770195370745587	0.0948395140479771	0.0708479317321926	0.0810232340132429	0.0636408120141552	0.0611582119453835	0.0937620873492883	0.0708970361553814	0.0723821350071825	0.104109336492247	0.093861450507892	0.090010850525123	0.106176657005863	0.10372179825046	0.10299591624464	0.0903714028207904	0.0934455986969576	0.0846793006799039	0.104033981846259	0.0551450758460965	0.0816065379010567	0.134800443725944	0.0767872436123974	0.0992660947782166	0.102812924576545	0.0855364691153053	0.0964085356628315	0.0754859882875139	0.0819392073044899	0.0672510835643095
cg04436818	0.127857809754237	0.126878734947323	0.232327811268811	0.147589371640497	0.107550799868179	0.13419831192728	0.133013638080496	0.191714234636805	0.0945943905891001	0.114201559625954	0.114908804884772	0.124736476574251	0.204760825724111	0.116983655316297	0.151816801454335	0.149932162555962	0.097528506001838	0.11622134874435	0.210115536394644	0.10358261456738	0.153365875472165	0.139386875380718	0.113474913465331	0.17105380812908	0.107713193966927	0.139577201117411	0.148215923518305	0.136060736625154	0.12734637048085	0.209651212806872	0.106590491431868	0.13114021627978	0.153126078602836	0.146209044255517	0.11732987167732	0.148236927884014	0.136934820163414	0.257643679805933	0.137395510264539	0.119846463315166	0.0875033393872063	0.170030308986536	0.148054306561791	0.143686855816509	0.142231093949303	0.107547969789736	0.193622312000309	0.125206533340275	0.116244947338653
cg18494190	0.256744292003077	0.167263877962495	0.178487376679291	0.183038259709166	0.172315661791728	0.181672498818642	0.231437353935982	0.176470764603993	0.172407356133294	0.232095560606993	0.157792822801802	0.147179697258848	0.220597678046537	0.159792252435194	0.183465262834623	0.172657466210401	0.194488926348256	0.150545191698272	0.188003206163646	0.171215685519154	0.20319347965825	0.173616011706261	0.160494651165955	0.27686895949209	0.157900328231825	0.182115345356352	0.184114768924619	0.165221900739507	0.157272553445712	0.204499745995298	0.170526236207434	0.173091210793903	0.200969567588638	0.213905436825759	0.145836238049908	0.208928572227721	0.17385163945573	0.243582137511131	0.179021764750311	0.171626516710191	0.161566845889547	0.196711744964805	0.192272601456158	0.207118899009999	0.172634096853665	0.164773369866388	0.231298260161346	0.173372235150634	0.181974790336461
cg23206032	0.108034224756871	0.146181589000816	0.173801292207604	0.142096618125112	0.163974549910302	0.11832059202986	0.140636773464219	0.150466759533109	0.140423253517009	0.164689529319654	0.155304556308397	0.156407725431041	0.164393608073443	0.121452038161939	0.1325940044724	0.149681425485267	0.225853152650412	0.11062986208338	0.149520725426978	0.156982639460108	0.152145053561841	0.111503765920412	0.139741370883771	0.146744415872333	0.136819737950303	0.113977122610097	0.137707253205087	0.112151650625714	0.120264316040567	0.1783379277252	0.125312970795986	0.133098179345834	0.117884232808667	0.102548429328607	0.139270948641526	0.110674812982511	0.12586822120899	0.14966722266606	0.115145994130848	0.119530519170596	0.140175823761637	0.157020101507181	0.122187509402146	0.114867640760088	0.133717610021822	0.136991892839866	0.195534823339888	0.122829389125808	0.136042919867331
cg13936452	0.239968411424453	0.212980031555489	0.252503054994385	0.207344040614346	0.190484512592545	0.183045788793098	0.201477409012822	0.226453250109789	0.235122825746066	0.254109432603072	0.204015827493246	0.193360082381664	0.246064964770927	0.199723877574245	0.216070331366852	0.255474159074405	0.317988770912815	0.184655878137847	0.259994322414263	0.204788822749638	0.179060433129413	0.214510114080856	0.189117822746476	0.258125842102907	0.201190776382449	0.159795482893127	0.209578898347599	0.184778943318347	0.193851863353754	0.264880222765344	0.208922328599665	0.203174628028734	0.178046579051314	0.19563757905476	0.194532914724293	0.222333423576549	0.183727401615765	0.26722151274285	0.215099969914447	0.200867271058969	0.228471037937657	0.274692691206105	0.220145986016518	0.237367179586974	0.197770383837981	0.199915179782214	0.259369780852784	0.223384461240103	0.232120959392744
cg16781647	0.157784585722719	0.119184902575252	0.0943758925351078	0.0933778874031452	0.0589056210513049	0.111169760154987	0.118088819548927	0.0903788562570433	0.0977145554375742	0.134136211086975	0.102142299948542	0.0924237929236321	0.148814993254429	0.0767973579603931	0.137998763519209	0.0950075499728102	0.125252667135573	0.088723311163493	0.0832459199065839	0.0575391848206795	0.0885071993829715	0.0723100188764847	0.0621731423858753	0.0708947392323732	0.0484845030152109	0.0874828241430297	0.0572972486259796	0.0800633229073821	0.0952822447742837	0.0869052279167563	0.0792950866178832	0.117453310889817	0.11720585197916	0.0884251034209935	0.0710416717974835	0.0663184074731321	0.107471048987041	0.0966304365766786	0.0798769330056516	0.100025517855258	0.0720312626284054	0.061762019422317	0.136824712560121	0.139170034756946	0.0921959423785915	0.118424193326248	0.0883394370984167	0.0890539163026945	0.115371333286549
cg25531836	0.104451570739878	0.111501037020682	0.10916895888524	0.128808932930614	0.0991258481928188	0.0865792163107844	0.0890461389112763	0.0962309520115046	0.083575868912592	0.114535790141578	0.104919900706518	0.102870158687935	0.0868890743281955	0.0988928073439883	0.0889708789109376	0.0897231870001968	0.131429207354551	0.0894714827699367	0.0825806911570185	0.0865373910371048	0.0746174629382344	0.0809174773686663	0.102623337284849	0.107058244202626	0.10711654287903	0.082759096394686	0.0746278944029134	0.0696134295093762	0.0805794992549627	0.0880150318288657	0.0912022445090283	0.112307446440512	0.0909540479476432	0.108629828265727	0.094171807408325	0.0961628466075609	0.0865184634974783	0.0977831226190701	0.0943160850470727	0.080593155409777	0.10838743673512	0.116795602816188	0.0818006488723786	0.0962871162658058	0.0908468446957354	0.0967105677989662	0.106714076871437	0.0985538382703441	0.119777771211452
cg26156687	0.0490625451919905	0.0795602290335797	0.0449775357790354	0.074989672516138	0.0783942786434418	0.097555772720278	0.0950295578048352	0.109143380192892	0.0864804717057736	0.0340295663775386	0.096499617500918	0.0936977140954766	0.0629745500592883	0.12476055701323	0.0769509768464002	0.110243564133588	0.0549596987815344	0.136267694779082	0.049648158992228	0.0619582680127528	0.0589208926729228	0.0669260019820924	0.0973264081963822	0.0623456588149774	0.090759910163177	0.115417284745247	0.068448368433661	0.0880764631230232	0.0915076693471472	0.055211500564541	0.148059319080114	0.0995788586647161	0.08863329217627	0.055496935281901	0.0865448122733023	0.0532516881978218	0.0942468333257308	0.0422759489569204	0.0959137676557821	0.0966007161489482	0.088247246773031	0.0531193583989423	0.0559121720148864	0.0804943384981423	0.0989124703661592	0.101455831179498	0.0326808989333001	0.0769887084374617	0.0800814833756903
cg02770534	0.121319338407436	0.118334104563808	0.114434503742361	0.146994276409902	0.0932029262881192	0.10373177888089	0.134761337586294	0.130066457639097	0.140506674597006	0.129216596054083	0.131232332761453	0.0929387940918516	0.104796861317445	0.118546296994659	0.163061310303765	0.113415392867736	0.170326067678182	0.13830703380486	0.16070518640388	0.152381386884523	0.0908696954166014	0.118585992978073	0.113874646065228	0.0934917073636663	0.120357441240738	0.106073350445867	0.157572636248457	0.130172089877146	0.142941349399802	0.160113666050977	0.145917551175237	0.123128630106495	0.1426802424172	0.122191367246356	0.113770847776111	0.119435748307475	0.123768325088881	0.132303990625312	0.145688387422303	0.125685316875469	0.111717329434703	0.125755701413119	0.118534914599257	0.159907083937434	0.128124001471352	0.102862162814427	0.11705014119652	0.121272126485143	0.130782557875337
cg00221382	0.271139505396968	0.24320005515178	0.2626587428652	0.276278127624255	0.217175363077981	0.200638230525829	0.201795305404124	0.22305582941981	0.266434881367339	0.266147158140106	0.196655102911239	0.263641185331206	0.263211383443965	0.218389954945214	0.202088490704024	0.189272073741225	0.275299880104415	0.212782842132482	0.220904724321733	0.246624902716885	0.244696582861823	0.225679570607954	0.19454847531376	0.253588516756173	0.210830687174048	0.198971662230537	0.198169746841055	0.203437622172078	0.226144109221306	0.247657368174813	0.198912585890852	0.188044679928439	0.2798533242987	0.205166295264845	0.204845663564168	0.218046634676104	0.202134982963287	0.298735471814277	0.196603783481979	0.258368876159927	0.231081344442069	0.271404604236204	0.235314525638543	0.299705724194838	0.205122142675126	0.211368284321743	0.238935331592866	0.206399446447555	0.249133414797471
cg12390895	0.0875698059201283	0.110324578610947	0.121131393747395	0.073239397828398	0.0888729429835646	0.0747971111787991	0.113800293315104	0.0988997413877979	0.10542659193026	0.0709907547320934	0.0824233119151292	0.0868363022479222	0.0941754744167826	0.0868967338848933	0.0945347772213455	0.0961563763746621	0.135529674671554	0.0742831597528137	0.107746804441679	0.196023651710772	0.109110849963374	0.0823527761082017	0.0732397564163769	0.0973959158460675	0.0957381956881451	0.0863969135975245	0.101799415295822	0.0625421264487531	0.0898586769124744	0.0834733714302385	0.0867092735275135	0.0757795695841288	0.0754568955504529	0.0950194455202008	0.0988880044206585	0.109625983084113	0.0782543775259876	0.0918070123560241	0.102962775227891	0.0994417777657464	0.0734970388806001	0.0885555925432304	0.0743326795376484	0.0878773851512069	0.0992494153748214	0.0971905977487248	0.0961489877987581	0.0905770518689417	0.126658885555611
cg00256155	0.174638949391987	0.17262827613993	0.159122301464179	0.12747218560622	0.108842157326464	0.15605074992671	0.199768020397727	0.150919898698456	0.174824087147197	0.139086740877557	0.13814693241556	0.145863976120801	0.173464121892983	0.128556860004741	0.14830934546768	0.14125685768193	0.171951804261805	0.146812222148523	0.177786988796911	0.119363464530481	0.117993991034542	0.162371595035637	0.119144170420199	0.183619645722918	0.0928546574244359	0.117108275256666	0.158961037273586	0.138673212076887	0.147651773476166	0.200325679548851	0.144537212885091	0.151964708355846	0.150626465797472	0.144996491264067	0.142710701171625	0.120824874257733	0.147882467899851	0.17255010471573	0.138679341234733	0.212855192556324	0.136740476030671	0.148042746856037	0.135863993465629	0.175203122692075	0.138037752566546	0.154460439717852	0.216342099304142	0.157886619130553	0.16766445856949
cg06921011	0.307421307786544	0.291705928076296	0.321344202036565	0.3051311019414	0.257328884858649	0.275663728788801	0.284244800426529	0.296260357203527	0.280656682670105	0.324923545317131	0.277745383005502	0.269178714588389	0.31155395803421	0.282157998803203	0.284027949244414	0.281106060846309	0.360608787912845	0.314272433488428	0.290677213191675	0.246319652157625	0.292327848871087	0.282696680143854	0.273514042135065	0.321136367543091	0.245302149096195	0.23584837124637	0.321843445377512	0.265430064476755	0.275459767454768	0.316686428997409	0.332878313827016	0.286444604144298	0.311690336069666	0.289147443764261	0.292759969290545	0.325208006716377	0.258920555789006	0.325152639996083	0.261350787396287	0.294921768234916	0.339160734501924	0.314890490932792	0.280098918353842	0.311450099017285	0.244696582861823	0.301467564343614	0.331660496369542	0.299929883332412	0.299130516755754
cg04685170	0.181586487570389	0.165660923419702	0.113613525975305	0.15166164334155	0.105361246136704	0.148126218024359	0.1620602634356	0.107514644198387	0.108881429213324	0.126970741541285	0.142638875473706	0.119756916898861	0.104490911411987	0.164912246555992	0.117967129765185	0.112212698989087	0.0878254672071202	0.157095581961507	0.145482659639939	0.0848053291820608	0.152080414535165	0.13176493774229	0.197614713676606	0.190757884170089	0.109048067042927	0.152242160702614	0.118437836546766	0.165413888800568	0.168534201719284	0.0908521702339572	0.18333125354373	0.0946831787062646	0.228572797344965	0.130645675503975	0.103598774840789	0.128908822880829	0.143048576730847	0.169585832437838	0.131443800872719	0.167038568827402	0.07789441306936	0.142231093949303	0.0838530892408223	0.173956931106944	0.146882391913863	0.131808367473692	0.130115995738649	0.126251121193784	0.146885172433262
cg23877608	0.0955001018175705	0.0835164799504848	0.0794567537749978	0.0770530791335125	0.0948493790523077	0.0909760378579667	0.123772224093028	0.156104860406148	0.0855173862817957	0.058596950403664	0.139475382097417	0.127017219548308	0.0928307230722967	0.140168558949934	0.098336440537199	0.115772267267393	0.086059018617742	0.100614315065117	0.0720782739829642	0.0811213642069128	0.0984756699644094	0.0884195406637018	0.117075278187765	0.0771674527215706	0.130855610310792	0.0874609046521745	0.0853705809186563	0.0913047966814822	0.105179614476058	0.0695194850441931	0.0861905456977624	0.113974285168217	0.0790938361444604	0.0800391516019665	0.117636640056623	0.0964953969185479	0.0953909487877039	0.0800972963942983	0.0960317352555243	0.0865708371740061	0.111460483873128	0.0605968050379924	0.117554510493758	0.0920240469820486	0.101704065064081	0.0999079850842117	0.0685653035979209	0.112295037701253	0.130263118353637
cg04264908	0.0512085112908604	0.0564547141425324	0.0558767053152584	0.076057230580373	0.0682027597386723	0.0609306043623987	0.0792040087208334	0.0684715119840403	0.0913121937651562	0.0790557649857257	0.0804048521944914	0.0762790171576278	0.0557498716603269	0.0888868364047696	0.0681643233595799	0.0703846356711225	0.0816462998460796	0.0955605028084749	0.0709493027931419	0.0713007387579292	0.0478081315455107	0.0640149295889482	0.0899013608963995	0.0449469721207133	0.0866421081033788	0.0633275955103306	0.0453184236645256	0.0613205695002454	0.0674050873022522	0.0694879500909367	0.108056663920593	0.0695751536314974	0.111599187825274	0.0741392876414133	0.0952894457587697	0.0527773206246186	0.0951356433888729	0.0535154103564194	0.0601256838387926	0.107077916883579	0.112800656078715	0.0451976130840274	0.0477931359689529	0.100770918464861	0.0705634350264775	0.0930434781494053	0.0598100247979116	0.100026677943121	0.0731666340778014
cg26864230	0.114593537293769	0.131977433945011	0.108252559978772	0.0769619907443423	0.0758418261619055	0.0899195780182985	0.140159059491812	0.133824541958209	0.105731108123719	0.100875910416595	0.103851998993743	0.0891321472856883	0.0892926287527512	0.0844482467979143	0.107265115869672	0.111769843451255	0.0883934629730128	0.100597024090035	0.1318905207201	0.0883642035001962	0.0716632009452487	0.0744154335224915	0.0630108514054226	0.0554222825896403	0.0620340975255841	0.116162680210731	0.108780538134708	0.0816419089515402	0.0936623172105445	0.101340199411551	0.0825461807343098	0.0719332443184584	0.0757022769160286	0.0943739353275732	0.0855586794970921	0.0781298235586374	0.100563596621042	0.104137634083956	0.0861028183039176	0.0786042445799281	0.0797650054827134	0.063388791327568	0.078708963615272	0.0917927574973549	0.0871187151915303	0.0712106140478394	0.0937006801589329	0.0654430950499198	0.109429840900307
cg01064265	0.0461412879065332	0.0511074022441014	0.0533251720498402	0.0588006780675989	0.0543746982668948	0.0693882306737092	0.0439534319922417	0.0526330799181795	0.0523513082749018	0.0522751935965082	0.0655681685342775	0.0763734397809323	0.0441986512551201	0.0596247929456192	0.0621209311465371	0.0617626853623457	0.0418212765204704	0.0921187152971017	0.0463603564871101	0.036792309133616	0.0526133629976053	0.0554714447959048	0.0719873055516027	0.0545872319377655	0.0770648383324958	0.0761184673697303	0.0648163166717344	0.0437253289860488	0.0761840477707728	0.0440044543425035	0.111870116637981	0.0671731695280311	0.10115466997419	0.0454019230918126	0.0613387446773126	0.0409642905032761	0.0697731071934673	0.0402268209902536	0.0651993105528616	0.0851749277604802	0.0322793164813594	0.0440447246496464	0.038187201640612	0.0945924147988687	0.0480075590305622	0.0776206870861924	0.0410804051026105	0.0608644270306153	0.0471076737288865
cg22452170	0.970469457187723	0.967462942904241	0.966789530952529	0.967734910396767	0.960863821631858	0.969772805780432	0.976577405094777	0.973511944709185	0.968355701272424	0.962013380141522	0.983425501643132	0.962678722684972	0.960356950002848	0.9726169593679	0.963726871348544	0.969345183900332	0.975126245000929	0.976784784568144	0.980132577434781	0.963937259334288	0.972249244859734	0.974580905895511	0.973339570477643	0.967976047722961	0.973903835628714	0.962789473859019	0.98309277767823	0.972479704220797	0.966050823443595	0.973056232039859	0.941292589925567	0.956449796686081	0.975782338930969	0.960815312177109	0.966945566223187	0.970479250786679	0.967157629116916	0.974155314983596	0.980955174386535	0.975294912704487	0.967861509805403	0.981261739105536	0.971245482576773	0.969540352786218	0.970531398095807	0.972526747535592	0.948518326484	0.955118968346641	0.973734520787556
cg04832450	0.944359901525211	0.946614311077424	0.947192173731595	0.924350092144437	0.948013736479867	0.951667972963265	0.916250778976449	0.94378863775882	0.945936061249283	0.930653728124849	0.943182040443629	0.95073406066807	0.943760915546888	0.944271043447307	0.947131827728608	0.951269692652877	0.859783659147791	0.95345759130162	0.955748593995568	0.956165975935218	0.944730492305435	0.953270895403908	0.941688334232896	0.95703070040965	0.958479204759548	0.938399762549182	0.947910739357051	0.948485398066138	0.974815950162603	0.944681986776946	0.94032340569752	0.930030352407344	0.948808123848726	0.941495931923954	0.931637953086996	0.93568744420717	0.943713061322878	0.957874203702842	0.947975609129533	0.952205636014415	0.920928671975145	0.952613564699078	0.940784976441532	0.920697675713432	0.944972706445618	0.918002839422034	0.946623837180812	0.952734886527562	0.930516049405786
cg18992570	0.977330550984069	0.973791936206047	0.970686013912447	0.958467568339291	0.974485995084113	0.983617407689701	0.983331386459434	0.977372991813333	0.97997264631669	0.973870379447115	0.983117472641642	0.982852269519614	0.965711804507235	0.987175522684409	0.971967027880167	0.976434069470872	0.833970789323152	0.977030227257346	0.98078909799582	0.98691144364549	0.976948785836016	0.979585271209638	0.980663038768484	0.974719480610414	0.981536804815805	0.976585074793748	0.981866747977608	0.979236109221095	0.980084199255475	0.97165487665462	0.983271872624726	0.974322154980218	0.979816910416702	0.983851856499894	0.982426307501946	0.980201627397645	0.976470928992669	0.965558519571982	0.982888456466123	0.976910178818439	0.979653915370583	0.97795714296593	0.962597624047016	0.980488641185282	0.974468511773169	0.984420386239391	0.98523849288547	0.980955174386535	0.970505330824463
cg13750214	0.960180750387402	0.932101926072863	0.954423622837437	0.939640655110959	0.976210673063083	0.958343900186381	0.943481604671103	0.929395666975522	0.968470363323317	0.951421629411574	0.964225766352665	0.964709803423064	0.963146887188974	0.960180750387402	0.960063634966873	0.964151657552687	0.96958883287265	0.979596823226929	0.976656474279264	0.981183976063924	0.960047159210221	0.961918715595152	0.974828606392251	0.96337469595975	0.96762695632829	0.959506585106809	0.947084352339806	0.962522264486821	0.975912327742516	0.968040993921763	0.96590101276474	0.968217736946117	0.959965928112131	0.95817077941068	0.960777651814981	0.949412145747982	0.956337257679662	0.962233586546613	0.96458918861528	0.965284626906566	0.975011260648495	0.96023793377163	0.976964811735487	0.975621696911121	0.95966077146733	0.970044420431371	0.966999336791764	0.953702163077315	0.95830831748534
cg16612423	0.959025964692344	0.935947765448423	0.953488795734434	0.956258171824885	0.952326860595549	0.955067831276916	0.955560953931701	0.95119971744963	0.950061970441676	0.95844837021091	0.953858868022481	0.954874244275218	0.949142589356782	0.957396047898299	0.955342019585108	0.945878901283401	0.953438915713779	0.957333825107603	0.940818249415694	0.947741358970204	0.956435396670319	0.955718439972699	0.944323261784064	0.953410158739193	0.951148297655365	0.957425818721817	0.954855081576849	0.949618827444451	0.953102108249134	0.946481411833528	0.953428269667771	0.9659100694586	0.968231810945056	0.958251024399804	0.965450981620996	0.961004319623815	0.956850927726292	0.958609657051897	0.954465121476375	0.954802745605004	0.926990365775486	0.950752658147456	0.956060867463577	0.968395814126529	0.953677085394046	0.964165197036964	0.94754769492682	0.956855077150124	0.944366011819462
cg08841544	0.934496010589128	0.935045734235042	0.941390354119915	0.936385024245967	0.937265278552795	0.939695525304837	0.933910693403969	0.934680881889595	0.940618008213089	0.934454529369137	0.926349027593832	0.941811628882159	0.931235566755842	0.938865627228981	0.957520390372162	0.930976008530543	0.955267804779569	0.929708973169815	0.941808876620697	0.943644072390579	0.947181943428131	0.944250109029958	0.92622762965303	0.949552221516584	0.931819363318494	0.937597429773041	0.937430217190465	0.935988640141427	0.939762389078264	0.933508610742359	0.939370438157463	0.956633285409068	0.932266364770255	0.929790275644415	0.940074060698772	0.933904654788718	0.94177248177132	0.934736103286769	0.960204396759493	0.944948853284137	0.933389529379939	0.936785868807609	0.938602549146628	0.936143874218526	0.92998266944845	0.938420842284821	0.939554413437931	0.934486968038816	0.951269692652877
cg24650915	0.862889521923948	0.870455941653241	0.865952471718811	0.858601391579205	0.885917943781497	0.880624927191396	0.854430109684721	0.879722683437609	0.853805472508709	0.841730357936145	0.866109290104115	0.853797821338779	0.838282381431782	0.866519979375384	0.858077662985988	0.874538295078438	0.848634139238158	0.858060198203746	0.855166336421424	0.829037437507877	0.86469479189325	0.900708365943781	0.884155777161412	0.874044709963384	0.893082141500093	0.857397149270649	0.854925850306562	0.855881625709656	0.878547762192751	0.834087368688799	0.877244088658715	0.880498098425007	0.89223961929518	0.870322503163152	0.848218801201504	0.874782637505117	0.868085634961968	0.847395120044066	0.877027055314383	0.871705409729506	0.86334115035341	0.847030692129613	0.870519265019775	0.874957011715012	0.857188030363139	0.879618254871643	0.85270276274272	0.877338029443272	0.852922708151433
cg21429725	0.962391947656558	0.954925141585055	0.945647305617834	0.949087761879741	0.957442245140087	0.957970928896322	0.967895163106836	0.939897473094947	0.939663174072005	0.954516891218334	0.93613504160744	0.954744488130876	0.958497309755258	0.952066544841577	0.952575584765181	0.928830472089829	0.937086260739635	0.943689569451276	0.966004103097235	0.95467535761184	0.953564551673438	0.942492226787925	0.938642050429633	0.954167682787767	0.938644990251766	0.953037960657496	0.952511571494155	0.959110609777521	0.940689922450542	0.954203436713374	0.961269937773436	0.934021314680036	0.935099941359741	0.947192173731595	0.934941362367173	0.951821029381133	0.951685919861553	0.93250498077585	0.957299322530857	0.950093879952357	0.929814446322757	0.946216065587859	0.938044229141106	0.949454183466849	0.957026696434736	0.950352914426157	0.947108774458477	0.953337650672125	0.943024902056014
cg27596297	0.914516009154833	0.913654926832231	0.900099080449126	0.908872169614919	0.900948108918919	0.92126049428385	0.910127734258916	0.916878020300499	0.904255225463671	0.90186105356764	0.903760662410604	0.894723136233741	0.924597194357695	0.904895192395763	0.924253060639629	0.903749794202355	0.906447626445351	0.917171547035602	0.91340272120014	0.918620718104246	0.927678741987114	0.925418012292163	0.922468956494121	0.915003371319511	0.901622789684719	0.927874033329912	0.925133768027254	0.919822586770733	0.919038470463353	0.905186833795662	0.91575206951395	0.908335813949554	0.925188622816244	0.887243382036337	0.921514050730249	0.919427455163427	0.912633907626724	0.903698953513141	0.914364173293359	0.914050103348652	0.905499883960947	0.906257854271648	0.913984984191227	0.923814284329577	0.914425576955723	0.911685970416835	0.908511690593788	0.918907125147131	0.914452765603498
cg16139202	0.958798128592453	0.973856670362623	0.955741099118419	0.945481741880646	0.959860010219855	0.975072135145496	0.976448142897083	0.969143210989073	0.95960922820077	0.953134755108802	0.976650373480256	0.983048784040106	0.953321430556798	0.976470928992669	0.969533877787337	0.977053907677557	0.774890383815494	0.978196745754963	0.973948932475963	0.970887775576385	0.970107392977813	0.95757285686908	0.966491323355161	0.963749349090113	0.971344363629669	0.970483722381948	0.955683415664742	0.969321681089371	0.960709630615475	0.953996640440186	0.983714648732543	0.971832846850576	0.963749349090113	0.975194798719302	0.970522481615465	0.984305559260327	0.967932460349009	0.957296091963596	0.975520295719808	0.954957242134619	0.965225668573186	0.971420668130025	0.961344614458992	0.96240872575802	0.972035981873065	0.971115292828999	0.96384996251139	0.969635827838709	0.960744049885813
cg20080878	0.71251861896657	0.740778105640509	0.688347006117544	0.75182533206841	0.732491272792696	0.770703813179877	0.746953976992227	0.71190203584452	0.757743095454279	0.738019689772001	0.73342050287001	0.774986730496438	0.713360108077364	0.762875261905434	0.713272622441638	0.795804882294747	0.745396666023795	0.770757444504392	0.733352156175907	0.775089610893661	0.72374544861294	0.761013563074586	0.75026075401711	0.73790178053833	0.774981646356201	0.777890469360901	0.75141137859954	0.760937893867392	0.741197508077152	0.755903881308901	0.808267922108442	0.738772501743995	0.784410210190897	0.725328176276022	0.764931852887183	0.718183384847734	0.760613007824859	0.697904637906627	0.764305380855253	0.804226370131571	0.759038595064772	0.722822081606864	0.716779331646694	0.775473533206557	0.751479470907648	0.78762751218526	0.721905661406701	0.804049206092222	0.698118251025165
cg07646467	0.916998891253043	0.922275786058089	0.928198616931324	0.912457619320287	0.931505877693865	0.926912825733909	0.926291324979631	0.926822073764933	0.916959021439106	0.899265541160251	0.93476444348716	0.92520796681779	0.917413027482136	0.926693228458172	0.923505495748058	0.928227941297273	0.928380855738445	0.929186779245406	0.921279756435494	0.936318084564731	0.929674948396156	0.933136078048696	0.936254469218005	0.922623780087133	0.937985163869288	0.925316271292137	0.937893276124215	0.929485412279408	0.921046221147765	0.930194330929751	0.940041650491303	0.910147530346852	0.922774353609188	0.930925067696032	0.9301272643647	0.934416244194668	0.932370837452003	0.936703435619637	0.927158326173349	0.932060096020709	0.931530227465384	0.932181578243212	0.916870837612139	0.917772674280598	0.920013703330595	0.920710794809455	0.935788132616185	0.923333140101831	0.924258408747676
cg00912247	0.961902124810834	0.946757598091186	0.955900845394407	0.945926775265486	0.947339937246786	0.959913896254466	0.956295292075902	0.955923564932337	0.965334356303851	0.956226946522263	0.94628686996607	0.955820061591765	0.946435906684231	0.950899317212557	0.965488552490835	0.957437492392019	0.967999928121116	0.959162058621449	0.953454142897194	0.947215017713078	0.951273083249008	0.95173627748026	0.946508003083443	0.951410951442538	0.953344474276478	0.957538516895344	0.964882598733635	0.96251326845111	0.941892877853741	0.955331112518557	0.948145433585036	0.96245425385925	0.961658495648557	0.963526177234593	0.965024185177141	0.95680849515398	0.964280125801896	0.962719143154659	0.963369789444339	0.960594793141658	0.92555140204351	0.943350210033237	0.955118968346641	0.95973432257968	0.973961451245589	0.957152332428319	0.965161599545155	0.958277665360488	0.938997583602199
cg21291759	0.934702573538363	0.904972210601917	0.921729787387584	0.929544286999367	0.931215030029588	0.930401517326623	0.921471346967205	0.938647816782983	0.956314687759741	0.920310431375772	0.924013917614204	0.926207690524978	0.931363602575353	0.905296566389397	0.947195898366047	0.922846515780987	0.92080565788613	0.920956639619793	0.911971463832444	0.938838518371157	0.925930862332019	0.936586846396869	0.914364173293359	0.921552670612409	0.945524541050577	0.922474026720948	0.928854812563028	0.931408338500127	0.939181671549451	0.921884854745247	0.894946673758142	0.914064056138821	0.935128777508796	0.940588729430317	0.912435536857131	0.927194152049954	0.932132561377684	0.928395031059613	0.930516049405786	0.947715760194594	0.926402610515491	0.92694153877695	0.918578233038459	0.936854850022572	0.938026371720152	0.901732625621748	0.926790718298451	0.91188702086045	0.91544111737955
cg03048372	0.936425396927009	0.929441079065499	0.932021226726795	0.925893379236613	0.938702430449796	0.945488700724925	0.906712061920182	0.931870841986627	0.919261915379747	0.931758145184019	0.933901308882547	0.944080842773049	0.935035864638772	0.934477637376613	0.924882826854927	0.917309956272339	0.917879778282003	0.93116730692874	0.925476316078707	0.94004461034289	0.935674728809824	0.950421669640832	0.937255451734871	0.939482821977771	0.922971885623224	0.938263112889581	0.939328423750216	0.930500728831409	0.920939540528805	0.939408515298337	0.944955833648276	0.943996034620893	0.93906542377544	0.939502576047683	0.927994275953774	0.942575276856382	0.94072924712654	0.934982354322678	0.945373950277393	0.931677427534596	0.929926138738195	0.925463446108474	0.929308174139622	0.946747469848312	0.94069585161576	0.945851078374246	0.927982336092221	0.931173805459893	0.930893552565854
cg02650121	0.929786157778232	0.924683319479021	0.929973255384838	0.918406744746073	0.908917492172627	0.914933505004061	0.910729721712705	0.918434260549081	0.915153276475408	0.925528279945139	0.910771206264053	0.917140002779452	0.922300322502022	0.912727438930357	0.925818175016486	0.919704600645178	0.922789523718953	0.906293355032653	0.925533939389564	0.908421811938693	0.91565282345308	0.91400845899671	0.908723489719317	0.920223701936024	0.921522960312081	0.915936878299525	0.920837586895032	0.922385682760833	0.918665141310363	0.918648245095369	0.910795711195184	0.919490819004807	0.916093184924089	0.911508484996097	0.917137138857315	0.919533629519308	0.922021716651369	0.921801257191819	0.917745411340573	0.926889539166837	0.917720374815766	0.914399079926439	0.905388088772966	0.912310581702629	0.916101412696602	0.920480899648993	0.917190805222367	0.917007510128576	0.91017753254811
cg19640581	0.836530241948345	0.846786818714129	0.903261131285191	0.864077937697918	0.889945207819502	0.894181348799351	0.915183811186909	0.908044659931551	0.912317297979475	0.900994503478454	0.831208387711472	0.914686233985547	0.895761306652027	0.940872489621305	0.87045181204606	0.888724112579694	0.888381905452233	0.909277099449447	0.904883292569782	0.919103457706535	0.848949102590792	0.870771466794253	0.895622319084212	0.893390612287734	0.926967219332213	0.905693343724075	0.895024621804063	0.897927651013976	0.895688153432108	0.858176175502018	0.891370442953633	0.934079683871509	0.822418829779745	0.862118200702891	0.925959491387151	0.858668258406407	0.894318026153723	0.917546377904252	0.913684391521908	0.919573797816998	0.729865603547435	0.877036266096039	0.897894687107487	0.795052040042649	0.891436108934664	0.912052334573185	0.896088699687178	0.913546322336185	0.9149826940486
cg05738240	0.886399863937469	0.901918582054102	0.870402352811971	0.87052604583848	0.872440288770243	0.904145434807088	0.883330413937675	0.897201800533656	0.891107051594283	0.855025247724809	0.875823750478466	0.887011174173404	0.898740285316654	0.883028394514435	0.873546443247679	0.901919277771387	0.893728139239142	0.898214029513699	0.876506528375293	0.906557341559062	0.891824258069686	0.882160802683034	0.89999938846368	0.90077068889757	0.896543160257376	0.884772899750072	0.88586694058159	0.878280617144644	0.866551561567071	0.88815045158717	0.897148862662914	0.911143194319308	0.890622536825502	0.889464258884391	0.897657121135779	0.871448427295688	0.898307837259354	0.87087752800513	0.892492499434425	0.884204360461907	0.875212156851324	0.912787343341156	0.919731155867664	0.896472741154943	0.922073504489334	0.904984072720226	0.902530129909718	0.89652110821472	0.91152752258166
cg08396985	0.941698647239327	0.925076787523172	0.895006066617403	0.934968881640944	0.932336459658974	0.940159472452988	0.924559469678581	0.9334870186557	0.940592624765452	0.932909522434875	0.940201234113926	0.94533703452838	0.925973169844759	0.94323454822523	0.931054755344624	0.947544085250681	0.942798618988204	0.952677673267147	0.924769276872895	0.934108123359589	0.945150478771837	0.936739805545099	0.944905647391786	0.921561257902822	0.938278199065873	0.943836410044741	0.922302906340329	0.936975449742718	0.92910152353217	0.933356030006955	0.952918935657582	0.959355321150069	0.963169663664776	0.93894723380937	0.948743147070773	0.930525751226847	0.942725475395236	0.932561929429359	0.946679773179926	0.945258142298036	0.914615356450474	0.93038147800925	0.920040762995419	0.936473088899463	0.945228108008866	0.96325682639586	0.932181578243212	0.947292763253277	0.927560876757572
cg07068768	0.883086590030881	0.862654813530403	0.884035230343471	0.869909535257175	0.898049996330527	0.860283823548683	0.899689010565866	0.88509447743211	0.911087028335296	0.889847325676816	0.849597999820016	0.885505084990531	0.914814501453743	0.905766368225035	0.911437344958269	0.895967530820366	0.898561435184633	0.89044360993864	0.901562301078088	0.905291890901453	0.908989576212125	0.903007150048436	0.886168489293854	0.90874982760387	0.907387160652834	0.911439364988728	0.911897358829786	0.903641796574955	0.902534558853148	0.895868453532714	0.851769638460456	0.877456039176205	0.740989848120579	0.915610523674203	0.904403387932425	0.918339433779668	0.905473557792139	0.914964160658226	0.902516894089087	0.850949732202647	0.83975702386697	0.9157458540157	0.882193552004556	0.812072835433467	0.888243003779048	0.866781908972566	0.918042563416149	0.874002158654083	0.914884230283282
cg19126169	0.89543214403309	0.942202879310129	0.919254346949558	0.956659229850454	0.957663353108278	0.945685630113304	0.956740083422979	0.951624707739819	0.949646852792807	0.915681221947296	0.959403135651242	0.954191902633565	0.932636710327664	0.947975609129533	0.925063643050428	0.949298529922782	0.95301071272124	0.958220757562222	0.917669897029246	0.954323273928646	0.929635151223004	0.932766215303884	0.945650382128308	0.958005232802496	0.954245629557514	0.952267778678252	0.934803110263776	0.944834466088037	0.951033770474723	0.959617882982318	0.959927654103151	0.959499135838321	0.95589743673306	0.940990390022038	0.963210049561433	0.925099325224818	0.953002854217662	0.916788728769079	0.957038697263585	0.952300455688777	0.957832565805522	0.947231960112291	0.950407257835576	0.961814894253332	0.945212536559649	0.965679685059304	0.937489391975268	0.950389783261073	0.956890502276681
cg00527307	0.842495965506408	0.7645729534642	0.757070105013528	0.769499287169953	0.799972205510093	0.831302784378984	0.790133689080567	0.822229502921211	0.812786447158176	0.770587843267665	0.812748652070305	0.839603137282194	0.807431613557392	0.810452108091344	0.801495099574216	0.82571099998864	0.748307892774004	0.814494543359671	0.777188848674238	0.799585115580023	0.787906101504194	0.809529269391007	0.821265323204071	0.838727494801052	0.81360505310694	0.810144026211964	0.784127970141021	0.821372217443387	0.785072386230778	0.791028285791176	0.821385619927866	0.831547495609812	0.81023994477048	0.808951354082571	0.812023709269974	0.791659338077075	0.83260632559145	0.771505611198402	0.824638708520803	0.826462573539527	0.756534164909964	0.802902810035661	0.76763270604344	0.80193901466357	0.787053043187471	0.842590827687294	0.766468961266809	0.822521130520803	0.780044215090313
cg23747646	0.839410441217208	0.853100915526267	0.833092266790225	0.877984422918982	0.872160863473373	0.878009904414099	0.826446693057789	0.88965780692506	0.873736867973915	0.87339189775497	0.89523126995033	0.899103390997342	0.845696964963436	0.890902466209957	0.869732873253434	0.88314460985683	0.840507385382389	0.876867639398587	0.86036235327392	0.834605516742821	0.845377284841267	0.857539647512771	0.864653666872378	0.806652959217151	0.887089756867661	0.860387518177389	0.845678753290664	0.875374375635042	0.878109526753201	0.859917458288107	0.895710368078939	0.909569692161588	0.8684584767949	0.871481146820518	0.893658537536914	0.856751216444399	0.903969773701097	0.842190293815941	0.863232487180594	0.892974637001709	0.854408165618208	0.850387881096998	0.84581030085931	0.900125113284737	0.863389678158383	0.889847325676816	0.850370785320671	0.896435068206574	0.847925418386153
cg01743020	0.965130288052053	0.961244734485143	0.975695466549378	0.958987183187945	0.961608898054432	0.967714878962144	0.977087655742298	0.967961335459599	0.960152036408359	0.96806942092991	0.975636177486459	0.971530345833071	0.958864883440748	0.96590101276474	0.969060748263979	0.967729322535782	0.967662207345352	0.962211490639695	0.979274963006974	0.956103364503053	0.963578688578315	0.965280241714559	0.970464746995428	0.958880282909765	0.961053811109867	0.968638739919359	0.96351377636705	0.973936599143845	0.967734910396767	0.959599986785986	0.968870295031347	0.962885040823272	0.942192779936728	0.973923138072293	0.967739569270492	0.964961282283906	0.968269865854244	0.977693477958762	0.974751700977127	0.924564040637379	0.952337049088181	0.973097414420931	0.967980873222278	0.940914338430363	0.967137519703055	0.959371313291029	0.965212480764517	0.965299083722349	0.957858407636627
cg12389346	0.954870415451456	0.945633049451994	0.944889478368503	0.927199958866138	0.943836410044741	0.944948853284137	0.932162625000746	0.933991773585681	0.924036339763729	0.955342019585108	0.952572558120801	0.944499295103972	0.942912102396981	0.949919376130901	0.937589381355255	0.937886265748038	0.937461087244541	0.941335294779448	0.952918935657582	0.937334077337897	0.941374508893047	0.952080749739555	0.943053690683257	0.951603727081491	0.960325511507344	0.954971637969285	0.934006285147818	0.942547763099898	0.92842920913234	0.941811628882159	0.954331709052191	0.947604741327876	0.948824960869028	0.944694875414539	0.944366011819462	0.945710718290242	0.943334347760919	0.952102097044859	0.938738433673407	0.928025020689474	0.951058689134891	0.939315399770673	0.947023742653712	0.917598791262983	0.949116850880424	0.955471586529984	0.947410243844226	0.95338279012213	0.940804910336821
cg05633407	0.950934491599755	0.958281789732254	0.944495569240714	0.951258988215316	0.94214919974296	0.94711180777067	0.936378334334017	0.941961955420422	0.944410788097049	0.942362695155987	0.953303851122317	0.954221536492101	0.95656080624482	0.950108384059351	0.937086260739635	0.951258988215316	0.945054987725208	0.952260840549265	0.940990390022038	0.932147669915813	0.95142871715883	0.948711788819055	0.943124961961544	0.949481482610031	0.953098111892783	0.951595895807437	0.941335294779448	0.93953810202915	0.948173527124495	0.941915956083353	0.945882656374205	0.954986671219296	0.953175113511726	0.953145316564203	0.957269598516498	0.956902223810504	0.944499295103972	0.955034922146957	0.950653153007292	0.954331709052191	0.947158280422951	0.936224238549292	0.953260527746094	0.946775346291537	0.960705540994897	0.9540180698932	0.96525706049614	0.94346807407792	0.954394538062279
cg22648815	0.854737184235002	0.862311248273605	0.867766356859747	0.864469579717855	0.884678379203775	0.835266745269706	0.875287812341066	0.879672841427553	0.869097957757223	0.863085052776443	0.894721937724835	0.859200619015819	0.852122091207533	0.875157752982249	0.893891961834776	0.871507843420561	0.877393123975557	0.852943390576153	0.87725301112296	0.86591581276458	0.852722320443365	0.871932444123675	0.854842673351842	0.876496834019075	0.839943336225845	0.849821441412444	0.870371409484037	0.857698629576629	0.867757250504196	0.878263303070882	0.860639075239451	0.863179618498509	0.872298912536225	0.863286746712198	0.866901751862511	0.857657569472459	0.85394589884082	0.864406257134017	0.880507928122549	0.862892343828869	0.857713956997294	0.867493337975051	0.859618004772856	0.845655632055484	0.862500327190773	0.850531836897951	0.858726111081135	0.871855934885285	0.862468851164928
cg23402986	0.861860877129729	0.831145723114582	0.85856371185873	0.879851089883707	0.80442921603949	0.863063406079178	0.849188487634198	0.838401864344035	0.838451285367963	0.85962750491905	0.84180223946467	0.840640444045651	0.861079357101283	0.840535130783669	0.850384668414765	0.843891150840986	0.863247717858306	0.814929219983581	0.836280686057087	0.869672812035037	0.860160972520931	0.856253097960231	0.855869761842197	0.830142986691013	0.834218847964056	0.855558262388215	0.853679047199269	0.843703537109877	0.861424958949748	0.869518157496803	0.823102612195333	0.831045188108063	0.831570275745072	0.861569335522785	0.827150223244472	0.861662569823932	0.851848925915161	0.856643067920052	0.836248095522456	0.82160149310615	0.814560850437413	0.855049942343064	0.84874444713213	0.831215874783008	0.858598829751472	0.825458383865947	0.865355581259266	0.821796960759871	0.826708158126565
cg25809561	0.957919540362964	0.957520390372162	0.889664408135294	0.947483389648578	0.951871596634267	0.949642827155086	0.958867861901002	0.950977468552695	0.948780418826096	0.94363100524803	0.954862584564853	0.96586920324826	0.902694767364018	0.957152332428319	0.952875031442722	0.953974214214679	0.941239509469275	0.94811018844592	0.924852443450916	0.917156598916205	0.941789237239829	0.945495416465364	0.95462043345604	0.911205956266195	0.946302658874221	0.951481168584949	0.947518836943001	0.932350520822306	0.947726076152518	0.902032476170071	0.957509227438499	0.961530882860459	0.953805376287233	0.952562122151002	0.9634221348528	0.95466725513069	0.947653790429104	0.898673428548034	0.939726809565688	0.959207563138041	0.944546270589538	0.90943564361035	0.97131743433504	0.944912277497599	0.94628686996607	0.965212480764517	0.918109109450976	0.923044053783193	0.945744608739849
cg17141577	0.943347272151375	0.93461790930398	0.942341039396063	0.933901308882547	0.950606524480252	0.952673640857173	0.940077321344192	0.939114219000735	0.932224565424052	0.951546553962753	0.943709986461872	0.943740685734616	0.935151343880408	0.942867957506477	0.944873093402151	0.932281734608558	0.93718753095353	0.936602670860889	0.939398327659284	0.938047696808652	0.934687086024077	0.945180112386861	0.938555573975254	0.926188349669286	0.93846987161528	0.944889478368503	0.941427353600542	0.937579587945456	0.941119648022556	0.945724408999931	0.93902375372957	0.934913510593212	0.931360480045936	0.948247086438157	0.936330306303029	0.95050063626733	0.937138905242964	0.946378792921412	0.931152271522336	0.924169367015906	0.932474865191088	0.927991585340375	0.930237022203767	0.927364940064029	0.941088098912441	0.941691144968409	0.946134976886909	0.942419440817227	0.929586199174331
cg24027780	0.888450783409495	0.869923177473443	0.848593320171771	0.788281270603951	0.863590840046544	0.826615323365041	0.865363414377663	0.860331544502685	0.768448953388651	0.84187780712294	0.869735645963698	0.866740764680677	0.817006091957822	0.851383346101583	0.866021404090161	0.8534635826464	0.844937462688784	0.841324827221536	0.824205435143596	0.859894563790095	0.841285741850443	0.852577439009331	0.853429006644885	0.819726084812141	0.860958056597363	0.838955637326511	0.84722043429179	0.861342375772382	0.788712326590029	0.829837776209606	0.848343098089111	0.831639069373292	0.768324397883739	0.875600516594111	0.876427843168675	0.852737160501452	0.825191494273518	0.845731097809526	0.836839023994401	0.77601878889323	0.840147931992392	0.801221001580005	0.859442097858797	0.784382321491635	0.821583294812702	0.840408654457827	0.849323544589907	0.848478392921278	0.858994497747082
cg14574910	0.945915801216515	0.959190695289199	0.956539515483387	0.957205715353103	0.954461552346868	0.970806959083779	0.965843257008684	0.963435179048765	0.959956900536074	0.957121570392646	0.962350712750928	0.956732808270403	0.965633618487843	0.958719273177449	0.967430685421313	0.964969884132803	0.951853603262639	0.961219288601148	0.97008730728888	0.948729253378198	0.971197067460283	0.963932999566333	0.96648504633543	0.959741632921966	0.965633618487843	0.957163922713027	0.961219288601148	0.95682376298246	0.967750253059913	0.959258862650911	0.959454961597877	0.962926552620266	0.95904554592482	0.942711898161732	0.966112552387365	0.960868792614594	0.966263404815091	0.959244476762528	0.963333836448018	0.957470400110436	0.965401351204405	0.943323740381296	0.953267196203773	0.971868577638834	0.954296681741478	0.956182473858333	0.949386407496548	0.960314225043155	0.961517911509989
cg24970360	0.811707245237607	0.779275370194564	0.812422209207565	0.802409090763132	0.813888978207285	0.792560183286996	0.790748318821657	0.812427351202225	0.761128817057285	0.822336787571327	0.812429585003802	0.815476107925964	0.796702029639469	0.789717367915923	0.787556300331736	0.810583517223466	0.817410092643876	0.800033404578038	0.830219254206227	0.789764266532994	0.801972269141598	0.803912832715414	0.801263182053647	0.796418032121118	0.805292800699076	0.809510757815101	0.797040859883897	0.80337740011227	0.776715791187774	0.80812065496877	0.825563456434269	0.786919866869866	0.790738045581988	0.821768097536422	0.782930983274517	0.796894078555923	0.783756032893878	0.789458985400477	0.813006429060015	0.767138697944313	0.771761658036776	0.797000806746941	0.788807948566271	0.774986730496438	0.786162815736821	0.829743229373616	0.816116468451474	0.809376968426627	0.783950931014715
cg20462449	0.87008028165168	0.77903473352885	0.82244385991353	0.842093597256298	0.781780410054573	0.844767315043471	0.810768574159415	0.863457105620038	0.887510101085173	0.841216860035571	0.737441723284249	0.827264113612446	0.885455221693466	0.858352895168614	0.886762790709039	0.854905119139464	0.900369053058264	0.816792338440653	0.89124280346726	0.891867134767903	0.838840955778505	0.877276864489674	0.811823587757262	0.886847661681823	0.832709144741348	0.858959942291493	0.883596704464649	0.860436260412655	0.883792469001966	0.866123790220379	0.790494546534635	0.832322072880898	0.863472044886891	0.845899813315125	0.865387380491551	0.853544473735286	0.842805940026806	0.905066876823336	0.841297489249254	0.857952766317699	0.830549554432975	0.889438083885725	0.822844233412154	0.85314397916747	0.867483663834637	0.824834387646768	0.87750154623601	0.85031428369613	0.783064339577893
cg07159758	0.906623190695413	0.900585281434607	0.911409515342678	0.927258464775088	0.891660895640298	0.903117206713794	0.885674034178273	0.902023418187102	0.899280641446065	0.918167064333501	0.90602694016547	0.900329953822813	0.907451576901379	0.91760671169574	0.901504119824717	0.907879937471368	0.905525988582763	0.907748455733313	0.883736781775421	0.89776023165466	0.924527543700173	0.896581610302841	0.891542610059444	0.888773465647108	0.893698973660763	0.898832360260673	0.905729488669455	0.904096917513678	0.877128624186831	0.90375745017605	0.907850737408556	0.879950282528117	0.904648399813478	0.900880547730604	0.904294645078021	0.897802937540245	0.89735563787836	0.896535658898909	0.892372079537257	0.911744928866785	0.89892408106966	0.881215375723947	0.903410018024464	0.886135750944564	0.890387982908787	0.899529335052578	0.898606957920922	0.91813130606973	0.88856263346186
cg14095720	0.968040993921763	0.978169992368786	0.97573809267286	0.963807412736207	0.972030510802423	0.970547757786719	0.971740225622411	0.970633870629199	0.973443553160634	0.976600460148837	0.966868828866797	0.977836516811897	0.968192472362023	0.975480504345789	0.976188036207379	0.976837497252685	0.974836229846411	0.970200281456166	0.976885197386074	0.97726552040703	0.974428635972092	0.97795714296593	0.96657062348439	0.973646370459633	0.968624669190687	0.979124244190756	0.979522475601663	0.970670805889535	0.973374279798186	0.982018679258599	0.978466442742676	0.976015520596583	0.975466524983277	0.982033074154334	0.980412251567227	0.974842973060886	0.970937390765333	0.95905009773793	0.968648284084166	0.958715504873856	0.969222932708212	0.978850666185651	0.969304013992596	0.975309014213814	0.983355674687265	0.965020035824576	0.971350549769511	0.972271906852821	0.964777796604653
cg21978694	0.979950042478522	0.975140407428675	0.975458772813027	0.968740033796038	0.97105328669238	0.96347460423427	0.983031705032758	0.973542211292454	0.969279579308537	0.970320918600521	0.969908837682226	0.969787786653913	0.971745573217597	0.951115697807039	0.972159007303007	0.966748795069472	0.972091236822467	0.968648284084166	0.982313344982757	0.974633160384298	0.967895163106836	0.962602085817201	0.970023288366906	0.974759186125187	0.970118115919076	0.963291812039137	0.974950683784489	0.964035763195476	0.971874312286646	0.957384046733104	0.945474737451274	0.97012897490262	0.931411363011965	0.980005583332201	0.974055363599127	0.965931118454161	0.972738085568552	0.969482564375671	0.961471700477515	0.946127892729621	0.96511276881981	0.979926075936118	0.962901652593154	0.946669863792447	0.95757285686908	0.965995149385253	0.973816259586916	0.960725875687701	0.977346326655415
cg24137774	0.9491325492213	0.785413706870926	0.929712080964829	0.926188349669286	0.951393070187829	0.940662984453739	0.919887059514272	0.946864135438771	0.94223200087182	0.914919720716013	0.935638645697594	0.947016415960031	0.946401540637737	0.943989301892618	0.930898945412232	0.941344785111906	0.95288903560737	0.933935845523483	0.921716040750638	0.943002912263044	0.93801941796905	0.94421389247742	0.945173370217617	0.941128668157362	0.940281649276949	0.939011093711828	0.940824630577128	0.950093879952357	0.94209027792868	0.930170555458865	0.946264140892791	0.955912430798634	0.955213056784723	0.959576872322601	0.945665798055395	0.954997586739861	0.946426115682683	0.946282845054013	0.950786944661765	0.935270480998506	0.934474491136918	0.939194200378351	0.944029141161842	0.941878613171236	0.948293017240029	0.952390983480179	0.945789556879855	0.950206149432934	0.923306071206835
cg05760765	0.80280559155819	0.812285236154161	0.817060974957524	0.780919997211561	0.852695388722286	0.803238983114554	0.844770917904865	0.79802494812477	0.756630900442522	0.798199553904778	0.855682449057467	0.852884048776927	0.802923356403755	0.871383199459533	0.796523845713706	0.815134695838164	0.756075295362041	0.814479113351078	0.772994632241788	0.822750335943771	0.812246225154931	0.848410767729905	0.840715726862683	0.808418233878066	0.903888944165791	0.831227877986789	0.796289708636624	0.818221959485386	0.728902809099026	0.78503230368847	0.832898077531492	0.806045077615928	0.759427186735929	0.788718786789317	0.82914086175024	0.824491122414618	0.795405289648669	0.744684946977358	0.835359029758547	0.759880167162126	0.800188825464375	0.808478434191801	0.828773494590869	0.692850122574234	0.807353420748268	0.787928068001836	0.813211323128531	0.79187521514861	0.834099450111838
cg07919128	0.83877684323434	0.863352340664017	0.851491155491556	0.853845881843834	0.846010540253392	0.871664931430445	0.89886323194073	0.888983654456095	0.892450884594321	0.869709352970229	0.880678824815512	0.84252351467712	0.827212586229442	0.881858463058672	0.87376637183293	0.869659776876236	0.89609502639766	0.877390997285131	0.867592480452696	0.866737613615802	0.846146382847707	0.857942114761546	0.874310060966818	0.907010730131542	0.903194333957859	0.895995540148943	0.886524036528773	0.88821694642143	0.859898985652258	0.883924063510393	0.89830518235129	0.869545809806306	0.864989366881556	0.880991526732925	0.861073408510179	0.868798654696191	0.871413762007534	0.879086922634218	0.884053161027287	0.870197353434588	0.885368614859279	0.880581231069542	0.892411467645034	0.894030301789687	0.867740559143375	0.858583679016145	0.891148083659282	0.894566363064806	0.884127191927278
cg07925867	0.788697665494712	0.7696695295845	0.802650710964622	0.782601337287275	0.814132077610329	0.827912131153481	0.767237836469533	0.814912764657204	0.781893353890801	0.8159410313854	0.8055817072102	0.814701386465105	0.784135670472903	0.805766729309895	0.786153997547606	0.795818113261811	0.80219638736658	0.794834177172175	0.802615491223591	0.815486137384105	0.772189540071704	0.781688737457404	0.805036519713012	0.788530466323983	0.785579028753253	0.80474768561739	0.787759623185428	0.806306459298503	0.798734901306026	0.784107799905216	0.806558967260314	0.796996207617886	0.792126947987663	0.792719407858752	0.813897882122843	0.782385714732882	0.802383839223357	0.771578856110742	0.796734547181081	0.787639340398924	0.78165615578263	0.784331031498122	0.805754975849048	0.758749760082061	0.8279826773235	0.82827651508639	0.784623734552117	0.801386807873489	0.772959420088031
cg04587617	0.889238503785849	0.908191322508389	0.905561576221817	0.909418739358532	0.870283480564757	0.895827077822946	0.921298439884753	0.77769974902974	0.899714686272893	0.902447579677884	0.783223062002764	0.875968317703358	0.908103274931085	0.702398615906676	0.898371096972338	0.742954956106222	0.910328606172345	0.81427828896459	0.923909771112764	0.919396438278706	0.89559394503763	0.870545493232058	0.777009431212588	0.901788576953566	0.837071508351186	0.87349543043057	0.901036700128483	0.883068927509683	0.906472273554969	0.919853458132436	0.794251018489009	0.743486674614259	0.874538295078438	0.885088411012533	0.753956142211604	0.884289153286153	0.884866923540943	0.907868976222351	0.861923346645343	0.85058061680416	0.912330484834233	0.913654926832231	0.910969978594476	0.87132752888106	0.883097417936988	0.775350482544221	0.912923096259648	0.690564476585255	0.920287028903281
cg27173532	0.878173971916772	0.875543506709673	0.872442873858069	0.876904100312328	0.823385989176509	0.881287053421942	0.890319768576078	0.895343522189751	0.85488671992603	0.902671440492603	0.866976356978749	0.884076065039115	0.882507063667184	0.884827663726061	0.908608465852829	0.88895745094494	0.881194565944415	0.894750961005576	0.89051566919371	0.873678610257619	0.886542664041462	0.883459448877366	0.896755759433793	0.886545609492803	0.899617437639648	0.886127723864994	0.873782141058294	0.901895516244741	0.87393205214802	0.890422135577911	0.875434048685125	0.870468314396148	0.86638882021877	0.891325239189822	0.816500905550812	0.868247641980194	0.891258565593477	0.870231146129412	0.897175787955952	0.892950166904118	0.851377156950835	0.899788118593738	0.884028352012691	0.865019750444847	0.898514365306866	0.890001391657042	0.893162894460283	0.840231812685313	0.836756141900778
cg24398933	0.814966488340118	0.874301228102083	0.806728925356326	0.895543725520618	0.844125321566456	0.836631406520888	0.875057316617543	0.876852621060115	0.881822183921016	0.791514703967901	0.875438009506008	0.869840345257377	0.803593538164069	0.855699116821559	0.872449069733603	0.853078446891375	0.826569673420487	0.878036228955174	0.816476843976768	0.844116907459427	0.839940317993629	0.836025908913858	0.901215921011475	0.798620044960242	0.886823975745371	0.863788604639838	0.831584658014514	0.863819397426451	0.88199953746275	0.793384370013818	0.880367752632938	0.875772941763974	0.908166454945406	0.848397981385611	0.874114948287075	0.824979446458924	0.853582898269711	0.829082456195414	0.874531097886804	0.869027191186947	0.854117378113533	0.799656374270911	0.878629246429944	0.899004230478686	0.843337830444195	0.902757381909346	0.790039958272281	0.874111274507288	0.861133682985346
cg07591921	0.825586893122363	0.806381638766195	0.797032867509835	0.819892434468135	0.828398830934874	0.840476864787387	0.787535180293311	0.851994067902838	0.822474772355022	0.814353632273313	0.833950543555361	0.841347667485521	0.843643612556019	0.80604764264817	0.842318427336662	0.845783676371252	0.816443006677773	0.861644346116437	0.841812529488693	0.833776569286679	0.811331904179225	0.814976598353097	0.840027022599016	0.808702295455601	0.817390837506986	0.842655925441307	0.844312103312437	0.848864821257233	0.838716636048661	0.77666800950971	0.86410840551844	0.855263447768347	0.839646952206964	0.829872036734616	0.844171122430431	0.808488745318944	0.856115922838914	0.799727049339823	0.852962060010263	0.832728312624038	0.821459682475068	0.818358828317956	0.824513907848544	0.874260294318473	0.871611781746354	0.84553224506946	0.802520712116655	0.843925601226596	0.832591633061526
cg19755916	0.930955693850297	0.898497329819925	0.899499590366932	0.923614539328553	0.90996319255558	0.943457111433306	0.922963748393023	0.92129029009879	0.922705728596266	0.91336553069879	0.930052550719662	0.925238099077242	0.91661904864083	0.927554932593078	0.927589507735067	0.921865022204546	0.918209014435538	0.923170593562986	0.90818761666683	0.9105555847554	0.905962860267739	0.916966249581197	0.934304578361022	0.906902001962983	0.908801918969712	0.920333896206679	0.915424066287645	0.921062450720638	0.912274546192098	0.913703367873765	0.926856047401899	0.931108310119415	0.921113898010008	0.926722215299704	0.923564719782452	0.918765667106141	0.930850457128374	0.916458294344526	0.925476316078707	0.918595467234454	0.913989110343345	0.906612707858565	0.92377807256741	0.9128477176072	0.918881732947411	0.922618207305973	0.900084493048203	0.913606289132515	0.913723617577333
cg26932693	0.874921196853019	0.874108629909073	0.844718264757655	0.855214032607315	0.869772808990238	0.873771425449202	0.831690044661762	0.854818534745465	0.876232101277956	0.867218134009232	0.864413937125313	0.888062546343279	0.85880878084139	0.887687353415709	0.864197870577907	0.862135179443441	0.849793126963718	0.887224157075979	0.840052138611344	0.83643933640254	0.850086891226627	0.84817222484788	0.878523414282689	0.845693482500471	0.891275142854536	0.90395332400954	0.856672989158186	0.872965001958321	0.82739296333547	0.813732413393823	0.890907542093911	0.885798649704551	0.852008107894258	0.864600768085572	0.8921359943836	0.843137289806791	0.89355360406448	0.856561170760696	0.863660100385911	0.862360926609226	0.874739122442329	0.86709731735632	0.878228529602374	0.861710057109114	0.853611869604898	0.870068478552123	0.866207474548041	0.870046389365434	0.854177836685427
cg04332422	0.862073984052535	0.841865396223516	0.858844766715454	0.86527973308699	0.875001152125096	0.879385626187905	0.850249811104788	0.85612387555076	0.832851223383901	0.846647125375027	0.829350159820502	0.842273645892085	0.875244379117279	0.828152543136583	0.870360179786523	0.859339278141406	0.85865743562709	0.832726369676686	0.855530655212253	0.886550745140291	0.855333740078462	0.86266705343758	0.824388650280459	0.844541458052557	0.84962432707553	0.849777491186247	0.865377473401648	0.849362258612098	0.864637044424158	0.868402295967526	0.819170615002932	0.8361705469366	0.816166809365556	0.859796020131114	0.849845819868415	0.851233632628	0.85737205118015	0.865546652673771	0.835993343620525	0.81540327756081	0.846080009179989	0.857039797639883	0.844902322024234	0.853711122823693	0.846212715999004	0.852431526100168	0.864851968601908	0.827236477040671	0.85338281497856
cg26019584	0.772786995436537	0.706640486642991	0.766281674861806	0.718583519917771	0.761709841730639	0.746405258726746	0.68530703500263	0.694984690738103	0.778319850263757	0.720578813818411	0.712467066235504	0.730157946428706	0.752687592579985	0.713427772773923	0.733508633343489	0.716017234700392	0.73435616769626	0.717437252782286	0.743623629699901	0.79399273987639	0.751079481063678	0.711027587982265	0.733261798017385	0.763695722160525	0.732115383270267	0.723867381150403	0.738806021934579	0.767380649619671	0.791334408015141	0.750328518850835	0.682000577797032	0.750241357608727	0.708774466856624	0.772202629271115	0.748105333994922	0.727887955132724	0.737077920057404	0.748722153217792	0.744627164531233	0.762961067828923	0.71906242888272	0.739021271585384	0.753674021698997	0.781287867072433	0.773721807781542	0.720767170481263	0.759866201298569	0.701578021417161	0.748306338448025
cg04340430	0.877412393661004	0.849049114783447	0.857166228948984	0.876036297452972	0.87186765887371	0.886060366288359	0.878640144006122	0.856366476490631	0.858126564919531	0.877836502103634	0.875395703718408	0.865345947194832	0.871879504148969	0.878992844714886	0.880766874634112	0.884527551999907	0.874011762961302	0.864760793711873	0.875215848367174	0.866618068824131	0.860963269043229	0.860768363669366	0.862508184365479	0.859490382173866	0.874210768129957	0.869875500533732	0.859569141068296	0.879422389970157	0.877387258808253	0.898432502612131	0.864626238867544	0.889523290671142	0.868985161688523	0.877298609100406	0.881201073066324	0.888755746400357	0.876531917212168	0.864621147187013	0.881669602687703	0.866476810208766	0.878882715731331	0.876341723480046	0.875817903996704	0.819733326521044	0.866835535507351	0.872610884587891	0.848151500269426	0.861473743469757	0.898313006008855
cg02381965	0.959130050909265	0.966775127016397	0.965732094437121	0.962303180886084	0.962731919015025	0.957824962827658	0.95669262174645	0.962166523864671	0.957364983425617	0.962004052182456	0.968231810945056	0.967932460349009	0.959207563138041	0.959418921928278	0.955656423311292	0.954327396556077	0.958066589312195	0.963277494834779	0.956740083422979	0.962564242005651	0.96369574104686	0.97258920165885	0.9645210388366	0.966752673447537	0.954942472950377	0.968307855516346	0.961012151219386	0.969045310780673	0.962273427195366	0.963356294620493	0.963444629746831	0.95978595787678	0.964187316680924	0.972040858313891	0.969551564382651	0.969487963163604	0.966004103097235	0.968438966686252	0.974878107324482	0.967489545227419	0.969304013992596	0.962826638316025	0.950448422935375	0.967010160459634	0.963556490082811	0.968940758328574	0.963964586259953	0.962195359791241	0.971328843735128
cg27452922	0.957446492832466	0.939206143792748	0.942895402307651	0.928614844906496	0.941522566493662	0.949703800883353	0.920419004301144	0.924478105558171	0.942640793367848	0.945830848079614	0.926575932430082	0.911895365243584	0.969186065870318	0.924178250488376	0.937576638374298	0.905580438928541	0.964607683044107	0.931622759286951	0.961653303892712	0.9486159744219	0.949721647421902	0.943200020618773	0.914209075961704	0.95890055914704	0.930558220463307	0.935706757965524	0.943282669460288	0.937086260739635	0.933757989465817	0.942145994082489	0.933201940142969	0.92029203425148	0.893027210804341	0.945953491518562	0.921875331300162	0.946131209415867	0.95150662411357	0.946789472109733	0.935151343880408	0.925809582584644	0.940483040330039	0.953922940624743	0.951553007574276	0.929693887719254	0.944359901525211	0.930898945412232	0.95022457739677	0.915809622410715	0.946371723805004
cg07529658	0.937353489820233	0.951255740701472	0.959546170184961	0.944811098411863	0.950392972317471	0.958066589312195	0.952227095120078	0.957919540362964	0.948689777897404	0.952249087974516	0.948232566908748	0.949243349876426	0.946851065072135	0.952073752347222	0.95355348150207	0.952310442049846	0.941694197741767	0.960256464527533	0.961252916518147	0.956024412125189	0.950386010363621	0.954588482628776	0.953905715578444	0.957348655134446	0.9569100404845	0.943407350861226	0.942004447670127	0.955021293896201	0.950521938225212	0.956046305457344	0.954178177099905	0.952695207015933	0.950486759386525	0.941052388850205	0.966329645910753	0.949415785743717	0.943501136094517	0.956842337618732	0.961302744873934	0.94956722161126	0.959438512128315	0.946956393584524	0.945623838339745	0.947138714008608	0.959254593557828	0.949305583852474	0.958790576060124	0.950431730240213	0.942110087656703
cg14221831	0.805766729309895	0.822820780112104	0.83674110780435	0.802926951733487	0.836667768465439	0.828720941860646	0.811645144475698	0.823092930254222	0.816682942903416	0.835249885055934	0.811048309865645	0.82540760973629	0.827936797143732	0.809235495679342	0.822826705438215	0.801968785476785	0.855254136523259	0.788554268037591	0.807910276388913	0.832505183409166	0.820291347985994	0.83479096152953	0.824934480755579	0.84744887864127	0.826414293970028	0.821021694774366	0.825471896067816	0.816682942903416	0.806819613744444	0.832819104750457	0.781819118517428	0.78966408282767	0.810370522873951	0.834524696336645	0.813894498176963	0.85677641237703	0.834887873669189	0.816131982700774	0.820220333598646	0.78735934347539	0.778368127654251	0.80335818787159	0.790227290285762	0.798406058283353	0.81034254774592	0.783340443763149	0.817630314075389	0.817739777257589	0.804260168445672
cg10520622	0.876938183080369	0.847741394721693	0.853369191813698	0.864410345480987	0.859891836997735	0.868888603536517	0.878424840056976	0.876735502955179	0.878972878715757	0.819682388693928	0.872834672574805	0.857179311181136	0.858813150372504	0.859959294136842	0.876090633287461	0.868800139598394	0.86785141628813	0.859239630161821	0.841656478275945	0.862874959545162	0.867568948488924	0.876090633287461	0.866706250361697	0.867417437126478	0.885686987672505	0.868294873081847	0.889436007807329	0.874089678201918	0.8908262765701	0.853588253668202	0.844172018393664	0.852089913152675	0.857001878006413	0.873585355441893	0.874761050704014	0.866729149881696	0.862774100110062	0.866270459740839	0.858751768256827	0.874793349874782	0.878945803527088	0.862732450848613	0.860466152951916	0.784231206047071	0.861483623277974	0.844071368610476	0.892400279912518	0.858213765762492	0.841860231253512
cg09927251	0.946714619888536	0.932864250073692	0.934528588536551	0.927004373781611	0.940291696462738	0.946041569785705	0.943153932992844	0.951172198871327	0.930456658736338	0.929257454582352	0.939097263218333	0.925809582584644	0.93815110931165	0.939249243322196	0.954423622837437	0.94674405633443	0.939043368121056	0.940791214089747	0.927912632660798	0.950794095669302	0.946663120070682	0.945025683020378	0.951111607745259	0.935854922500389	0.926294139374446	0.949743667698742	0.936696846581521	0.934281449922829	0.919820078121048	0.943103615277996	0.94214012243508	0.955942881164267	0.927583868034784	0.946257079916455	0.947386025400376	0.956238167926859	0.951414653530528	0.947719526835937	0.946316009368981	0.913444840312125	0.937287194199004	0.944651263647515	0.942501989550008	0.91908053669729	0.948640110715483	0.931160836960052	0.932090260930748	0.953365804481192	0.947638693874465
cg24908198	0.867883686223456	0.894231832019466	0.913839170651281	0.90620293205345	0.864992077636478	0.879105383008587	0.919912620308524	0.897681100292288	0.907280143026646	0.87986598399396	0.897415731977746	0.879001303258733	0.920255257570412	0.889154726729553	0.895447867038921	0.895620973216251	0.916430478489276	0.888266922334489	0.903485522217569	0.900549756913978	0.888071418659382	0.896197394071955	0.890536765058274	0.897532913390791	0.905539704000235	0.900422778055557	0.902922611074682	0.904448170782844	0.895680972446533	0.908610362570443	0.85612501949946	0.885568938507399	0.872059074870123	0.911587857236731	0.890482516791587	0.887995401524254	0.896072692182219	0.906006816310585	0.910700007297832	0.883511758250309	0.909666489474717	0.908979873526049	0.915596059608477	0.895486527000907	0.894027936095126	0.862039434167514	0.905089313205283	0.859023731649074	0.895544837713953
cg15517113	0.927798440451264	0.931095786288785	0.901754064232877	0.944008732883491	0.928483016881068	0.925479238603712	0.939130549941842	0.916384641976519	0.939443647287096	0.90598736414727	0.911460701895568	0.919960152455869	0.912820567182886	0.923132461699896	0.918731186523598	0.92254224548633	0.907617083797118	0.913145990483289	0.924408503913293	0.896687536239358	0.912222917035845	0.91858227175193	0.930011939392946	0.90257371569263	0.925434503697051	0.909604494256729	0.908166454945406	0.923483142817009	0.933285685912065	0.913439653742235	0.916194669650479	0.862478986233356	0.934067412219779	0.921451193749908	0.867818530067985	0.921541638344338	0.926906983160831	0.914538402976841	0.916160176677821	0.921233937804857	0.917838919311399	0.904810546640355	0.930333203762679	0.928529766773817	0.92568888726402	0.910149680521332	0.920480899648993	0.903023510734563	0.914852436171792
cg07581811	0.942695493199571	0.934928079548327	0.945310580770787	0.945265699068842	0.962178182290028	0.954260500460805	0.95064164262548	0.953858868022481	0.941461949221918	0.949066313827233	0.954630690354365	0.966740310254626	0.934471667415781	0.966424311233972	0.943066787828605	0.94340390079657	0.749815922433367	0.956162463656687	0.946524821141861	0.950606524480252	0.949577870664267	0.958355480006997	0.951477425003093	0.957228242696274	0.965360734450562	0.954479360241826	0.941636229451633	0.947965174179625	0.958038997494516	0.947683369338928	0.947268922803442	0.968768860507014	0.970269630628772	0.945803754865732	0.950846036960568	0.941029173957794	0.965882482504568	0.90408111315108	0.950213811053823	0.965166609982866	0.911856441639587	0.939222565507766	0.964062029730179	0.954731503997126	0.958386792415266	0.9597208411099	0.946333996134469	0.944999760132061	0.943702848866576
cg16467015	0.85681465153924	0.815270481499687	0.873801943595397	0.829368105946288	0.818739668946423	0.866669261903997	0.835174951809553	0.809297590275574	0.835813448537085	0.831541663921617	0.829701950390336	0.845957356033213	0.82635265655841	0.843729315071277	0.862801145605918	0.832553213432077	0.82640239959697	0.816297089019579	0.870571220108982	0.866239340561735	0.862609421357742	0.847156488297195	0.821173642182741	0.826293757260878	0.85005146081034	0.842094413384231	0.834148411042837	0.847987627079752	0.815713771666279	0.829354132632003	0.81765540892486	0.81534950553949	0.8445076073732	0.858487137735823	0.830623544738942	0.877702863497651	0.845348222278587	0.861052984727266	0.845857159422767	0.814686225473136	0.808078589430146	0.824053593049934	0.819758319228054	0.816721794803915	0.857947649676823	0.812468858501594	0.858678864839933	0.799942683216573	0.847606135765486
cg10605735	0.868425684271981	0.811553012923355	0.83565621348422	0.775536289622167	0.802094984249466	0.822276814320053	0.849879895007595	0.755795579714229	0.82594101920942	0.852847476608818	0.812656186914721	0.799196192674883	0.824446129643809	0.790954641070199	0.843584715084989	0.756089994030642	0.811364911557833	0.806599273876324	0.839387524648142	0.81138846554217	0.839765899369768	0.845837550163023	0.816693995811609	0.841956825800041	0.802924389201704	0.822337847960838	0.819956590109424	0.826802004750539	0.806028011902034	0.847991098092555	0.751079481063678	0.765659559962303	0.783877652583118	0.846144515447584	0.75107752143798	0.820645016844169	0.836615263752955	0.850924126967754	0.817979685802055	0.770002806358191	0.817292851500453	0.827220721097953	0.818339118614279	0.821279975797841	0.832852150972081	0.727273600145316	0.873095987772986	0.740911041581185	0.786536577043867
cg09158821	0.627779300621711	0.642286021305445	0.603341607853897	0.5563569104933	0.674421735981838	0.62952746730999	0.673308176130788	0.675711275215213	0.573761215409268	0.679848717536603	0.626922019805654	0.583259903348011	0.571975796130334	0.608233060504422	0.619000810720871	0.697039253202762	0.55593371234112	0.640584724746039	0.608337090413112	0.617043987399343	0.627609724392754	0.615539506129235	0.607576550600977	0.568096857330682	0.592345711923157	0.638079942016653	0.663023119572052	0.637896363901261	0.704741379763591	0.572898883965323	0.669597346353194	0.653656260988426	0.593849659181102	0.649731171067603	0.637656599368029	0.613026030143098	0.608376964288765	0.570337906024034	0.648757057767057	0.630237864430682	0.659729473870331	0.577360537653447	0.651361002866073	0.614078231571853	0.646513509902881	0.677636767757998	0.626146362862301	0.661974416442231	0.713857419464457
cg11486359	0.792078067210477	0.75758682316022	0.827086049125776	0.801969810678662	0.791260009951177	0.790882585193658	0.763691121925471	0.800787093009276	0.790229739397461	0.778697670854468	0.76606491603641	0.767090425848404	0.7978904524735	0.778188256533903	0.798668952342347	0.78315488095019	0.79741899918049	0.782237694262491	0.843652098279772	0.779201350416544	0.786410625336305	0.801567780840345	0.768890638803868	0.776583900617745	0.782333983100011	0.785630314428644	0.794540682936689	0.789912779930279	0.777119895059243	0.815097401542528	0.766341895277873	0.758970086675867	0.791669014312156	0.797407564889222	0.795412753261436	0.799772733787155	0.816524279931466	0.808108393208881	0.783855152483514	0.758235521649349	0.759152743797093	0.769469043717171	0.77756667583772	0.77067024823006	0.818078762449333	0.776658620710881	0.781066533120219	0.751363435990252	0.757018078058448
cg04817300	0.831430827709421	0.849869864004044	0.819549442751157	0.84740244029485	0.852983180586195	0.838941544931973	0.849812360711956	0.80054966070427	0.846706287523276	0.861151051110959	0.848048121453066	0.823059048660549	0.827081068081991	0.814559679034044	0.847171127813887	0.840407727849611	0.835107724673809	0.825195437255691	0.837085407770124	0.837219135662543	0.839443306777513	0.861217518863422	0.806594774361293	0.83211325612195	0.80211760182831	0.838017731193931	0.829177878278172	0.824293990866468	0.807685915557714	0.840757850377775	0.797063767234506	0.855915479357818	0.82814957405458	0.802274063241459	0.832087069126484	0.844866574644116	0.864068778492392	0.869365355863487	0.824694875881178	0.812733263772791	0.825889094081365	0.857018479380998	0.839823396217998	0.827532993010416	0.850488538768043	0.824438208715885	0.852252356167937	0.816637538509745	0.836405631316697
cg01884681	0.826530861849124	0.812170214464765	0.82595794878382	0.856754858000049	0.746049960171486	0.793387771618175	0.747536718766314	0.797749156903808	0.817661474344647	0.848986559855783	0.786521728483538	0.829900292000188	0.800977672620669	0.827320712604841	0.866762596029274	0.851045769078162	0.887128770609816	0.82487121702112	0.793826701337234	0.758920960892117	0.827921788654678	0.836304772441362	0.80101914485314	0.760903791240339	0.773697217236202	0.805595839568063	0.825281080417629	0.812951648072409	0.718050858518719	0.86074554956759	0.850276808039078	0.79853874132497	0.790563002065409	0.82054799573465	0.828251801877137	0.821552635840201	0.775650758954077	0.811868357896964	0.778692051159924	0.824506926227615	0.823192990448195	0.774326078201789	0.852920873925807	0.817950496020629	0.802437792449316	0.833515584825865	0.738473889626353	0.803481683369156	0.759909672623021
cg05949331	0.937262180907051	0.927717020307728	0.93868844741937	0.938124178523331	0.930847606167967	0.93650158920059	0.935267986923163	0.935072277086493	0.942122597789544	0.919937323547928	0.937803088786286	0.930030352407344	0.932812278828926	0.939071484171387	0.94087831481232	0.929012344623719	0.921907004109796	0.934307775393864	0.935891404110598	0.927308417680485	0.943347272151375	0.932361238854837	0.929547453615586	0.940950926390352	0.967714878962144	0.947777565720383	0.944926402091605	0.942640793367848	0.936027825208191	0.923400282553543	0.93827666105793	0.938650933786118	0.927938545335566	0.937448186074051	0.936912048812796	0.939637534427032	0.9346314342067	0.933343778810919	0.93229994215742	0.932620720793388	0.933327497521179	0.922273033921575	0.927656102955353	0.936147221309075	0.939097263218333	0.928558574919193	0.934662118777335	0.949443209267537	0.940848228098192
cg14765933	0.781656854639404	0.874111274507288	0.778877477861341	0.827226730037912	0.777904472854226	0.838134066676014	0.816385573297826	0.833561425466328	0.768529236246089	0.744542761901144	0.773177335745105	0.901066398457425	0.786030781545825	0.736127651340824	0.832250539725088	0.838799998403214	0.617458502851827	0.83575560876091	0.916998891253043	0.69790905506533	0.809612393511251	0.815139929537502	0.839585341196776	0.772609450729087	0.89426377462504	0.819976634538636	0.847961532921152	0.813181342945315	0.870089581082473	0.760671597905004	0.821622496736507	0.67819516832755	0.747867630870113	0.818201707317019	0.678089706390083	0.804905721181529	0.840031712839461	0.889263222838498	0.825891984939144	0.90480067737998	0.838598409986605	0.898180017981344	0.858877204876887	0.879952165192903	0.822275004043789	0.780992656781908	0.888949163532323	0.862983972114545	0.883478006124154
cg13606025	0.82713755957526	0.810459734222646	0.834085359099861	0.817220850607377	0.787437834047263	0.806309373030309	0.820128174422483	0.791374721686468	0.82358808949324	0.815290004176406	0.763700663123007	0.763086931664303	0.80824064649392	0.795593453113	0.841618678793263	0.76927660805869	0.843670672586905	0.763382724137638	0.800596058920477	0.836265125116803	0.84680315920731	0.811241979593573	0.748195917833486	0.823778322004088	0.774700817513136	0.789476902315848	0.813249581498868	0.793311812670168	0.803540109858197	0.822342474316866	0.728488978758931	0.79294505411719	0.793577928314413	0.815185344212395	0.763367023264529	0.812805858278858	0.813018369239589	0.822196439534327	0.78431866467773	0.817897562508183	0.759720424136744	0.833194454179587	0.802474528609008	0.790457287271658	0.807421476670173	0.73918649791193	0.826126076067944	0.770846135764608	0.795488740386909
cg21785832	0.858099486600897	0.851068753423927	0.863588384330868	0.860550301395081	0.842016950119324	0.85820469509429	0.81940554668899	0.850601446229334	0.872018765198204	0.881977432602859	0.824603677821054	0.849424917153936	0.827693566331025	0.841910801782993	0.840750848564247	0.833604059405988	0.872273418669371	0.827570790907288	0.848181632815685	0.863481302292132	0.851481559375534	0.847090021672055	0.835394577801017	0.840853763487479	0.87537637386627	0.871008405041887	0.834422115440513	0.856928043329541	0.860065512078567	0.86434645936238	0.816239282628511	0.851354702851022	0.873007865609556	0.876773726886377	0.838723227681639	0.840804361254399	0.850202736317198	0.823410224924042	0.858875624233277	0.863876637873809	0.843594394404456	0.848222089133954	0.846375317568194	0.819694891192809	0.845741180135354	0.827777742736907	0.848612227568466	0.817953871946599	0.823823835441877
cg15322542	0.881046178011755	0.878908994070153	0.869505329725831	0.882348585823355	0.888806357960987	0.877442940391649	0.865877368691445	0.882434064618159	0.879172112791487	0.877917075887138	0.88352828088677	0.908195681712458	0.867648338391879	0.887635730741492	0.863121598798214	0.885246564716839	0.867181456909357	0.876891256621937	0.870903369301589	0.868573740891844	0.860054617042093	0.870395114640939	0.889129280512527	0.866125672706086	0.883960712758562	0.865723826952192	0.868481219618932	0.882636422948748	0.872423037515865	0.866345468308351	0.889155622214169	0.866850551067253	0.886982861769655	0.866016947424804	0.906978634330711	0.87940278688641	0.876354599826712	0.88916333129123	0.86199429001892	0.894590852409673	0.778565756365393	0.885857679869236	0.875106077664117	0.882634419344897	0.870460165006177	0.888912512712057	0.881511217394185	0.877624424775851	0.894546372971251
cg10652915	0.858744204225016	0.895169703367007	0.883886837271561	0.903206565641725	0.882216319382894	0.861292083292335	0.89284089746302	0.882812862834791	0.889658786745231	0.87585500761895	0.889012211262659	0.88121048859566	0.891088300967975	0.879801462335051	0.874913925609279	0.877037140960655	0.86727363197703	0.882441646898548	0.868520443767395	0.887628442394908	0.882217229189952	0.898672114304489	0.867951482390352	0.871054208205373	0.895632303597216	0.857003471711495	0.89072031027287	0.898455602810076	0.880622026265484	0.884098456238936	0.904828081625073	0.888615654772581	0.848881790611873	0.858584456034562	0.878895684405916	0.887749362559042	0.887817342590871	0.884618498180712	0.89361544214242	0.887976320193051	0.893153384011572	0.868010325481911	0.876427843168675	0.893819579688658	0.886661958418622	0.898352125267409	0.892274431837566	0.890008964591744	0.886447891072044
cg13138089	0.740238883556048	0.639578761227098	0.636513500342963	0.633202754131441	0.643992073541184	0.685219319831699	0.66120271054359	0.518787752470471	0.610695342405292	0.604548120738766	0.516345683980502	0.643767636637423	0.674040104184468	0.557191156867491	0.725587376942608	0.61612779216677	0.652342892812626	0.698357092226546	0.645620416145986	0.64904557192197	0.750231162597064	0.691844560754607	0.639061702419887	0.74590662499177	0.621687008019188	0.665445697884903	0.71137743171596	0.676840211442508	0.665276897683706	0.663399220863912	0.73527747275447	0.621065347980403	0.753095022687246	0.713974639761856	0.606748595018247	0.71337943866361	0.719131887383916	0.739259671489526	0.687053850329998	0.719314513300031	0.728008190111017	0.60627964752666	0.74424120987006	0.743873641982707	0.712473839831103	0.57420880379784	0.685499323557189	0.640778090759789	0.722841559229863
cg09941017	0.960425702888574	0.963722924337027	0.950428319299191	0.952663512047222	0.955916088848571	0.957194289567353	0.954982700849971	0.935625970966359	0.944046338289292	0.954866745130149	0.952070236974863	0.953730273403554	0.938016657980978	0.947801791470493	0.944841218156348	0.946316009368981	0.951542775562886	0.951621062688901	0.936739805545099	0.930287105522404	0.95619712837846	0.964467910052588	0.94510647622234	0.948514756301101	0.945280025195001	0.95428585677894	0.941173703313259	0.951532785313533	0.939133384300719	0.948811363809576	0.950442063880315	0.963759198211712	0.960970343013777	0.954929030550128	0.942778645853762	0.958904500488892	0.959641570219449	0.961269937773436	0.946764867611139	0.952995403958834	0.946462896292008	0.94030385084335	0.958802165084264	0.961898200587144	0.950012247952061	0.960400476234886	0.948497733165257	0.947053836136548	0.962215007606958
cg00971467	0.798893307102318	0.816093696778904	0.827540633793317	0.889211488897073	0.833901073317909	0.856300779565643	0.82286528649729	0.776084094313566	0.894314163607804	0.818584577413078	0.779329722675313	0.759227030183812	0.841336665207597	0.753759997647888	0.842721453214419	0.778396922706899	0.853850321151642	0.72758292283519	0.860800409375954	0.864175096761084	0.84829794137033	0.832648639204387	0.756187567995529	0.864049931297436	0.783216216912896	0.785690096251148	0.786439130608564	0.816755281991802	0.849761857808447	0.824354404242387	0.731222809223542	0.798921992023407	0.832243124287093	0.844806640775127	0.792115456039871	0.86744169924496	0.842380252159713	0.846821341240171	0.839747054398907	0.852012627386506	0.811658982649144	0.837019281554711	0.851157877431588	0.831479729895212	0.836860302522882	0.794269428061966	0.856093489129053	0.777937852427631	0.817505919366036
cg07305723	0.942383099503259	0.948282118298031	0.955126129736309	0.944417333165	0.940166018407553	0.943384807142159	0.945303582721054	0.943374817433113	0.956268355317532	0.952599760176565	0.949229575573646	0.931235566755842	0.960136519624121	0.949542653704985	0.946367680977772	0.948586470624391	0.964957984430665	0.939571143211044	0.961679834746412	0.956038604398425	0.949653333792293	0.946697521857205	0.952303775522943	0.946292640046712	0.944465551995999	0.949667599293901	0.957000646288307	0.938091754558445	0.95677797125727	0.961588045729596	0.951871596634267	0.94036509763073	0.940235731756047	0.942832590557331	0.946041569785705	0.95669262174645	0.951962183910581	0.950246548467228	0.938792978002909	0.93929914741621	0.941019698177895	0.950539897205873	0.947152126445498	0.94344342048991	0.948229121861104	0.936382108141158	0.947742813943364	0.948451099610756	0.959094676989606
cg00904548	0.838023901448876	0.839682837135034	0.844463799255922	0.825700358072073	0.845602504444609	0.847163692102867	0.840262596641085	0.825173544239428	0.797553457657156	0.849172927694789	0.836355234310622	0.827799555842622	0.822976593080893	0.832519254015201	0.818607986874606	0.820388031500161	0.818718269107363	0.844026643860673	0.838722251863653	0.833539733910937	0.813447716383179	0.82855599625805	0.834463928944945	0.831655925030105	0.800739544357468	0.843073573195824	0.820517261791247	0.853365656160083	0.820274289763635	0.821673759875331	0.825284958523207	0.840830673932663	0.833707616857951	0.827361004181988	0.828382970531872	0.829996435106763	0.823990052698326	0.81137251507945	0.820503817991637	0.826432022560503	0.824478012336325	0.828986509669213	0.829213564529476	0.832255184649123	0.839765899369768	0.844964386928597	0.823847309542328	0.839050388895726	0.813520641601252
cg09682051	0.923344264935831	0.931004011529511	0.920761906531004	0.903159634809904	0.928949198363006	0.917254141318706	0.93317766151708	0.92568888726402	0.910214980736889	0.941935418897388	0.8926099289961	0.91339576676428	0.950653153007292	0.918680026372241	0.94166884165049	0.911562976759922	0.936806375683216	0.887589150004838	0.948633469797644	0.943930136149502	0.924984461870847	0.913668509337012	0.904574837307067	0.939701425626259	0.894215523341504	0.926136497643716	0.930422817550963	0.921670803810968	0.91225947612658	0.947693403409959	0.839939590753087	0.903617954464502	0.877034517795203	0.927299617790469	0.923333140101831	0.938928627084815	0.920602053107296	0.927444753847619	0.925479238603712	0.89503729777648	0.939701425626259	0.932680320228232	0.934711553572807	0.884039218308346	0.935358769649406	0.871110222173936	0.953691924456317	0.89821899483889	0.927496447696405
cg05568054	0.763991482484283	0.781197339124014	0.759990562583671	0.789395697379894	0.793471727477626	0.768761588697113	0.775604761683799	0.783092863217431	0.751630953138626	0.775883366491325	0.759717791408689	0.769936283103257	0.75071020674955	0.799276373706182	0.746715557301929	0.804692337182563	0.786324090371143	0.804950452718698	0.751805215950416	0.757964859970905	0.777862597269742	0.771980751864756	0.760886721215217	0.773443655212351	0.746621457395738	0.773832347540141	0.768925568876451	0.799947247311946	0.759100687567436	0.758186196357295	0.791841368627152	0.784852676829833	0.78161069717047	0.777841229172823	0.803584250659882	0.781679531959863	0.751323057441599	0.752118348122483	0.773305256328817	0.791874111720706	0.805045604983603	0.767096446577815	0.772713384657847	0.782681875940312	0.748413257104672	0.804558070297242	0.749587368467079	0.7941349184491	0.743921609076617
cg04879832	0.0257397582886037	0.0253016992888149	0.0283199911569811	0.0213025255760864	0.0259885425962521	0.0252096881944969	0.0310398557723478	0.0233592725755384	0.0255433715343831	0.0214725929603651	0.0239209218996613	0.0197130690652494	0.0273986064829352	0.0267802107403447	0.0324044323026939	0.0259927525568985	0.0225286447537537	0.0275618425359928	0.0277919227945778	0.0425629532407625	0.0329863618425374	0.0271626913065123	0.0228088945141017	0.0247808944457003	0.024049269785725	0.0263399313277578	0.0236170873684334	0.0309404907368585	0.0278956543048001	0.0257880406735723	0.0259549055424388	0.0252234970162419	0.023983158648806	0.0245605830127884	0.0261809692747772	0.0192675986433984	0.0277753288513673	0.0333441579075144	0.0276122819790714	0.024607712711465	0.0288934776233078	0.0290202394447883	0.0323377779249187	0.0285597844541115	0.0286583427950997	0.0230060224419655	0.0287033661356526	0.0223358745538055	0.0319011453518107
cg02454890	0.0365083296331092	0.0400987933761394	0.0264247652105565	0.0267445808961286	0.0320731157426713	0.033901878138881	0.0345776130340879	0.0456459874643521	0.0244559572623048	0.0337147877028838	0.0312605717574129	0.0307417034999472	0.0432880940184354	0.0512698694114964	0.0344070218698786	0.0394254423077944	0.0313146071947321	0.0333419506033363	0.0325336053456543	0.0306690145821461	0.0304906902737976	0.0388098738303164	0.0408300331460847	0.0460265419290181	0.0435026011307516	0.0412795971506445	0.0503817845666172	0.0343286432447995	0.0311596855600056	0.0304930953009625	0.0374192458977151	0.0650082551581593	0.0347792622550683	0.0334256341666874	0.0401844894232108	0.0369035061153795	0.0344891267075616	0.035845722750929	0.0385677451499039	0.0288717854448505	0.0443580798374966	0.0457570015484056	0.0304930953009625	0.0412942737157511	0.0339959908080089	0.0448472721962098	0.023443025260401	0.0539283243338843	0.0245129900747591
cg26537639	0.081585933458307	0.0772891903220176	0.0747461282311831	0.0576372719646644	0.0765693005659211	0.089388883950351	0.0745544462214371	0.0780374887475584	0.0670346292779354	0.088938492235425	0.0799163283251494	0.0533122983317575	0.0930443718548891	0.0795167430567183	0.0837700429697749	0.0638941150360435	0.0726789725296289	0.0608540267270873	0.0868157862284756	0.0891602156258363	0.0751191367882983	0.0773646637304229	0.0773731079394513	0.0764515742329328	0.0860069831126544	0.0805441282813219	0.0620406633998587	0.0688241481627109	0.0518425810042296	0.0892194154029747	0.0770793250742075	0.0843439769535654	0.0726054034855609	0.0760826749392427	0.0729244801808666	0.0947167750725568	0.06329797035444	0.0939257640742738	0.077089486090472	0.0656058880136683	0.0863950704220187	0.0642517921761772	0.0758637302261735	0.0766691277946122	0.0704912244035365	0.0659523231472659	0.0851764476020432	0.068849106240999	0.0724668559704337
cg19664267	0.0305600829658301	0.0268140677637028	0.0247577129739706	0.0273566308627568	0.0382528853943662	0.0337448698521966	0.0254379290903836	0.0267852090700704	0.0245540009500539	0.0315300885305172	0.0281773269156556	0.0262683968430095	0.023644599508952	0.0249361477218265	0.0319105293048522	0.0232116033584288	0.0314786238516525	0.0249734412327655	0.0226614686977218	0.0319059654005507	0.0378065875691404	0.0223089233642819	0.0247927944710934	0.0325289538420865	0.0269776278319469	0.032118043485044	0.0187458543054043	0.0323127993538604	0.0332899129128721	0.0309227841975042	0.0341066301582215	0.0223760911041903	0.0266635211796392	0.0234519347120938	0.0284244091407416	0.0227436419735952	0.030841836361731	0.0326526552343229	0.0255374620675541	0.0273032382910044	0.0274432999526489	0.0288270257897156	0.0224030513066463	0.0347975965784037	0.0286262832917398	0.0378286923469136	0.0175723997126523	0.0247624229229059	0.0343035966514976
cg07703462	0.0475962573219572	0.0667593196128513	0.0643378561933804	0.0652059590916736	0.0417697020028364	0.0624204080679421	0.0441611472355626	0.0382686730062878	0.0466477400192675	0.0653242966853269	0.0561670380354106	0.0454561391030067	0.0611421550776714	0.0710738556039065	0.05708414710944	0.0562040867676185	0.0467455223100079	0.0767260454205834	0.0362919810560287	0.0379186718669592	0.0502291325255784	0.0418686782219187	0.0327690202968377	0.0371203522901188	0.0251602970168033	0.063870467709292	0.0485253866026809	0.0501824729573012	0.0611408947512089	0.0438709509267577	0.0817498128492684	0.0559670014222581	0.0946422853615114	0.0461044387471058	0.0481578513958323	0.0345455441706246	0.0552545195779298	0.0361183723311513	0.0609456226243161	0.0967350664431973	0.0336638413614879	0.0261459376686166	0.0557861435522079	0.0922589592189396	0.0494328505606092	0.0509877163722073	0.038600676579913	0.0573289744248131	0.0407426623419163
cg19388016	0.0321058331693501	0.0456924171758591	0.0365930877779368	0.058943594606681	0.0263440253773484	0.0329271574109705	0.0279864892057944	0.0317060536057678	0.0402896230929276	0.0450145735266536	0.0435034345284624	0.0599527996091625	0.0301282533868597	0.0333991252821136	0.0224588696570898	0.043905754278734	0.0571157286911083	0.0245923570040289	0.0409634610532144	0.0244156921363525	0.0195667204482827	0.0410689076629783	0.0310643575108798	0.0385708402486127	0.0171444374766431	0.0381557805160825	0.0224567414782474	0.0298768769726757	0.0354769645136884	0.0406633509703607	0.0279343992098697	0.0450916763383038	0.0413276132057542	0.0295990085201082	0.0228659580995221	0.0338760139704183	0.0188023419873349	0.0235793768847179	0.0210561056613637	0.0371392815980249	0.0370266967723608	0.0556139843534298	0.0295124719691003	0.0201687610758275	0.0238271166614526	0.0445181763611871	0.0565307780600266	0.051657474913354	0.0443157638653012
cg23693289	0.024480547013665	0.0149385604509067	0.0160054388604457	0.0160263482620288	0.019521335679279	0.0199859885263127	0.0143429227117302	0.0173047757613183	0.0165641705516622	0.0204345192706594	0.0135786155789984	0.0135241809434518	0.0206792604335683	0.0232244441518141	0.0159855119345732	0.0179102971945017	0.0183264656421676	0.0196341279961763	0.0241533792366944	0.0193051272159009	0.0210087892308028	0.0228428632986564	0.0112311477890538	0.0199391585005119	0.0159636162230911	0.015493546446232	0.0122799600696416	0.0171680630135652	0.0180182649884331	0.0160780451954649	0.0153711232897821	0.0208031747919539	0.0178803088928095	0.0126826717772205	0.0194532739125254	0.0197579809878041	0.0195315652593056	0.0306079385840119	0.0161610498664299	0.0200686645320537	0.0196981324323478	0.0247332403251705	0.019663675232708	0.0212636933558468	0.0146169289542831	0.024221157718352	0.0194767492366823	0.0154102634248542	0.0296972134645057
cg09856068	0.0639387853747493	0.0542017611298461	0.0522571850115633	0.0704938745701864	0.0579738900658281	0.062146746199867	0.0662439267222446	0.0611479149332719	0.0473653222187278	0.0570421528826796	0.0782673313321036	0.0681208376558415	0.0541140622731625	0.0522493849508881	0.0569668119858508	0.063216880414331	0.0504262130456268	0.0684377340724326	0.048678740382411	0.145446832331705	0.0500490726233119	0.0433343947008201	0.0580331548678877	0.0566915940548034	0.0666014493956185	0.0652284750367839	0.0657302722964865	0.0652431792513334	0.0566879356720343	0.0388531309471452	0.0856511423655739	0.0627199709430911	0.0693448136548293	0.0611664450332274	0.0579952164980923	0.0401993669305307	0.069347093649233	0.0550777468602749	0.0612897056510359	0.0537228402488805	0.109208900309582	0.0496209691892596	0.0629532607218077	0.0646264663471109	0.0565270425410388	0.0641448161372304	0.0556183316747889	0.043611111333576	0.054961054604659
cg15468521	0.033585304977018	0.0223098510807947	0.0200200884035432	0.0383744901789146	0.0265759914218194	0.0347039398409222	0.0166407358437252	0.0213200450077169	0.0265479851547125	0.0199659978980288	0.023354488951037	0.0303383465475316	0.0299404992379225	0.0331274382795813	0.0207324076502008	0.0195804850568892	0.0137088685028146	0.0235105022389144	0.0254344439333849	0.0236613298892751	0.0271276512054605	0.0259434588874044	0.0254579509858263	0.0348922847497644	0.0296187578413767	0.0224454098182988	0.0214828147532228	0.0407483795847639	0.0397370863111691	0.021516660586354	0.0467477555156064	0.0252674254169471	0.1311670502607	0.0315150056410385	0.0268041029657778	0.0250067535505499	0.0253699758359231	0.0259865978398702	0.0203794000268226	0.0663094482266799	0.0244403889041165	0.0244503011371674	0.0239556247879662	0.0654526019230613	0.0276840290343961	0.0327108326001409	0.0322246943337495	0.0233730890853096	0.0355635389478562
cg15543281	0.0221384206146471	0.0219237592018568	0.0181839534650102	0.0170575867841732	0.0210071169281096	0.0247700388748191	0.0179043669593561	0.0196111954141449	0.0164902259277132	0.0232068214022697	0.0140118847762777	0.0247752193308225	0.0202663576935897	0.018906370387666	0.0164913759649045	0.0221486207914624	0.0191362432477531	0.020122776574143	0.0187477380953764	0.0194448505058674	0.0197755276396237	0.0173588007069035	0.0218796244162057	0.0166473996492325	0.0185451210392964	0.01674873330259	0.0218901203627633	0.017179587956008	0.0228837337139627	0.0178845320054346	0.0244938021746163	0.0186236416018654	0.0221891790474128	0.0168949099930658	0.0205710420747067	0.0267642818985269	0.0210980866820741	0.0221900481760325	0.0180969041816267	0.0234976623859509	0.0178458893461335	0.0161743447601187	0.0107436835256318	0.0210511173742877	0.0155237995909489	0.0191965192299698	0.024548864667309	0.0223723064421995	0.0185331131836186
cg21105227	0.048659627545671	0.0466250182715652	0.0364209464344191	0.0441145813937688	0.0471435946546352	0.0717911142984238	0.0475790946055546	0.0372248525545197	0.0566471577738021	0.0395869725557585	0.0659170028189837	0.052667764548284	0.054004201133207	0.0406482010334722	0.0357647794429811	0.0551866304527849	0.0255236427460975	0.0840481545276909	0.0458555191000814	0.0465389009045878	0.040467022359989	0.0455329580571131	0.0677599841473959	0.0474633268850483	0.0573112653865035	0.0641897524620734	0.0721686326838144	0.0519195580035678	0.039150590886466	0.0433671342949051	0.0789567256847351	0.0605091977050797	0.0397879034716098	0.0529062726081146	0.0418872216633263	0.048659627545671	0.0770143130620789	0.0487373263784033	0.0471475432153301	0.0544872385932863	0.101094588201246	0.0341631744078473	0.0478824840802399	0.0564070272665741	0.0559569616239309	0.0617966883550835	0.048659627545671	0.0596722612205293	0.0559525691347542
cg15032314	0.0401014150333548	0.0582352204719416	0.041651004089905	0.0802494625559768	0.0573995757336881	0.0333379437082942	0.062087076042446	0.0478759700879744	0.0390557457833161	0.0432215135425814	0.0344758007245359	0.0337718663168322	0.0429979648546203	0.0358691964917962	0.0324888292231799	0.0463943883358665	0.0440585569487737	0.0430561395722771	0.044761201373324	0.0706635741951158	0.033173566975146	0.0365803644677865	0.0368612903242176	0.0317972253047179	0.0359460037424499	0.0402365190172274	0.0468659798515521	0.0492105514324287	0.0660480891177977	0.0448042634583894	0.0471924856863627	0.0403143896438143	0.0343833093985759	0.0554655485350912	0.0435580380404059	0.0347447576422965	0.04995487838093	0.0558360689968906	0.0381283376777199	0.0269447299701337	0.0589228532230873	0.0412585138525469	0.0662884519067331	0.0600095694694049	0.0399499587759901	0.0420596467503875	0.0636371061550502	0.0386430466403647	0.057627271320746
cg17216478	0.0430103937147807	0.0324500348991249	0.0337197369765629	0.022741328329857	0.0386085942050777	0.0359293661456409	0.0298103457783579	0.0263534023649223	0.024342971093738	0.0371744062310606	0.02950477234907	0.0259948386761215	0.0440559299500751	0.0235674734457454	0.0274845685228472	0.0264905452207887	0.0327152439146566	0.0283653268600699	0.0271241503991141	0.0202553888476837	0.0260595307561549	0.0232068214022697	0.0157011808985202	0.0258153759735354	0.0179068262972914	0.0385469793301329	0.035498719123856	0.0349092272823387	0.0223044217270438	0.0271597654963625	0.0259376802030109	0.0297408615033609	0.0333330131232525	0.0297637921680966	0.0217966853979161	0.024752236074037	0.0229197805738022	0.0288987763446305	0.0182869563895026	0.0244585276023107	0.0291606577612712	0.0309504515515083	0.0204083700318345	0.0280065985302083	0.0262222867622768	0.0249345264343465	0.0414537463943579	0.0228644797914029	0.0199659978980288
cg05657618	0.0244585276023107	0.025463887720054	0.0205999341230591	0.0260030669640705	0.017487043813528	0.0269015374013118	0.0252710095943134	0.0215855857342021	0.0266105739712017	0.0187890507057026	0.0201316845883343	0.021676167877851	0.0305357077486991	0.0248603697344118	0.0218292365745233	0.0264854335193051	0.0153923931521064	0.0259442385038815	0.0181815079160695	0.0184462929253805	0.0303156552372786	0.0205817168338118	0.0355285865131879	0.0288703040350999	0.0273530613929628	0.0257960596244918	0.0230880083072881	0.0219281045427576	0.0246258257947642	0.0170001846996699	0.0270036243071495	0.0284391880157466	0.033025927096069	0.0224374966528767	0.0257510142010384	0.0221783706359415	0.0281794906990532	0.0281165828603979	0.0229370477416124	0.0434931449272431	0.00755020759506573	0.0255665280825766	0.029517551795736	0.042668030771614	0.0384129312905593	0.0265674048768578	0.0304047337726316	0.0251015686297797	0.0207143629138806
cg03125427	0.0806615253659201	0.0445746894976021	0.0557371804069069	0.063915957387774	0.0469264490882879	0.0444846945735402	0.0399272863935888	0.0680472439196529	0.0655261610547688	0.045067010639221	0.0375317582631028	0.0416353451063223	0.0527479669666658	0.0465283280538623	0.0417969840569021	0.04027310078653	0.032282367878059	0.0472029982127547	0.0494321402332211	0.0626709635215841	0.0254143132689492	0.0398545596819219	0.0386802014577256	0.0513103914970105	0.0352506543975591	0.057991482379554	0.0430168451910314	0.0312002634326581	0.0518579844513726	0.0377671292804597	0.0429304855728009	0.0640182987016035	0.041666988519222	0.0531868476420816	0.0340711033660459	0.0537751223230476	0.0540011316549446	0.0551494614685937	0.0415584893992223	0.0308642211156688	0.0394422122984113	0.0332280387847663	0.0505600465659899	0.0575925542074525	0.0384480999029128	0.052150007607291	0.0526155384194615	0.0366393096058815	0.0535967150911926
cg12137206	0.0636876392664119	0.0424689595343884	0.0716517469672409	0.0502308184869294	0.0512650369642732	0.0348145857191848	0.0404639284043429	0.0490595915463809	0.0389469969856676	0.0399088992610863	0.0433536509865369	0.0459199326338083	0.0640248625896403	0.0454625306977311	0.0637541921049114	0.0585037674946717	0.0549839375265652	0.0410885120357413	0.0528212714865587	0.0529361915670962	0.0584153176625397	0.0538240764016621	0.0531886575708272	0.0541685577238747	0.0561293560000756	0.055218136549417	0.0424376385751564	0.0511519456604951	0.0558016838064564	0.0566185782126101	0.0473901576879197	0.0516979300520178	0.0531857479170979	0.0499302921338785	0.0443298827293184	0.0528001088483982	0.0461770903503192	0.0526911794388528	0.054641002741747	0.0648740480281738	0.042041476970873	0.0546632539428138	0.0648314962991172	0.0498751885291005	0.0577794442288624	0.0447942069496117	0.0494208330858485	0.055009787443576	0.0576358325029151
cg22392666	0.0923626893824301	0.0817041499252611	0.0428506741444314	0.0735711813957366	0.0645772157082949	0.0884403014768637	0.0701912540522686	0.101761295205955	0.055711134084013	0.0687502524858896	0.0754715311415525	0.0646690273713297	0.0591303491801713	0.0720158214191355	0.0844613362725121	0.0840220315813447	0.0630112031422902	0.113488419349703	0.0512478456970799	0.0490689934837196	0.0623857088838856	0.0681181761463525	0.0577362463360342	0.0541902790956838	0.0662836067097464	0.0884305330235289	0.0935612747084333	0.0901732179257601	0.0750039590250088	0.0595205342103792	0.0981875100151129	0.0831912544758536	0.101735619277084	0.0775142953975841	0.0917076509735992	0.0685068498387172	0.0823225431917187	0.0676862766270973	0.0677606841448437	0.0799543807567853	0.0685978567463174	0.040539569128292	0.0662051662136683	0.0835046215078471	0.0705641829467238	0.0730811511831248	0.0647767898897871	0.0838395321240207	0.0581994099737571
cg08177833	0.0411837819856725	0.0453552507069858	0.0412812649211436	0.0324782485403544	0.0316703782809955	0.0347293784564487	0.0484469223494689	0.0342839455757958	0.0344879306510185	0.0387427045364725	0.0336852533400379	0.0328257350030091	0.0472545210523798	0.0324949442635731	0.0496859606803162	0.0371736260964622	0.0425803719583522	0.0285670836411803	0.034638366649634	0.0414686751823335	0.0342689250907113	0.0375448483506894	0.0364532978969908	0.0397681814700977	0.0328604825159283	0.0357171281531861	0.0363743446403113	0.0330885952303912	0.0325491667830948	0.0340678314169235	0.0361453953843189	0.0315157636712766	0.0354064981150487	0.030551888949135	0.0316215785793734	0.0326561233722737	0.0361551937187375	0.0398707785988707	0.0361615684109506	0.0393865586865719	0.0336523012988385	0.0373745780022726	0.0336651887069396	0.033503031482411	0.0348350399015182	0.0273682846408258	0.0354339265368663	0.0270616291484415	0.0327395418897062
cg09418984	0.0632097843201002	0.0702523905386526	0.0637570051189608	0.11793593536368	0.0749299700723875	0.0838928356564168	0.0736054629443202	0.150300903100696	0.106108818519761	0.0751840542671292	0.110008540170021	0.0714650702830058	0.0609144967918987	0.114122866721212	0.0886323243813991	0.142565508504097	0.0655235954549872	0.0995589236081949	0.0648212742647793	0.0596405505623481	0.0833264418404088	0.0484060493477054	0.0631111658313322	0.0657830329530201	0.0649915690470791	0.0914017293114166	0.0957298755821875	0.0936067329836759	0.11279615963686	0.061508271540142	0.113485461132523	0.104948550896981	0.227020066974929	0.0812758249815634	0.12043385276644	0.0770444778679393	0.0930472055691697	0.0637752281188094	0.0527419578912885	0.104201415225488	0.0747206868207034	0.0591394371959992	0.0616412301666229	0.150780742013355	0.0736845526114921	0.149074523690139	0.0562929532344539	0.137415815769043	0.0604022191863626
cg27297851	0.0481397538351275	0.0525891198038902	0.0481890029266613	0.0573343010368952	0.0534100036482652	0.0513190277706099	0.0423393814911597	0.0458183511923416	0.0580205151939675	0.0380280899901735	0.0431387875854025	0.039833678246503	0.0524765922175586	0.0512941201928759	0.0495504347241726	0.0368937126530398	0.0430895898884875	0.0428373659086764	0.0406529352403206	0.0488116601251535	0.058928036942517	0.0517887280470516	0.0550284131172508	0.0599439007164274	0.0483655650655501	0.0452412429054119	0.0427068579360875	0.0522911435249151	0.052791072824588	0.0379760923146038	0.05192407474117	0.0405456511120328	0.0430790578263846	0.0477242680188919	0.0445531312400931	0.0493293001572976	0.0552228731336251	0.054653702521326	0.033725261489387	0.0515397667543546	0.0550993048259754	0.0551813672450543	0.0537154086812304	0.0492039471593172	0.0590096003977088	0.0481801437238975	0.0547484341002841	0.0457315801961869	0.0411774220734601
cg20441502	0.0424192948524716	0.0416754970709929	0.0646554443078276	0.0401733873412336	0.0510375764857879	0.0531785463428223	0.0742167706359664	0.0670220944590954	0.0592244941838557	0.042404903212746	0.0586471376289974	0.0441121208999211	0.0553541218630709	0.0481618956466132	0.0539085412210021	0.0561964165719075	0.076338063322946	0.0673945213492749	0.0673133018263129	0.044318122742444	0.0475048475093661	0.0459000359935158	0.0519715621269828	0.0560496958128076	0.052485032114588	0.0452706238390364	0.0628740293679371	0.0462525807666802	0.0406169259454379	0.0497310980370126	0.0667017445524611	0.0563773046991216	0.0491714575071408	0.0434844342456069	0.056073359279513	0.0489001926558013	0.0464890895747231	0.0544827535772151	0.0502794061580068	0.0568946305997226	0.0584984592356468	0.0442877143168754	0.0586951946872025	0.057398662428553	0.0579617086240283	0.052622424273345	0.0565234219615522	0.0491723699746893	0.0593900231297519
cg11772919	0.127982843777571	0.127394470244011	0.0968470658511041	0.0720520509777683	0.091150845819968	0.100755625936361	0.111797026250068	0.108055111670133	0.120459358721945	0.092250795759343	0.114676067854795	0.0671262754674852	0.102762209038772	0.0872054278680203	0.0907357227541364	0.077536252951406	0.109656516754544	0.0750648290631239	0.116346167713867	0.089103681028056	0.081065296220349	0.0736552411046911	0.0670519354449816	0.0715934754410721	0.0546528954538101	0.0995833812818935	0.0907284760641405	0.0745101450170342	0.0959305554765447	0.0766834895924876	0.0650860429224384	0.112335107842585	0.086111448752352	0.105319719773768	0.0797286516057357	0.0830424964427179	0.081005420509056	0.10593486692861	0.0816944654452431	0.0786349142376539	0.0780135227525213	0.0707539149098175	0.0836976701278002	0.087723575605097	0.0962078023096408	0.0754776954922223	0.0773964347791499	0.0588013847063593	0.0892726776879319
cg15605448	0.141351284473636	0.152443853062188	0.173745702334705	0.115900876221816	0.126304451964384	0.146528337273965	0.156511912859695	0.15287839412608	0.134653961605343	0.149904490321352	0.139626832768805	0.131860488263905	0.166395719397437	0.152540602894021	0.154095795582649	0.177753548199226	0.18389196191333	0.119376610053301	0.158476895345124	0.120583539678199	0.118084158002877	0.147491035366161	0.139596046406272	0.156361313559562	0.0921756808365258	0.13265776601358	0.156222997370067	0.125881203809367	0.137503208033827	0.15719501321595	0.134868062933322	0.147976726522026	0.135269037982102	0.150580575897805	0.146609825336026	0.141487355070138	0.115015219799705	0.1508268580397	0.142270848945163	0.152099962281162	0.144663603414211	0.130649096048614	0.145560672025096	0.148864352649956	0.127975479984904	0.166277237909045	0.162387630943791	0.156555988293314	0.158780157511352
cg09977969	0.118141161385282	0.127378126969678	0.096584621657785	0.138996990625505	0.110888612501159	0.134238974988898	0.121899130494623	0.157203275577202	0.13117343580092	0.133264742627483	0.168837738367615	0.164855101085164	0.150131661168109	0.145919870972092	0.100809084203387	0.139644515516818	0.122628496812358	0.175346719140909	0.161729934852985	0.118153572416587	0.139477825381694	0.134643596703936	0.13140907552443	0.148957806005299	0.116927470639102	0.150911991270773	0.140196149425602	0.113281512994473	0.159630207797176	0.148299108706065	0.185802862479191	0.196512421337835	0.180658704642319	0.134263611019645	0.15329024431924	0.129091412025579	0.138223485882175	0.11523721360599	0.126857314018829	0.150786740988348	0.111062783896032	0.112150048119442	0.15169667537399	0.164197826117559	0.142344359874623	0.148004081559542	0.103790864117938	0.159362816428025	0.138861901369756
cg17733616	0.0355277649494788	0.0308499402074375	0.0230399057042561	0.0218548116652179	0.0300405176523175	0.0267642818985269	0.0291338748132999	0.023605139560348	0.0261058148537777	0.0248281594600485	0.0277099126368596	0.0288811417736195	0.0245481942060895	0.0201202999201482	0.0198378701977057	0.0205852194744233	0.0217663117451521	0.0299103056933703	0.0257699981906077	0.0219737175853759	0.035987100213629	0.0184260609919904	0.0267420855266548	0.0299110191892596	0.01922600974788	0.0323829570624115	0.0227847391530342	0.027267738690793	0.0230221083722024	0.0229643667974512	0.03595492844671	0.0238713310903221	0.0347195921689131	0.0215388837000664	0.0292126510517352	0.0183466422673592	0.0255600842537588	0.027342710926031	0.0227474918129546	0.0303133345353652	0.0310095911394002	0.0136997022274208	0.0275063754954677	0.0318393681119778	0.0237667504624684	0.0290293837062005	0.0276750304160571	0.019193570057057	0.020847048616396
cg23471612	0.097617701685762	0.0899884560854882	0.0783433087287887	0.0934936642219802	0.0897321398588229	0.0783234313180601	0.0939811657293802	0.0674237982295636	0.0700856462692478	0.100129781388078	0.0721003124297919	0.0845093805708377	0.107119065604803	0.0804018462908813	0.0853723913306084	0.0890469104657512	0.11909440374003	0.0637254461598133	0.0889319787836805	0.102464003942238	0.0799134947283186	0.0760802843024232	0.0853763289445309	0.0776228641549806	0.0837989730163144	0.0568469550378138	0.0785324504935728	0.0813138238602708	0.0726151945527635	0.115894831030657	0.0953060116785504	0.0782161057137492	0.077977883274962	0.0848916043328251	0.0778045712049726	0.0747391967676809	0.0894478702033378	0.0784638805356919	0.0782922559688425	0.0767304655451456	0.0901861710254715	0.0975085294362182	0.0805426094862013	0.0844359320406806	0.0830239238996653	0.0873032975328278	0.0718646924887022	0.086105641100868	0.075528530516256
cg21222370	0.102867777156891	0.0889226675136772	0.0948094916827516	0.0574004000612675	0.0887758249121572	0.108347451708057	0.1418421779565	0.103705601505927	0.130460125615586	0.113653339743593	0.0804242461393981	0.0716959097398572	0.117795387769211	0.0773584679529493	0.118319152837751	0.0841900195903923	0.105896723137039	0.0995294595439248	0.0760546249515802	0.0757897746432169	0.096981255185993	0.0808998175961675	0.0732547807744607	0.115635270201207	0.0826265000133782	0.106143238982824	0.123790044187718	0.1041215163664	0.11505588546057	0.10033164345251	0.086099515826121	0.124942005035676	0.0947317880467512	0.0991824432519076	0.112725469744657	0.0963404084076711	0.082169294351854	0.148535459570913	0.116841391334865	0.115387462290997	0.0957410369518194	0.10556892802369	0.0795328597115509	0.100927183289645	0.107453699123304	0.0827575616723692	0.102430195908189	0.111646789933059	0.102716711788025
cg00925616	0.100266901162447	0.0614399118308051	0.0696746609965603	0.0582046131408923	0.0578254909192803	0.0917708124962861	0.0701151098587119	0.0865272384208554	0.0719291880071438	0.0908503901387155	0.0685135717792055	0.0827534072169128	0.07789441306936	0.0734260051531585	0.0940541838479328	0.0611219644694911	0.093028636206727	0.0767275536079426	0.068360910137332	0.0693318149661564	0.0748935159417518	0.0665102923014205	0.0686038405180528	0.0627340743550638	0.0572895819546124	0.07860065301249	0.0963091059789358	0.0691931300170101	0.0938173051456243	0.0826381090204067	0.0622744306191045	0.0741829959710655	0.0713805163348291	0.0664319956305333	0.071811174077526	0.0749649012058758	0.0618808622644512	0.0714269321236056	0.0718902690297408	0.0739958243358285	0.0879302437333187	0.0757096486992699	0.0720939059619572	0.0681755541295646	0.0583864330658379	0.0724509375042552	0.0742084173004741	0.0476667716464364	0.0603277521891439
cg09025501	0.0354019982373039	0.0347236808438881	0.0278481449524503	0.024433052426135	0.0318819507924505	0.0245258592679972	0.0354867602938618	0.0378410277298235	0.0301776573595835	0.0320731157426713	0.024165383091953	0.0241320392491132	0.022654526361007	0.0326000819823207	0.0487767963793862	0.0254690419931128	0.0340310830224962	0.0311210981118095	0.0388031431233441	0.042351492930224	0.0293747809394466	0.0344835696535805	0.0291150848349487	0.0333999109855027	0.0334418468362786	0.0259164849087434	0.0371385337882719	0.0335366765101435	0.0287296267124625	0.0343486575352537	0.0349505135109359	0.0222597266626001	0.0249338727011148	0.0265021374554907	0.0272015937824443	0.0283603031953036	0.0281907757020271	0.0306856350189251	0.0324415981626772	0.0243559034390108	0.0352795910289648	0.0305691944093964	0.0317324784337904	0.0319549777476915	0.0266330569980833	0.0232230442148689	0.0284355973914165	0.0249001968186317	0.0282018263549936
cg21667878	0.204820667272958	0.127090648738879	0.108202322599616	0.166244924571034	0.0886558126458819	0.139247334291883	0.0973307704461608	0.16520032293672	0.178905177384707	0.0754875694315452	0.229539186209444	0.160058957260995	0.124400944250158	0.141506879768837	0.144581787742528	0.188278990274057	0.0828977787622435	0.163045277780064	0.127112746788998	0.0874779524615422	0.127069966942868	0.144064216202566	0.146297983524449	0.129183100885699	0.151467343422209	0.157633350741887	0.179693887002418	0.134946821896226	0.163202674034458	0.148088615154748	0.261071524709385	0.148195087807631	0.269152300860394	0.15478879867924	0.132110463958552	0.127960860623919	0.132017884537604	0.0847621367926793	0.134123614163644	0.178827253527672	0.0873757541842692	0.096416208041873	0.159565400868834	0.178717573970499	0.107613396898117	0.169409029311333	0.0935326968956141	0.155234735537473	0.0877461800466921
cg09276315	0.0584500041835396	0.0434152587432771	0.0639454433741238	0.0418622479232443	0.0507932704833717	0.0459256310651237	0.0327502450485811	0.0463750465781963	0.0414325042916246	0.0472037830946047	0.0395487072858683	0.046286690842459	0.05531785238154	0.040650758113407	0.0528040469473887	0.0427274612828926	0.049795198957129	0.0370861078891225	0.055545802218176	0.0480200862363556	0.0597266940578884	0.0547682174653998	0.0472275566622088	0.0470450310216434	0.0515690234804442	0.0368761147450715	0.0405482644360948	0.0490234647595666	0.0394931220249858	0.0485230622566209	0.0422607222456328	0.0399986835703641	0.0362549101307726	0.0579887999397634	0.0462961030319737	0.0525707554724172	0.0504585951601285	0.056359531774254	0.0516094705044368	0.0394119943523919	0.056130267848712	0.0476150325872851	0.0496872149628292	0.0387064743705613	0.0454721101170254	0.0410850340301102	0.0470177802164938	0.0455867380071635	0.0530330220179179
cg03787864	0.108909463404465	0.0768210159114331	0.0720876828087362	0.0555820007786367	0.0594072498750974	0.0590229481850989	0.0806175113791191	0.0728671276595526	0.0699429799569556	0.071314989725896	0.0614948403756168	0.0615976177157925	0.0616560857349794	0.0408350536818233	0.0851318865085117	0.0600495868690445	0.0787223063120516	0.0790244656837301	0.10623195899383	0.0939012832247264	0.0750539627039283	0.0432572011569139	0.0419506212135183	0.0582106246294952	0.0760390677065004	0.0862912575699812	0.0647216958313003	0.0482552936140622	0.0875636359485957	0.0577133721260279	0.0671345844106911	0.0678346737282246	0.070707064176367	0.0917123774410285	0.0882875244165423	0.0932009474067979	0.0738335746416221	0.0974931561226891	0.0730218500972149	0.0450842158846511	0.063285477447591	0.0517249586816636	0.0675997127057276	0.0542208336528807	0.0791183055022876	0.0533830465020801	0.0936746828990071	0.0746579083496197	0.092368151916768
cg02395363	0.0961458873885502	0.106102559195982	0.112757089745046	0.102352395455157	0.102256348331775	0.105496719649145	0.0999112173188961	0.17965386036137	0.0926093436536264	0.0675084253871587	0.17822707780558	0.173134121929507	0.111396646800487	0.190900326046599	0.104923258630628	0.148304350160492	0.0767312392583016	0.124866156402415	0.0828560961040613	0.0916158870662717	0.117755772581149	0.100968796723071	0.148936887160724	0.0819504340592573	0.132471382942047	0.113315451081979	0.12516911401761	0.0900073135625007	0.10697548537625	0.100265699503783	0.109721275267582	0.200604584877807	0.0821547999686463	0.10239357289458	0.195396500226034	0.0865148797691308	0.111404959041869	0.079658735906738	0.110399016103701	0.086926794510179	0.0831522301599505	0.0822237158062352	0.099898579042953	0.102629213940228	0.126994771248239	0.184804510297774	0.106190078425295	0.159218046353385	0.0933512678410627
cg21333861	0.0497017846096862	0.0308860118028813	0.0400693670964702	0.0223769522325788	0.0361176658458029	0.0423219080380435	0.0492113679990531	0.0457127131580835	0.027248244043236	0.036614279585797	0.0406708879429802	0.0297914368190146	0.0443951465722591	0.0326583163132449	0.0259071884217827	0.0572536489567816	0.0364217867434374	0.0324617993318627	0.0367500441685632	0.0280586281726755	0.0248858686186123	0.0334112761257127	0.0170081185374369	0.0341722054926515	0.0239628799276476	0.039393643079513	0.0329013836047964	0.0280870437776162	0.0501433720589303	0.0296757472332085	0.0395827673312694	0.0322789302893433	0.0265119904063538	0.028702275223784	0.034681548563291	0.0366637936308131	0.0289094884880356	0.0254807841631786	0.0237902080579051	0.0249323770129058	0.028861884484542	0.0207878152119768	0.0188651349851774	0.0187397701251781	0.0201485461548602	0.0164614623886768	0.0277114302703504	0.0297065642947055	0.0236680553189848
cg06679087	0.0607628447785264	0.0605437085832682	0.0255017633185513	0.0586057403625075	0.0639166917922387	0.131692735100299	0.079061218654733	0.195995357180764	0.073003643802051	0.0390848031142697	0.186203985833819	0.205416971832224	0.0507557181334011	0.147780082736181	0.061407301876076	0.152217995808503	0.0297789976729877	0.260052115256073	0.0389504026568246	0.0333426099856584	0.0810187010494093	0.117168841602	0.184076746075011	0.0305167348267315	0.132539281034916	0.148202707492883	0.121795249121865	0.127848998254967	0.0941856234295437	0.0351428412077636	0.250368951557563	0.103005040011994	0.119658288733527	0.0883545342286302	0.148898527005132	0.0366686901171777	0.13025551186564	0.055604424356864	0.124209114025334	0.108412144708954	0.102507274419987	0.0415650549871708	0.0856183054391007	0.0802793305170297	0.115146692374484	0.186267862287607	0.0495464421940672	0.1537188389271	0.0855181157107987
cg18675043	0.0255989987017613	0.0300290993638303	0.0224472241081736	0.0239705509954444	0.0279005256087296	0.027907756291852	0.0239240586468295	0.0277468481010251	0.0235983949379295	0.0284647981064955	0.0252339548182377	0.0287689511152074	0.0222560307596623	0.033939514010044	0.0189923608070277	0.0235120232923858	0.0297278701630897	0.0277166568046399	0.0291517914392129	0.0339929085767182	0.0297549494682017	0.0307481204636969	0.0266258522686583	0.022165311435843	0.0250155570618978	0.0393366151721339	0.0247311409469965	0.0249178066891814	0.0271155969676015	0.0195571531461608	0.0294838408960827	0.0291792837035068	0.0273615315286298	0.0457441774034799	0.0237591392415004	0.0362340035963318	0.0312483270392096	0.039292419728748	0.0315407645365998	0.029021808040676	0.030535014069776	0.0343091406269375	0.0318843495852563	0.035725352682145	0.0270285997434712	0.0284699702945375	0.0391069270110228	0.0188871113229719	0.0344497440544565
cg06665109	0.0921348397222091	0.0836281649821817	0.0660232020212426	0.0770789698984422	0.0863390567269581	0.0990981729769368	0.1185079488391	0.105745521114363	0.0978689913871699	0.0786385961222283	0.100884013630549	0.0699758729809427	0.0846437812367641	0.105403991872723	0.0935267591095651	0.108239484218503	0.0616923351670021	0.0864524527100153	0.0777979446363133	0.0655421187856214	0.0938852848343105	0.0700518300085154	0.0765214296871164	0.0666646025490545	0.0679652358715565	0.081639700058284	0.109051835454164	0.0760553524853038	0.110109493579302	0.0789965585505356	0.118843704329358	0.118155169008905	0.210542551126786	0.0997079519152702	0.0948827720410443	0.0738958125146889	0.0910380658863635	0.0930256460961257	0.105110896262159	0.102823818386471	0.0669819587566429	0.0732192276590102	0.0806092712182874	0.160130177223884	0.0814676485188537	0.122820425254913	0.0619627683194237	0.119482369769387	0.0747586163335991
cg05009389	0.0468583962255225	0.0361759146839654	0.0586262318873168	0.0455454840551204	0.0454979788041691	0.046709314195818	0.0763727321399362	0.0936081679765437	0.0565939382556235	0.0548678322166682	0.0891765327989823	0.0572842424360684	0.037924929184129	0.065358411891544	0.0723780252289059	0.0740623926645433	0.0492967597764375	0.0965227808921024	0.0633678918991966	0.048796210284278	0.0608292408765318	0.0618504067040107	0.0925454209587894	0.0512198890000922	0.0816575776404073	0.0780497680999504	0.0648433166475173	0.0766286458261863	0.05320412536441	0.049417003487798	0.122476306776472	0.075491016600921	0.0575327053387335	0.0555258754195266	0.0784052648372599	0.0503014117286257	0.0670438603270259	0.0578164056369446	0.0811617845773798	0.0524758060672301	0.0516598180941368	0.0487771702135138	0.05737956996926	0.0522493849508881	0.0539694657271218	0.0631260396820894	0.0590869636499736	0.076504773998372	0.0437042496397162
cg02579136	0.0287155107159823	0.0413057538213594	0.0389543787737614	0.0419817939674713	0.0500159920399005	0.0426940899738692	0.0424249227883594	0.0583824890828047	0.0438955274520271	0.0464280864163084	0.0378903423889617	0.0504450930294074	0.0379265360169562	0.044727011212998	0.0469657015495056	0.0663522099975355	0.0391322947374462	0.0710839207138869	0.033142513335213	0.027482885589515	0.0385597610735335	0.0407803202054611	0.0495479525373857	0.0540872503080395	0.0563881879409691	0.0556376735772191	0.0577542255557202	0.0581929861140199	0.038634234439509	0.0346120898376753	0.0586064714614561	0.0416175883684712	0.0559115279885892	0.0452880095876223	0.0558904013181803	0.0344086531593654	0.0410893661490414	0.0376263837606816	0.0479579917466129	0.0383913634884863	0.0381354557870626	0.0501071900098581	0.0388671841013964	0.049614074093781	0.0424007822219272	0.0633362292385135	0.0547243024909743	0.0568572654782256	0.0372613451846753
cg05859777	0.119392104253671	0.134948728961118	0.150781835892691	0.112407461613288	0.139579133708745	0.104514898859684	0.0965379744606797	0.119091291698248	0.115572458170385	0.0950683706628962	0.171919491646122	0.138974246120616	0.177646466912769	0.142469258339576	0.113236675092965	0.141278030094953	0.113412583638846	0.132031406809113	0.118815728754403	0.0872913335896454	0.127917882824349	0.129230376462878	0.136019888661263	0.146315021244013	0.152004956056286	0.123252871157056	0.119465425748154	0.12898929078944	0.123687767159431	0.127872585364125	0.145458678192755	0.105340627919477	0.154399247170072	0.130430630551101	0.132618721126803	0.138355535821097	0.126094849685556	0.147493684805396	0.125620677007489	0.165826510756909	0.139103113249925	0.169829737419393	0.126490393380775	0.151609379672859	0.115886891746587	0.142352792361815	0.130388144749432	0.12598360885327	0.149479134123626
cg00054525	0.0398584033525385	0.0605737014842803	0.0616079180708142	0.0432466586041229	0.0523799666589427	0.0659326844520138	0.083477378231903	0.0678024497458997	0.059910826886913	0.0719732201397359	0.0495809271253401	0.0469216778992848	0.0467734629526239	0.0574934977727251	0.0833549069539543	0.0444288677515945	0.0586371701819583	0.0670628134817728	0.102999393038439	0.0754939981546662	0.0565824401541876	0.0508531929785594	0.0452155400782394	0.0599835531850325	0.0482671039225444	0.0531917532992381	0.0790999438398816	0.0609263043615512	0.0619040693476755	0.0574626979799978	0.0531371989869245	0.0506696298951505	0.0372218155493673	0.0695188061483444	0.0524743750615716	0.0562967084228897	0.0637307971216751	0.0703506659983113	0.0680466503131457	0.0449991697219697	0.0626450550360875	0.06038140909046	0.06200350746167	0.0501512730828856	0.0565170380573521	0.0568614864104171	0.0556815501765638	0.0733514127858979	0.0484541805984202
cg17410295	0.0767495658495029	0.0513136564502817	0.0598929626744343	0.0730943059754538	0.071832660540702	0.0996335850866363	0.117210674117942	0.0991366714317717	0.111668668037803	0.103479684348972	0.12236240750832	0.0932076406518588	0.0596641537056925	0.116065495723088	0.0892747852259138	0.0990739344230046	0.0701003309439042	0.115086275516506	0.0778925826186575	0.0594493301213284	0.0837918538497561	0.0809497787767478	0.122950191498003	0.118557257764554	0.0825550230821858	0.102261982926849	0.086201871738498	0.0864517358620755	0.0993675765454305	0.073393618483587	0.113228063697307	0.114841132129512	0.123972497224773	0.0989449727301335	0.0966026807563032	0.078570160008579	0.101437365577601	0.0941261142477553	0.116852453939978	0.128131673145267	0.0630290160451858	0.0745410237173667	0.103548140222379	0.125716557226712	0.111463150757856	0.10373549427519	0.0904735314930337	0.098326226869497	0.0941612127782841
cg27098900	0.0485980839885923	0.0617399408429551	0.0448060539623177	0.040759530297748	0.0498148619507668	0.0728716338366175	0.0491245119076295	0.0606628403232556	0.069516054028619	0.0674272108952014	0.0725696615503451	0.0539872825446508	0.0653420478614584	0.0529646625230778	0.0605928615170944	0.0577239765643624	0.0698930996304051	0.0607835335460259	0.0613375915826703	0.0510101801637392	0.0505495996273107	0.0484442943318356	0.0519165896005168	0.0466065225794214	0.0395104883215801	0.0599018507465905	0.0636618404050336	0.0445935795286123	0.0478372827140988	0.062117454682622	0.0696511941510635	0.0446070495471502	0.0253142698622575	0.0543175583179926	0.0504585951601285	0.0620305783551116	0.0632310078817902	0.0486457060635395	0.0511444878883916	0.0594302360892272	0.0431724536022794	0.0448017682374367	0.0562932902373037	0.0585034442533615	0.0549603919662937	0.0445580864896883	0.064166409298202	0.0455345668782902	0.0727546753986777
cg04499151	0.0739242938260553	0.0570005123807241	0.0549321581176115	0.0530735074673014	0.0534991201257112	0.0735206514955757	0.0787441387813069	0.0617829150723301	0.0638408321032918	0.0405675456616097	0.0612643812548414	0.0725479930692688	0.0529237793722517	0.063777218577976	0.0846037468724127	0.0575277121718808	0.0698517884014947	0.0550076862158803	0.057587681850706	0.0396608376437686	0.0562417825143745	0.0605297184090505	0.0727101145112008	0.050814287034064	0.0548737767500878	0.0646038657274756	0.0792216365228688	0.0644166258282261	0.0655556249252364	0.0529586992788375	0.0502107933193208	0.0534246675722822	0.0967268945350912	0.0540589741539323	0.062473843351181	0.0509473169796604	0.0514832361720136	0.0593187136026985	0.0502937305177652	0.057322720932189	0.0467023377481017	0.0428951222285559	0.047868110701931	0.0460710313198482	0.0639741188926529	0.0457116533454531	0.0551254286597739	0.0567373837818029	0.0762660448250167
cg26703661	0.0549350326630132	0.0443198219833534	0.0441177480274309	0.042855750658826	0.0490450527799141	0.059904538314628	0.0492502721313778	0.0777068606769626	0.0579467218772	0.0520768244366421	0.0615714524702139	0.0458346319930825	0.052579164647369	0.0476573551127791	0.0499148315901537	0.0559811980571431	0.0510352952681212	0.0558693753500413	0.0484493511720413	0.0296561064842413	0.0441533284562799	0.0483049317301974	0.0919681874226682	0.0458577391759877	0.0492393865391251	0.0567296250993967	0.0631430235933727	0.0473318168769763	0.0431145750613974	0.0440741343334726	0.0728708576601267	0.0371308321745753	0.0373379648749669	0.045440786195735	0.0499104533637234	0.0425564787363069	0.0456875627722005	0.0475492191243415	0.0417209899230272	0.0593789108145187	0.0458281797804905	0.0406134717702609	0.0436936523553642	0.0458618768155824	0.0387740300732202	0.0497920488077106	0.0515156620442702	0.0545310708714623	0.0556108950619706
cg00630164	0.0328496051359555	0.0289164787488133	0.0311250639719697	0.0403220143411034	0.0594406346261772	0.0547938579163338	0.0272432546582814	0.0696312835006259	0.0425684152571907	0.0300487121302151	0.0611219644694911	0.0621033582146383	0.0292616278967947	0.0658636129276201	0.0451663930875423	0.0784031223037805	0.0297878111621304	0.0882153753778885	0.0400539372337646	0.0435498985571043	0.0395195073528359	0.0544599183861355	0.0713325837890537	0.0285483460503114	0.0546374722086376	0.0678791301916562	0.0389560951518376	0.0444296161348937	0.0620493641385261	0.0261652843351353	0.130588215684484	0.0746968185927922	0.0528646448950685	0.0306079385840119	0.0829509828588848	0.0301068937492535	0.0580275926170408	0.0289714454735725	0.0470561610646267	0.0641993198078815	0.0343427596605235	0.0340619557992087	0.0447594132357526	0.0339819485097278	0.0573909171184511	0.0786419260964415	0.0282202539268552	0.0447786956467669	0.0584977049315751
cg00177496	0.0596066959217284	0.0495834126258815	0.0605128018818642	0.0777782537630435	0.0730362068421521	0.0625566483670938	0.0630857529741204	0.0478939754810186	0.0819768856151552	0.0764896452066647	0.0607367059189149	0.0736020133676933	0.0626453921382831	0.0629597444943614	0.0696765886364667	0.070049286101241	0.0722874471741686	0.0669860656811228	0.0490942333669559	0.0691341685781924	0.0658962955731947	0.0591029660869105	0.0667630181372139	0.0710179352156683	0.066126633690581	0.0775048396734572	0.053654991605533	0.0625725362367738	0.0777074925127	0.0595899169514961	0.0580686418354083	0.0696640301999218	0.0778278585014877	0.065251980271039	0.0800126581209733	0.066659545242555	0.0445886463605281	0.0669108343344986	0.0659037487472748	0.0770121950442935	0.069251949534193	0.0914367925544642	0.0632436153735307	0.0723304004668434	0.0564355083577116	0.0772565829962734	0.0773296689563998	0.0732503457333832	0.0771369828292568
cg08843517	0.26390606738754	0.227692164488781	0.209617615956608	0.177450543752044	0.160282873772102	0.203351030424279	0.230421747945712	0.205279486518299	0.214484801013945	0.26835291450303	0.197849215699745	0.18685584421073	0.233553185660055	0.198054861304643	0.223988544981052	0.20787411590756	0.182269731980877	0.143872517419124	0.207606995582109	0.23024149819496	0.196528870806314	0.139887249211898	0.134247734790845	0.17483657282565	0.118145306731598	0.175806464328356	0.197911947931449	0.159298146735075	0.183536300250912	0.208451986998057	0.135053424319664	0.186453139884335	0.135525279993845	0.18453989273095	0.160713382843821	0.172813552672487	0.153047108904709	0.192357100246682	0.149724701527292	0.154908038520018	0.20070971042903	0.0983947489864099	0.178965879885879	0.166238515127317	0.149703740672791	0.14570320063631	0.222597150641502	0.154137594317459	0.158862621755646
cg12191938	0.0290586912007959	0.0287296267124625	0.039057431418909	0.0328805561645648	0.0216248076748426	0.0216794465289828	0.0322468214836167	0.0374865012601196	0.0382686730062878	0.0338531768978144	0.0243506894091889	0.0321871521961722	0.0433985978486108	0.0245799944098369	0.0365515899716916	0.0230317355706083	0.0271857954545626	0.0219940701643516	0.0292325573422246	0.0187814816589619	0.0226599430011647	0.0342185347324518	0.0265233989770012	0.0376515177743553	0.0208528531647188	0.0296942547600425	0.0355341225310595	0.0299930189217696	0.0426778244788287	0.0317099737141591	0.0293895533727959	0.0270135947766754	0.0366611355568293	0.025354039843231	0.0316466859791788	0.0336116419540632	0.03773613129173	0.0202587274545947	0.0304097902893222	0.0273912553599662	0.0244163889299765	0.0263347441413019	0.0280922020330258	0.0252860438006212	0.0349122307402845	0.0160054388604457	0.0390374377101694	0.0245517978438241	0.0345718190787297
cg16415340	0.119191336969565	0.0830457917267693	0.0709505407302459	0.093794232706872	0.0728579187253952	0.10166353528247	0.109007280463057	0.107585640053803	0.103285613648951	0.087869634241808	0.152139909821517	0.110729267827772	0.0903372067342185	0.0924990376734511	0.102382218642822	0.103046190144034	0.0682613372685864	0.124703948878791	0.0609843361908014	0.0667362968472642	0.0878773851512069	0.107682779283348	0.118698853991268	0.0942889695844643	0.0942001183481113	0.103670767716197	0.119871915538552	0.114751649133881	0.100119660265968	0.0890581581205681	0.146038397548511	0.11963428333017	0.236976032850379	0.0794278253440966	0.0944282428726649	0.109298565276452	0.113589793664528	0.0945375540474214	0.105100808679395	0.157773768083592	0.105255573012093	0.0820910715826733	0.142290234026479	0.151505733055669	0.113284740702997	0.123077713519351	0.0896467388414911	0.136326042482591	0.1142078817945
cg01749347	0.0892721907258887	0.0925463641229519	0.0973399832072012	0.0967192786901927	0.094546656827982	0.093679520713028	0.0927933554671277	0.0815296271937985	0.0908635798370223	0.0819791943205661	0.0936892709104155	0.0826257014523692	0.112741633969963	0.0921214423192803	0.0976675766957607	0.0784103827309769	0.0789581184414926	0.0803684953598347	0.100036747732107	0.0957144195802054	0.11245634352349	0.0820958391094513	0.0761234368607402	0.0969172010942304	0.105835035684465	0.0776711906372123	0.0921130144917393	0.0781108816405156	0.0734991296715933	0.0782023501275038	0.105304554744269	0.0854255422290875	0.0931839348488034	0.0882564943706756	0.0808707294370498	0.0872054278680203	0.0791295344535612	0.145476267888952	0.0954644932030578	0.0845378033194492	0.0879321607301657	0.0841804910020204	0.105361246136704	0.0870223810840136	0.093863513859521	0.0896610303913327	0.082897133174103	0.0886903695267749	0.106368008408701
cg23511432	0.0229991465691795	0.0233513300596844	0.0195822159518951	0.0202428656951652	0.028371828964947	0.0224336339602766	0.0314545937865804	0.0385278188487861	0.0244172293251857	0.0187681300617608	0.0243157977368854	0.0178040423371087	0.0347608838739962	0.0235377728240788	0.0284162128373559	0.0234254136209233	0.0284082806765611	0.0336407287677018	0.0354142641435299	0.0318408639871976	0.0301382063897132	0.0305964860964378	0.0291909577060724	0.0267634756578779	0.0292155418953408	0.0282106024547326	0.0383727510204861	0.0352496186712472	0.03076992237881	0.0266177570511835	0.0267588976908913	0.0134105862696752	0.0304260915907036	0.0228730024363806	0.0244938021746163	0.0270771810254638	0.0303515217438965	0.024411847209448	0.0325567992658606	0.0270581069097476	0.026493586860466	0.0286934672033019	0.0212987781143753	0.0265616537968184	0.0272911017953419	0.0206840621569146	0.0290192835110355	0.0240306899694442	0.0280614097777946
cg04739306	0.0220395539928593	0.035521974254432	0.0424393148014131	0.0230332178823828	0.0277797198244631	0.0337779951792937	0.0408235578891605	0.0315210456088577	0.0249070320416369	0.0258086237881955	0.0345399011891583	0.0223374915404819	0.029064400205361	0.0242670516105002	0.0394765348675432	0.0337947534605576	0.0285643523587159	0.0314619324425484	0.0340726225697434	0.0253383923242764	0.0442213900504306	0.0311755769898691	0.0341034299098537	0.0342481696356467	0.0229519050939057	0.0382763161550893	0.0358904546957328	0.036113821805018	0.0253657636075871	0.0193657008349155	0.0359557017489639	0.0181598049079173	0.0219429976401401	0.0346322342283217	0.0265496116926523	0.0373832802074259	0.0433433379183477	0.041140820497484	0.0437457961812329	0.0341442560853336	0.035132621698896	0.0258705470681816	0.0361985078465771	0.0213615539224079	0.0337274242369086	0.0208521053973529	0.0191419385354342	0.0206870839048429	0.0531533836906415
cg06105778	0.0760677820540591	0.0564070272665741	0.0464760055176831	0.0691134976613152	0.0583676050468783	0.046162319171094	0.046507408150698	0.0605722780930439	0.0530971978694135	0.0626182165586069	0.0602079669684623	0.0384424528333046	0.0736701536054389	0.0741432944702971	0.0431724536022794	0.0609544639921704	0.0573021185299781	0.0391342372853037	0.0427712563544709	0.0463611047875363	0.0771564298175495	0.0544690654794422	0.060749492977597	0.0516631366806733	0.0594616064576516	0.0627624824790049	0.0473115542043597	0.0544440566811277	0.0627063846774857	0.0543926587875603	0.0440341835427118	0.0551982967968863	0.0530856356999453	0.0534975566742091	0.0506764675071684	0.0730095233675525	0.0553796598005658	0.0574104982496001	0.0484993797593068	0.0564452857053481	0.0457858687315989	0.0611851874526156	0.0511937277702707	0.0573424528995717	0.0632632514962692	0.0492066989836962	0.0760599879101182	0.0519645609530364	0.0624546725608407
cg02702614	0.0639876930713136	0.0772402863667858	0.107109849038415	0.0995093629150218	0.0758150872931302	0.0560361853268373	0.0790931075975227	0.0712069262063926	0.0760153592882558	0.107242012823899	0.068663303213545	0.0738368608577289	0.101192841692908	0.0763543301552099	0.0721248742153515	0.0854395953767436	0.0646600132493619	0.0633786000711754	0.0845023998813949	0.0823756619927551	0.0605051171671384	0.0909998624974487	0.0627780447308997	0.0778308260684369	0.0682787909207795	0.077097656528193	0.0836416511469441	0.0708190648099803	0.07553190047681	0.0762790171576278	0.0627027813798793	0.0708892306309937	0.0738516697091485	0.0708817684569285	0.0712755299604415	0.0913047966814822	0.0568961067473346	0.0772208321390987	0.066902351830837	0.0648888137077184	0.0694905027424722	0.109307723813734	0.0769092941983821	0.0764002199945465	0.0743953156647982	0.0758193773836689	0.0928932974744672	0.0660129700190126	0.0930055508099724
cg21306329	0.0275740688335633	0.0355588867840875	0.0264964796253489	0.0386921897131434	0.0289947322300311	0.0350678675214079	0.0232084217015048	0.0192889220192092	0.0371416830773606	0.0497830675137267	0.0353766772724339	0.0406324043407057	0.0329028694167288	0.0335038581998612	0.0245916017364508	0.0365993894874202	0.0331898264967525	0.0580493330858639	0.030232969005196	0.0362487450217809	0.0329804328799361	0.04373581987537	0.0426494301407353	0.0459332798753415	0.0364010555795547	0.0369257044740384	0.0384686111384066	0.0342285654363702	0.0340074982660426	0.0341820610989774	0.0406248943829566	0.041700601010708	0.050099936155887	0.0380666628420756	0.0295744916475789	0.0327659381972571	0.0348376249493748	0.0236073916927854	0.0377671292804597	0.0343419009682137	0.0398296635113033	0.0300146621974795	0.0428549093114042	0.0467988619192836	0.0289796512400317	0.0393928702999619	0.0425549092480502	0.0331558454004596	0.0339825842306513
cg19670286	0.022965109445766	0.0264806443520805	0.0314151949169969	0.0244156921363525	0.0400586290374256	0.0154032097546342	0.0240300775924621	0.0170467861128247	0.0256901970005722	0.0243467962888717	0.0266764565536492	0.0214795983712014	0.027913272059845	0.0231394077886066	0.030805415558944	0.0323127993538604	0.0286983613969189	0.0381242848796503	0.0297781804235922	0.0222374369177658	0.0281267900756437	0.0260013428906202	0.0203614236917436	0.0271162423135701	0.023824253520779	0.0255908092832253	0.0282712915498056	0.0331066879464972	0.0336294454690219	0.0232108132762183	0.0379412328005939	0.0161118055777686	0.0281373854642574	0.0200526641238213	0.0199842075629344	0.0280611403796863	0.0229254759505029	0.0397399220940987	0.0251131046653527	0.0294130403714974	0.0209724721996877	0.0288942263310141	0.0294074048323251	0.0239444248283377	0.0215371052477121	0.0209348896264953	0.0342496805564099	0.0166757600493685	0.0191314164641581
cg27373972	0.0342309485547386	0.0232393617343676	0.0338577744705329	0.0186027515876145	0.0175164578934283	0.0318141665364881	0.0188651349851774	0.0259689521247538	0.0249854591113008	0.0260601895305172	0.0181884169225216	0.0249417156621481	0.0415696332270897	0.0277832820928543	0.0177130405953471	0.0173168628834647	0.0217305421191425	0.0235035725104513	0.0172251464225724	0.0199310465742755	0.0263708167582383	0.0236349356194173	0.0207711341042017	0.0265789613677583	0.0322927493386093	0.0189695141844011	0.0279155977907116	0.0200651388995723	0.0179937372406437	0.025575057742087	0.0291063539005968	0.0152216798348836	0.0327626944869881	0.0231972992533515	0.0275079989880877	0.0282720185958715	0.0302647800298761	0.0363345299069493	0.0198289501075625	0.0277769131298454	0.0217827693907386	0.0252082395439071	0.0366470178213014	0.025058426548165	0.0230906531848616	0.0296770295766765	0.0228253118169085	0.0271455478025894	0.0241296379733127
cg10246531	0.230412164624826	0.215821706780319	0.251072931417256	0.189417899518424	0.180072176128987	0.183949023622437	0.230208278670599	0.227266666383948	0.213516792658765	0.259697893363712	0.190278334561439	0.158144826962436	0.25677767389844	0.208255747144579	0.205025637188001	0.189687494576065	0.2748198736554	0.150175264576739	0.249610082882348	0.214765189342473	0.209275781069938	0.198344090410576	0.155018608464866	0.240180270266067	0.160403921454806	0.168803769579318	0.221402835924426	0.184909925905604	0.179607512318464	0.257026150575057	0.137913847963841	0.184432808095919	0.163464220048627	0.200189766275581	0.213852040039815	0.237070303908074	0.163799149201201	0.278537783137468	0.191787798890199	0.178990947497158	0.242718496186537	0.273749860634423	0.21426638645373	0.189627241082343	0.193462917999904	0.18377603706947	0.262700796383911	0.197646375023838	0.225103760949452
cg25252585	0.0172731057551833	0.0244783431282473	0.0211279300665288	0.0374243101820091	0.02590650898945	0.0241215939246799	0.013547814620451	0.0139698617616766	0.0242796284242776	0.0356241422809513	0.0315870012075671	0.0495922989889175	0.0125680781686936	0.018430554457348	0.0180553129971203	0.0217042094408675	0.0189520790591051	0.0409565376247175	0.0101964197536855	0.0197247583373558	0.0195203747370425	0.0374789016369997	0.025151280268045	0.0229340620304397	0.025734414884131	0.0250138899985933	0.0146267420494758	0.0223525553924772	0.024691664437057	0.0178705420453534	0.034381168623056	0.0264739558826361	0.0244820537460379	0.0260047386370982	0.0208787055491252	0.0248634542600369	0.0195332854349285	0.0122751233501914	0.0213640824925531	0.0204971702357058	0.0198791980503136	0.0158738927751838	0.021031212325466	0.0264972208324632	0.0125680781686936	0.0224738288790508	0.0183488693587863	0.0236438181120987	0.0131625188333862
cg10037494	0.0799885321799722	0.0829376150873778	0.0852241920519833	0.0992325321388748	0.0670136105290123	0.105273246637496	0.110154491141827	0.116563684474785	0.105999049195043	0.0720972265160549	0.105412477572116	0.104900127295191	0.0828424714239327	0.0850965136022026	0.108206474282028	0.106845635656768	0.0876783344408524	0.137402144215278	0.0995578333774481	0.0825119002172787	0.086154827328476	0.0781671382917505	0.10028966215156	0.0859289840080109	0.0894478702033378	0.0929015310797935	0.0883215382793551	0.116080935429533	0.107015285678896	0.0809307255458432	0.118544634394273	0.0874234758437677	0.256584250565578	0.0955451126763564	0.0869303409339153	0.0836185765811547	0.090807912880374	0.0965751029470929	0.0822002059967721	0.155916124486095	0.176599611974298	0.0665821142441523	0.0698305738504854	0.150144393486	0.0999542514029012	0.090329261749671	0.0737788851876388	0.106692844697353	0.0626495076926484
cg26517849	0.0959462760518746	0.0731005635112755	0.0700224939487861	0.0696286846359583	0.0773821270737377	0.0891782140134475	0.108148067887527	0.0834485317058662	0.0784583877217138	0.0741973565208506	0.0727395122431043	0.0841508147482636	0.0814197632277362	0.075400445214686	0.0785168071439703	0.062490683445853	0.0804987536948229	0.100036747732107	0.0712587505326587	0.0607403191449446	0.0616513282739557	0.0566929969563672	0.066912824477309	0.066423438731958	0.0709033445192894	0.0808691874405222	0.065226319931051	0.0826831531876062	0.0867388481011629	0.0620501008872685	0.0999347924491308	0.0589943365726218	0.120539253032144	0.0718284986523321	0.060729809247255	0.0819849181107856	0.0648457977061648	0.0645687300081159	0.0717872666644245	0.101953123355123	0.106954895907663	0.0541695454102071	0.047829348052297	0.100662173013261	0.0803093746336509	0.0580512874253	0.0603112686386609	0.0784758182985503	0.0729925472464417
cg24046411	0.121788464060171	0.112145943735818	0.140590512386609	0.0951459522502073	0.0953867476664895	0.108365661932082	0.117869924499646	0.108817288477312	0.106589107477689	0.129979161996693	0.107716344380886	0.101375595284819	0.135393500147164	0.1130267626286	0.0980977815034465	0.0857889758026346	0.129876672072949	0.0895170118692068	0.130509099293644	0.141624164754874	0.108082377162626	0.0972081753497657	0.0891360082108999	0.117166529357355	0.0877885998111114	0.109165246473809	0.104641315326857	0.0903733220112976	0.0933941762881483	0.142829851652542	0.0962545465578407	0.108695805482108	0.0932096424262267	0.0835244930586631	0.0826381090204067	0.114236547811205	0.10410675217547	0.138309227905901	0.0969195128675466	0.0966879026886231	0.0993049408754903	0.107804139258947	0.109857545561233	0.106740642611436	0.112924147434585	0.103221521884302	0.121868793200599	0.0926846452782008	0.116127368310556
cg10047173	0.842215810552493	0.777044935649274	0.803072295563409	0.859635529255196	0.83194126134584	0.848204655401992	0.82926041705513	0.856797518359718	0.847829143001104	0.848561531816445	0.799607090252588	0.828942223826009	0.828578860484304	0.800163200621763	0.882066705414858	0.814196291301575	0.813823044292006	0.812261287763626	0.83045724423687	0.829387210713493	0.842910130972267	0.85993495414028	0.804002875477487	0.833170880813864	0.833901073317909	0.812344429759365	0.841724504008222	0.857335808245971	0.877915100353769	0.870930309591017	0.825510965292081	0.8603904092841	0.860360771275756	0.837915622518765	0.819517470616043	0.805837107172144	0.850401033717151	0.839604500660671	0.838138519416994	0.821916894830512	0.811044854187771	0.821938443754547	0.818713331578808	0.859160310640909	0.838358960512966	0.852059806969833	0.84701205687267	0.814310232636095	0.789051566810973
cg03605686	0.842354323623163	0.902153323217863	0.873886185114118	0.857071900288137	0.863406085734519	0.852197501910703	0.874384308725296	0.872503926225936	0.859803799976889	0.865062104987588	0.861641053552226	0.867349552103181	0.86158820303527	0.8516774303356	0.857093798890215	0.857800623152306	0.873649604117043	0.88664792415049	0.846606445582069	0.885237554163502	0.895452299665458	0.873200662881341	0.864616642051071	0.826814543586143	0.898337664064277	0.881968865190584	0.857113065210251	0.853853360066304	0.8733559429852	0.866351424732915	0.878428739472704	0.854703979941866	0.873857281959451	0.856812987107124	0.864805448654233	0.873118383501359	0.850806184657188	0.868763779827994	0.852107971610172	0.869472890445144	0.831242723198323	0.867333385732098	0.82343924006958	0.871618016780587	0.863359048921133	0.858284774819963	0.8541110845403	0.837996532727301	0.872611714847635
cg03228065	0.818341189313538	0.849686248565538	0.839677701813607	0.845066684998215	0.827604252388831	0.842481686442989	0.814513485331276	0.848157823935077	0.856570543777563	0.835511884143191	0.832568838378769	0.824976687858573	0.841544028096719	0.836907620570263	0.843362917990863	0.813607046144891	0.857350355382087	0.817134455828481	0.822524640825292	0.844787143958286	0.846877708571382	0.8637327101903	0.827984614734472	0.878486172202469	0.853429465086124	0.868970335718408	0.820832411762117	0.846329757551617	0.868267752120323	0.851014261990705	0.818634350404259	0.84270870895995	0.876197380830161	0.845618609440211	0.833440295877113	0.838523194560679	0.841641162735816	0.827851275668109	0.844273157865247	0.871488680560733	0.821204567271516	0.871618016780587	0.816191088190741	0.883751862533877	0.841563897890141	0.831677911044397	0.810391375100864	0.816629896396954	0.834905011906564
cg06131338	0.888041647654654	0.87145203909522	0.895086841653473	0.913038238515466	0.896495484556534	0.914826364838633	0.895177311808974	0.906950464575732	0.89215553190671	0.899698096877098	0.887290062589774	0.913054308193398	0.86675601923739	0.887406109646399	0.899311090008134	0.909525307338471	0.886883913704927	0.874951776602483	0.901928549047055	0.893257555020076	0.877832734125211	0.897799292219388	0.885691280712627	0.890565552452114	0.896776582726878	0.890112467190535	0.902775136089432	0.902210776300667	0.873606361527274	0.898661492408299	0.885248455980337	0.88145399392106	0.886079720113568	0.914924357512371	0.901660214373555	0.90276198040677	0.887770761240316	0.900847317521448	0.890481303135118	0.872376810034677	0.909760146460507	0.894595765056756	0.904663218001072	0.895804557628938	0.87411964377779	0.908289090445777	0.886519995002625	0.913229624374799	0.891912462980312
cg21641834	0.870823036618916	0.85489979982143	0.856151555843071	0.86513453388365	0.867934052450718	0.863278683724817	0.873835192700379	0.848306075638623	0.88674022710026	0.865770923516877	0.861172205276497	0.874050896459157	0.840985678905678	0.860940446697257	0.871501594791132	0.867208736592771	0.846270098093247	0.866969590735417	0.866244687515576	0.859006588395926	0.872102966497591	0.861261950493346	0.878494544329361	0.865287749555017	0.8662472492198	0.85615590286314	0.868474603160623	0.866238390134544	0.858794166174543	0.810390316593509	0.87468469597336	0.867086075165706	0.879968600428958	0.873835974559313	0.883297519528929	0.874883138419252	0.864820852194858	0.876003394525842	0.867263491786745	0.846449279721205	0.866393430032181	0.86842219037855	0.8681268645292	0.868404488359826	0.87714523677157	0.859275414984828	0.867637565692022	0.884164228562902	0.850337849285333
cg25778166	0.796990696642233	0.863698501410395	0.835218255520053	0.831639949925676	0.834968296659155	0.83396407724339	0.855218115675152	0.836402931207947	0.827989977719612	0.838820954107021	0.839883059090855	0.847433960048314	0.835630083316226	0.815694944712545	0.859151668343475	0.827934900106838	0.796790128598872	0.842931123307456	0.821644614076223	0.831410305497973	0.843004906676906	0.845012894744145	0.815283050868201	0.831776501975792	0.867096558805221	0.819422504765822	0.831397605073453	0.840604845085055	0.82367171192475	0.828851743906577	0.809804518863286	0.829216492922806	0.831244449945371	0.844291074721197	0.847969051980537	0.827054004446339	0.845386597209911	0.824413057435653	0.87284569196606	0.812073796683518	0.836888024481349	0.83166158207794	0.853258788640545	0.808825090186017	0.842186705326088	0.824527356231818	0.842873367010644	0.814542871859067	0.863103863825533
cg02094018	0.890302183705629	0.851458960743364	0.867478142406043	0.873643899814545	0.894319177688338	0.853754537324957	0.854516976672105	0.857923876760434	0.849878108657936	0.871625016841875	0.873841302976902	0.869359028737076	0.874429741990357	0.868673480888495	0.862347920210241	0.874935535926616	0.843808686707809	0.867534237689309	0.870465490521341	0.870454295500386	0.860023120354338	0.874606449553777	0.859792751015318	0.866542296011511	0.862139401345328	0.843985832406081	0.869340452733782	0.883053844530709	0.863212536413889	0.866140595978722	0.884742007368425	0.854141515500189	0.857231767947785	0.887394269300438	0.889962090027341	0.850781259981368	0.872496252383758	0.86393620800806	0.87977355178806	0.870566679156821	0.871168968603802	0.876717049286009	0.894293849602341	0.863491569486516	0.874118838458501	0.886625451235331	0.87649044626851	0.871770345277274	0.877214905848397
cg18422423	0.879483653017034	0.92346676313869	0.904908971797076	0.901151814261507	0.890276007661111	0.905785785402755	0.883489264311637	0.894487445487182	0.901649935290218	0.892103496556658	0.89585185076547	0.899541244504092	0.906445973446461	0.891831372403966	0.894234295126748	0.897421081831092	0.890583609275685	0.893443908433153	0.904001403719071	0.897290148723881	0.867535926848506	0.893082141500093	0.893653879950016	0.890596562337996	0.882332051140509	0.898371096972338	0.892355739923795	0.898132873897838	0.860276290555556	0.910497692974584	0.895746487225592	0.901075482919365	0.884985498195955	0.916182375504326	0.894298286867451	0.889455495441377	0.91543106562633	0.890645144494386	0.888685483518547	0.901148515091672	0.903288395134297	0.884881046814775	0.903234007695674	0.894325347532597	0.897765183428198	0.909838874937352	0.887659006923502	0.892772231146446	0.896396983479883
cg10371483	0.888921441353233	0.893378366176094	0.887595396464486	0.895949537573209	0.881530502747678	0.895449897981095	0.884447771066981	0.866604714823686	0.886161149869997	0.872651524345841	0.898631872984239	0.880706892529664	0.857503408393693	0.87973476073906	0.87251004317647	0.872457922166421	0.889525602385656	0.890902466209957	0.866076437270237	0.87023917415227	0.872097991368491	0.87661469541421	0.88407113346337	0.854141515500189	0.883955816484314	0.888262574003408	0.891574590000915	0.886186173474893	0.872881407234272	0.86490679708725	0.846790667411645	0.904013828297214	0.868942402738844	0.884039218308346	0.893025478107084	0.899660618175365	0.857336192472688	0.870359215239814	0.88173559879645	0.886216236320241	0.883724701399717	0.892967702550375	0.875839968989314	0.873400673417846	0.890058795669494	0.863748969202324	0.862591211655159	0.862425586054783	0.888496102180219
cg27638288	0.893463532981385	0.858455275385916	0.869002947813562	0.803357295885559	0.848538426403998	0.827463267152247	0.887406109646399	0.863087077091861	0.802166311550405	0.872615024615745	0.841916975827336	0.854803648280007	0.89111251992065	0.830672559720523	0.861798962315697	0.857786874956451	0.837255210999524	0.848170759258647	0.836615263752955	0.850825941305651	0.8534280657234	0.858479060772046	0.848679746036958	0.847427399199119	0.871080416723558	0.839764959548781	0.867138958060143	0.832034994445345	0.784148565682887	0.840591550162573	0.844512775384652	0.843100579108423	0.738977255563316	0.855166711201637	0.84283739212872	0.885143790933704	0.837683699627024	0.845158435770738	0.822444861466784	0.785517579519253	0.864217735631562	0.85812449156668	0.857549116735329	0.795541039695024	0.825822443560629	0.841171447539955	0.832479439823919	0.826298484902623	0.866984874874303
cg02396797	0.851722437242253	0.812095962137643	0.853405075039262	0.852862999972662	0.861735205361763	0.848214418871185	0.84218389402591	0.840691279800174	0.846634318070791	0.845490626405244	0.825189596467081	0.843168150724138	0.838994015525728	0.849760940115752	0.837099698091878	0.847531899237421	0.855920443518965	0.843080391801571	0.863049575279381	0.862005386217952	0.864465805216895	0.861297934349088	0.852984798857234	0.848943361245933	0.840660322605841	0.843179377260282	0.851208107359211	0.844933392840342	0.819299990616835	0.875503819292916	0.862102118690245	0.839623367959169	0.871082949176292	0.855041254071137	0.854905992321962	0.871838004164135	0.851806093019282	0.83418183917791	0.866534344172534	0.852683100002136	0.843513550489436	0.88722610854908	0.83373038301876	0.842808911301422	0.85881140334137	0.856075457564398	0.845851776935578	0.856840814066302	0.84218117251423
cg24390871	0.885953479318541	0.874313469337143	0.873157296247675	0.875906463929807	0.881597333515525	0.879304409354207	0.857971322466703	0.858842826121787	0.871902301124174	0.851994067902838	0.872628005006339	0.894217709083113	0.86028553726539	0.862575406375284	0.842917438735931	0.852495228131474	0.870640364273832	0.88474409969338	0.849266631571136	0.879735719591647	0.838932211827391	0.849233027175695	0.86883163009736	0.878068548261576	0.873732761202098	0.875175926214154	0.883136970439569	0.872992355786476	0.866519158482559	0.884882164680109	0.872068885784096	0.885720815328733	0.870365403008712	0.8656379002468	0.87822026777919	0.869574082724848	0.866915738137194	0.823484010210962	0.874975265260941	0.879568795042847	0.84667188090505	0.876270344976401	0.842820399460476	0.867549979907192	0.867250343454001	0.857494192079553	0.842051725434718	0.871016373946909	0.852030396132417
cg09824255	0.909950494070506	0.912997811372331	0.8959342256171	0.908094064157778	0.877230175888533	0.916611704142632	0.897365196185538	0.905612485358755	0.862256311336491	0.91054956957095	0.886341012187392	0.909461771199266	0.884531730875387	0.911147042453629	0.896804451234009	0.904134189944045	0.865286843046637	0.919180401650735	0.85941238726314	0.873915870003241	0.896317898846766	0.888983654456095	0.859849110489975	0.893676325700182	0.882703313912347	0.903365967960746	0.883901557293988	0.890899076140918	0.891983793265183	0.898498668651906	0.900886354756758	0.914110468302344	0.911431280024223	0.887075534057755	0.902852110991171	0.903646305754653	0.904948988985328	0.870986914799908	0.891330089245952	0.900494464141706	0.903194333957859	0.869792572805081	0.901102007818977	0.9171143434623	0.886398235069077	0.904753648435763	0.871881698717858	0.896172010902546	0.886757294505213
cg00011605	0.879853816790471	0.913430994079667	0.879245106084169	0.89577628732331	0.906677678643504	0.911149006979658	0.902209396601638	0.90127748367698	0.882130214368766	0.896066649289408	0.892199126853988	0.902499851562336	0.866728423264187	0.898095503422591	0.893418203302037	0.893231150003802	0.880685671145575	0.895751662865242	0.87067970902464	0.889132614025968	0.874681893221027	0.870200331214034	0.877954309812385	0.856515347642759	0.874509103616559	0.889371198441857	0.883790513707125	0.890548012397798	0.895167320254229	0.873539740351303	0.879570672529551	0.905676457997319	0.888168293079159	0.885135254156525	0.89037434453176	0.892982841805946	0.909482056962836	0.875524685090396	0.874933700920861	0.892438946307461	0.898970714770548	0.871783288837868	0.904975558852148	0.887766829836593	0.90537217835056	0.903350636067992	0.887982488944687	0.892332885024398	0.907506902732066
cg00881370	0.790435628657589	0.835558752583322	0.844629160827506	0.866588573628319	0.860478831129925	0.829700088542039	0.90398079975752	0.856987863539473	0.851392944132002	0.820899518642595	0.841290391967673	0.839835362859457	0.847891572141519	0.835785705758011	0.84167896849637	0.84475746843293	0.849671373502507	0.831013962837361	0.797607584314191	0.841804320247034	0.802925800561623	0.829153207884187	0.838789073176022	0.828594861455235	0.847895500525366	0.85019609081232	0.79027642062231	0.842749753718501	0.889575540073143	0.855656152975091	0.817253985253188	0.854364461385321	0.854887586648696	0.837336647536217	0.841635751377112	0.792356470996531	0.851580678098793	0.790735374903051	0.838074940726421	0.875752828400646	0.83162434707794	0.842022235709108	0.849942435002548	0.84664054850296	0.837243193354495	0.825755500657899	0.856677749083704	0.828338374169901	0.857040629697849
cg04228042	0.855521638725721	0.851081890990091	0.862979640679685	0.862979640679685	0.889994862953446	0.875385589477713	0.848239900738407	0.872586127810013	0.892894538712917	0.872257828865348	0.857812846817016	0.904071201350555	0.887057912232277	0.869327077077243	0.862583342516283	0.846376210666174	0.851938505741064	0.889551612438199	0.883153781408516	0.873317479858659	0.879286093034219	0.887636844128743	0.868868437846575	0.88054520433292	0.884200497178657	0.87390362859129	0.885434392642682	0.882718462564175	0.877931359877859	0.852904798751893	0.88409148340033	0.840576254701251	0.895285998583415	0.860448223858019	0.884716307788001	0.889301902447098	0.872965913453576	0.869935048714762	0.87930333670528	0.881064585023457	0.842475317042081	0.871733699716314	0.832034994445345	0.871819894531006	0.891536948754547	0.895071488042351	0.867277883426597	0.881944620805081	0.840869535661963
cg26614815	0.880460676679142	0.821712737048163	0.842720505283707	0.874241485396437	0.856132763695818	0.866673417512103	0.846564225035838	0.840453504107681	0.857707694868721	0.879886293892891	0.854685380549931	0.820195940996021	0.883221282959412	0.86863211726798	0.858820164007298	0.805623117771745	0.857232683014795	0.826329589883083	0.831649290189562	0.865859440852152	0.86266891448973	0.867884535861168	0.823167555921858	0.868371117464911	0.856372730938781	0.848523566867971	0.858527771352447	0.857727821488492	0.87243497719483	0.858575191556842	0.825553184115359	0.855800843437334	0.865891988511006	0.849756539065873	0.829231724612218	0.85817159784349	0.855061824002532	0.855323225122331	0.848915419461957	0.901471194002293	0.801754779040687	0.847356942801081	0.836091941936821	0.857801599059306	0.87221870477442	0.839475618983074	0.842900678388793	0.825780367356662	0.820833383414474
cg17069650	0.846891968459947	0.849800037307586	0.852094693350229	0.851914832211262	0.860048056660735	0.847499848446723	0.851054466331802	0.852951284356	0.836329236297725	0.860429343133338	0.855380978288186	0.869334381029854	0.868701060905722	0.872981783292306	0.865514277433029	0.870351268056054	0.866625614849895	0.867003473775934	0.860774213374306	0.835567062526026	0.850394835142852	0.865480394898788	0.867305328234966	0.842065012955962	0.845525904335623	0.851165697460257	0.861575362084706	0.855660625026737	0.851495728426032	0.874326872485958	0.858140790025352	0.848963175361914	0.862904930800775	0.85491710780702	0.854348942818622	0.863937777013475	0.853820548699174	0.815254704955213	0.851002389977668	0.854754811611886	0.864216920793721	0.844593571274114	0.837306324482782	0.876339806677561	0.85602574908774	0.861918098118936	0.871979658703691	0.887892243371113	0.858775155672601
cg06604968	0.805614495060885	0.841913450784015	0.816844413785094	0.798693723053022	0.82005492876416	0.81857951738787	0.76699404282655	0.800759989643155	0.807284571218864	0.809928188502444	0.821986142810118	0.831330009421411	0.819275349924684	0.810645954769429	0.811710520577999	0.805069039157259	0.822108191033096	0.824323820912039	0.807539598469895	0.816488457068957	0.847440014657353	0.842570989750194	0.842767823513679	0.824755425891977	0.82646649540043	0.824943492777973	0.821492492618795	0.837213624538339	0.825125678747647	0.805577286067451	0.843061138522289	0.800456099929899	0.829987894962014	0.813116525770722	0.821848094563042	0.841215051061908	0.813704836850819	0.832025985159952	0.793821531859947	0.825037956403196	0.818420020036381	0.795651187372886	0.810280657542045	0.823733659449739	0.822527047687384	0.84205885575995	0.812568114144853	0.811077887308459	0.866515601891367
cg11153969	0.869966846469551	0.864715045088204	0.878951581412059	0.871192987213364	0.880404065463759	0.891482312971208	0.860485874751868	0.866267499158995	0.877584760988871	0.868714559650218	0.884790751307522	0.859529033914108	0.884266633342098	0.857500873240146	0.890808716640969	0.87645629865591	0.858473664626089	0.877639657660444	0.871984961411172	0.863817512547828	0.872617430897398	0.876151751714205	0.89013309795963	0.892036547813523	0.897148862662914	0.882442679983064	0.873468947698753	0.889164469151853	0.87236952349525	0.90173901466789	0.876010797691457	0.861865540031573	0.893474139892262	0.877618651281526	0.893801680536572	0.87388955629574	0.886616210752974	0.881860406616039	0.860066920318825	0.878411661706412	0.874047348999468	0.85621302241847	0.888863469657792	0.889489130820249	0.869584967709117	0.892005442163773	0.855530655212253	0.860768780498603	0.869507034958984
cg08905654	0.880865143828315	0.847655391962439	0.891994739438054	0.876817597081347	0.856312616367305	0.892601816983054	0.84372302397621	0.862992267312979	0.904434386758945	0.907663483763411	0.863241249418736	0.862895559221231	0.879564147129722	0.867655507372781	0.877640505923633	0.873335704405969	0.893440353483829	0.855862607518941	0.883997609505828	0.87847842487432	0.887104957019596	0.870440287616865	0.881580598362282	0.860679435981558	0.869943275316278	0.876877955651088	0.86254165291244	0.87877833936865	0.876487481500262	0.891448589088017	0.874990178353482	0.883650247569532	0.894634190388017	0.885017526551219	0.870303816309766	0.902924328234105	0.883391837455258	0.878670365681341	0.863356504365307	0.884344555683222	0.856653806984699	0.887677029997045	0.842770587998932	0.855611136283966	0.878754079000057	0.898192301663029	0.871478990837916	0.893733631257101	0.863847295827878
cg00253681	0.784566280126469	0.797935156407251	0.78311025055061	0.843623153860305	0.771119312797558	0.785197364754158	0.757159572534017	0.793044795743283	0.841564781013798	0.79072754679417	0.80595341400928	0.814230635954711	0.801801722730356	0.857422646320395	0.802735507871696	0.797323571316238	0.809700804355632	0.827383738706904	0.791182488516926	0.805323548838755	0.803329452456293	0.80975223288755	0.804793404778307	0.81908541638052	0.824523284248568	0.830399251934205	0.785153227280284	0.820015911353837	0.842664623876527	0.830213706442378	0.815515378826721	0.821608682567313	0.807094400323182	0.785877104465163	0.841599403753466	0.801072678769248	0.823635610300265	0.793436816273372	0.827703369096195	0.854893824795882	0.760852902618548	0.807125832860772	0.781460801653673	0.859022769507023	0.818908235413838	0.823841220697907	0.813420123978586	0.813778916806842	0.775578789866287
cg07940011	0.830546793967558	0.847334411356356	0.783496028999962	0.837841814299341	0.843413222331195	0.85887646242413	0.855986544209007	0.852961201368696	0.826206333384478	0.781560108120909	0.847278391090841	0.873163594750948	0.806354628028464	0.871926178408251	0.844262401708146	0.875130690278753	0.769692537467943	0.85522876248934	0.763157698652303	0.815660601196216	0.836253477346581	0.851022160650385	0.853693681014108	0.81405438045752	0.887306286327641	0.868058154100395	0.822823717132134	0.872960057399471	0.816772853659612	0.830852117430165	0.857923056101201	0.888976193068598	0.794761555106438	0.830641343824237	0.880527194648391	0.83197094280557	0.836867876693391	0.793451284090959	0.818311123022964	0.752811357171416	0.864653250369592	0.803635324663927	0.878009904414099	0.842976676530657	0.840655935212404	0.875536326525634	0.799435811246084	0.857256184327088	0.87284569196606
cg02021180	0.805955406305412	0.795297757424952	0.795659931629012	0.880820280523795	0.838040825023653	0.82260253665946	0.800809646087838	0.809821016393776	0.809247730521211	0.812059275529051	0.81915705771537	0.846238592844379	0.776546058856007	0.796403304685138	0.828388060439191	0.851029733925035	0.783528726700516	0.839349394547666	0.783188373381549	0.77533754741336	0.81439365191882	0.82598775996507	0.847301735756314	0.775654857803269	0.820930946921102	0.82944310439933	0.790327907272826	0.81660129794806	0.828733518535263	0.789831171161828	0.846205044684337	0.828657913360501	0.832681808743392	0.798435283486707	0.830451619832044	0.80975675474355	0.823995425197415	0.798601911665022	0.808959090692346	0.846226093099914	0.806328755671052	0.789802607671286	0.825211804100797	0.837922086086854	0.813505086077843	0.831887710171838	0.809322700300782	0.825540059226343	0.80244960821155
cg10356463	0.907163226065671	0.883997609505828	0.896128143996527	0.899794830410217	0.9156888182162	0.897283212366928	0.889566558928223	0.884681252376157	0.86745780295446	0.917851429944693	0.87770426268543	0.880487880512848	0.88602495112895	0.87719418765486	0.905137892861572	0.876940901465123	0.889234731035483	0.875999944632716	0.897715418872951	0.898633420980238	0.903222217050194	0.897586054624514	0.874239555474052	0.881782867157886	0.89846585282482	0.903794972445694	0.889479602261992	0.900998686077688	0.886736930230698	0.90468280855074	0.87112301719909	0.876770939839326	0.879590458453688	0.909042246168512	0.893227535364046	0.907633777588097	0.895044016461572	0.882535608448923	0.900110569892672	0.886343046902093	0.904508575331094	0.882246577350302	0.884495899576253	0.886035641583241	0.889125191805717	0.870412865396685	0.895755125678534	0.873629867945173	0.883260922629263
cg11959387	0.766505276826345	0.863002801985083	0.781834225718407	0.862572860555926	0.873601281389094	0.801161531217954	0.86845345825818	0.861917147600443	0.843852714016029	0.771577332297481	0.902130669767223	0.876802215879286	0.684599920226641	0.858081788174785	0.792948666793126	0.870522376097762	0.715332378886129	0.8633852198411	0.754441317263485	0.696456136805675	0.754902342949814	0.809675314153499	0.869002019682989	0.680361077658197	0.864057505464298	0.80956738628875	0.799706003722277	0.830044706011307	0.888600873850293	0.699813715394761	0.874561778943847	0.880404919447451	0.869482118917527	0.797568685381289	0.866392447965453	0.766423685388819	0.835435684330517	0.778000551595081	0.782369427466495	0.846806763236244	0.85736950131823	0.676845479127857	0.886933802719243	0.884733611719321	0.794630577546474	0.869227144192936	0.776154048423764	0.882697489691531	0.882265364055603
cg10846328	0.88762527512472	0.859983856803269	0.858817648824436	0.878105723543154	0.865371140473208	0.885939767817671	0.89340139927265	0.896500965441791	0.911369672639508	0.866818501937776	0.884924749030875	0.886455322863175	0.898025118266233	0.899785113384148	0.883803714035124	0.87686190956667	0.880534159397309	0.902400359483076	0.899516850658352	0.867423629988333	0.881969301467395	0.908595111495353	0.910652714566228	0.907522830673731	0.885723098655948	0.911771517870198	0.907129492009452	0.903391366645644	0.898456806117837	0.902973238632367	0.882601085758025	0.889868707072816	0.886443793159664	0.914130187808593	0.903593954563822	0.896972596967332	0.908301926278529	0.911799818840142	0.897200595693047	0.877355298747778	0.90158119730894	0.908116564095373	0.8895765861166	0.90690355580133	0.905856730843933	0.902774326300196	0.906087969014046	0.909134195594706	0.909754389650711
cg14083603	0.913796568230468	0.926987502992127	0.918090773158249	0.924044491211627	0.930488931573986	0.922124654364352	0.929006420438071	0.92366336576359	0.924643627423731	0.918404184021123	0.919740048163338	0.9276676972887	0.930853395737624	0.920884836588991	0.92633816018538	0.92739680157083	0.926335758982109	0.930732532361169	0.916246127330862	0.92960068787314	0.927453144331767	0.926765326206053	0.925145518547621	0.923572765947575	0.930887194763416	0.919679328088904	0.921169154641337	0.926586202644242	0.924744117735539	0.915490577575736	0.915768496353911	0.906987889783328	0.918115964719633	0.92556887695085	0.919244594711924	0.920868654099812	0.934448675853036	0.918270130785422	0.931572015604166	0.920274293129069	0.922006360165249	0.941337923174876	0.92187996214098	0.919419699814971	0.924171854801919	0.919832545768045	0.928087022219352	0.928573838194236	0.92353020966838
cg01371233	0.896268599876798	0.892941062057134	0.901371371885617	0.876046140684491	0.871819894531006	0.891265223571811	0.83456792065778	0.88368699543141	0.87966133136388	0.891214200909803	0.878767896238292	0.903815053832326	0.887406109646399	0.856219013250142	0.890888633704277	0.908447958957803	0.895350778744136	0.907036437755584	0.90373971750435	0.870282526200515	0.904448170782844	0.876434377916054	0.867742262229155	0.863346304096039	0.872702419866923	0.891890758118044	0.891164217851474	0.896872387620474	0.874919615875451	0.86542051013868	0.886383091692396	0.894485093584233	0.851941002559925	0.894250133621061	0.886392635208607	0.880276015661891	0.881811843286612	0.881356781035051	0.878923984418623	0.873982497851041	0.907626746023712	0.884777008753272	0.845293767857972	0.841869154001003	0.880880673542974	0.906071926998361	0.864562096035654	0.881487371785563	0.872519835179578
cg16619721	0.883806592480616	0.898867380647356	0.892530742602264	0.863206446010509	0.891744742579299	0.865149982724034	0.87897659543588	0.892403234483747	0.881111989648807	0.883067321269411	0.880135307174452	0.895098810974287	0.86490679708725	0.873005118328542	0.887548676724475	0.895727796191654	0.898657219555765	0.901089894768345	0.883499033118058	0.910572443249216	0.890171707957716	0.87398342439499	0.891612764271449	0.900677466053325	0.897763934189051	0.878020411236764	0.876309747257843	0.887778584827834	0.889062121239888	0.893695380698691	0.891618528031022	0.891400132056758	0.896416817643597	0.893895680216037	0.897491314434195	0.873355175546023	0.901710048232257	0.911991269805213	0.880638981454686	0.894219896372018	0.887225165961702	0.895018489387914	0.886644776975238	0.892526314237505	0.88544055507165	0.894166853417079	0.879709262235253	0.889129280512527	0.882664325031992
cg08148488	0.854105214437138	0.823725388183968	0.840110694182196	0.844589868030985	0.852026049036989	0.851807719502989	0.821977170529649	0.829643961085385	0.853265456502769	0.83417636950139	0.831853543980178	0.824005250329917	0.858371271947768	0.798813944160167	0.861840938553062	0.820355003639038	0.851675637482787	0.805405478219322	0.841062173090053	0.85500989139807	0.825509219367581	0.835490665966256	0.821338639062997	0.855295746443153	0.843452889449406	0.829722390072544	0.852847476608818	0.82700701251905	0.862436958736124	0.859992152250427	0.818045563255585	0.819640647256583	0.851693876215878	0.842286945279521	0.847819203392135	0.849800037307586	0.843824582010587	0.850214674310634	0.828341670734894	0.872686709332757	0.820343627772404	0.863451393169131	0.817762393824792	0.840214810741217	0.840385586423727	0.83932179363829	0.828583951070911	0.827796125000353	0.828180552077261
cg04195454	0.906077539433706	0.891484417496519	0.908234993247366	0.895333580529443	0.903042773685629	0.886276315932396	0.896634484790505	0.899604636725359	0.889619398545367	0.886691114081704	0.898654758980536	0.890807469730753	0.887706661418707	0.88788502311964	0.899576689638797	0.904881637098544	0.904772057933866	0.888471927496046	0.88704721438078	0.89063647114083	0.888887930261497	0.903835391427471	0.887336625553824	0.8932038222811	0.880276015661891	0.894573590944677	0.898925308079118	0.902508079540957	0.880131432622913	0.899242819659977	0.908894564577295	0.897382990637999	0.900143119259561	0.909449603450762	0.900485785427434	0.903778466288467	0.893450175059768	0.894848297529865	0.894260392303254	0.89130909580394	0.890469042886792	0.914286085112318	0.893007734344541	0.877499704088866	0.899393505992889	0.878732182610099	0.902481583618788	0.880933119636635	0.900010308338269
cg26453360	0.972780914469541	0.965943644639832	0.972913677001824	0.982132924852293	0.977415787008178	0.985013950289692	0.972895173668069	0.983975995688882	0.978420439367965	0.971546719086403	0.971408811969851	0.964391686619844	0.969997038850219	0.978602532831234	0.970681507865459	0.979981209689623	0.971403644650772	0.960012701675257	0.971660803743278	0.979186773009502	0.972186317865969	0.974707014450865	0.960839659617199	0.964953094020033	0.971745573217597	0.962719143154659	0.979531871858696	0.976075800848118	0.975245307576565	0.971849884827522	0.958931930503841	0.970730272802743	0.973640969421205	0.974567402601395	0.975919686621206	0.976195674225396	0.961649184427938	0.969084561240779	0.967952443605232	0.971338944125931	0.960115770950164	0.971632259411632	0.958078980280296	0.972091236822467	0.97108322837395	0.974252828790537	0.972678087109912	0.965698766644958	0.96703877014399
cg21092551	0.821128836038364	0.857329793826637	0.826770258770332	0.84454944199164	0.840802463826534	0.856277346794882	0.850267529933292	0.865604259953006	0.853824945685807	0.829872515681198	0.842732178933767	0.863635280596259	0.828544832608544	0.845754403933602	0.843396009670885	0.843309234829063	0.825160976029977	0.863237742000197	0.837162628298482	0.843990407820629	0.882846428683543	0.848287135654917	0.829624453020798	0.804087849876584	0.837158025481171	0.863799155954268	0.851066108958758	0.858919432770137	0.855925937828354	0.818479558989402	0.821642460129189	0.859642201968834	0.863604329037486	0.856877195941569	0.86688798485648	0.864351649164963	0.870336803462267	0.8272244693618	0.834699159802644	0.869497920249017	0.820444494246892	0.852821357897385	0.842826425916104	0.862824988005175	0.859663034164348	0.848786543163521	0.791281957183419	0.835731737085762	0.847180556791085
cg16423337	0.817953871946599	0.812815388384065	0.833258312365964	0.812745323037054	0.821971940417908	0.829131412614584	0.826895245723503	0.800196978101299	0.766713726121631	0.83794443413793	0.824415950730254	0.825624577131417	0.794530314645999	0.820646950123731	0.833864823595443	0.844535101532068	0.797435675839068	0.810039737162936	0.800363171153062	0.813676870146443	0.831332797442767	0.824683119701483	0.798683225316578	0.809194867874117	0.806490161153972	0.809081128791296	0.820970767895209	0.818104292718104	0.791254932470711	0.834678931492837	0.817794323494156	0.783410304654581	0.772797084748194	0.817190769829893	0.821421646223459	0.83195539480342	0.821888440727896	0.830156672134874	0.814843922421214	0.790803240581958	0.833923574796058	0.796024181935027	0.814332950111594	0.784405276550313	0.826111396645678	0.808337417102256	0.81724575380872	0.807856106410214	0.82079712700598
cg13214149	0.836255378511419	0.859342789724527	0.870746659915327	0.871723904603315	0.852308316038679	0.864949117802983	0.853532379828911	0.85250053493745	0.833185076001839	0.860272919942807	0.865580485717678	0.86248714981424	0.836900517430022	0.845713221820035	0.818134182471897	0.859692650008872	0.837441660508035	0.838318184475759	0.838998518479617	0.847159410016272	0.842286078645111	0.854642742771145	0.847545413094956	0.828092930953106	0.852695388722286	0.861762074651306	0.863840749385107	0.875650696134355	0.831937163793188	0.867028615066497	0.864570158019057	0.843668801229451	0.859660131232796	0.856632457469139	0.841268866727616	0.854533300499756	0.869618477543116	0.817530712479528	0.846687191471761	0.841166219083324	0.878410854003336	0.829141766464357	0.850771524916296	0.860522713302574	0.862523037319924	0.859931535560994	0.866716391642891	0.877126829331656	0.880604487246881
cg11180966	0.888951160972586	0.883863740233837	0.874894375601545	0.873836859466133	0.892257808865441	0.891995859199035	0.881240241332949	0.903090619392816	0.890529757115455	0.896646035965047	0.917055452944676	0.88476492161183	0.906373886616018	0.886008827428587	0.886136664237359	0.89595490944778	0.899794830410217	0.876733769402606	0.899461134614786	0.885848350870023	0.888425679933513	0.885978664316053	0.909086111255315	0.891114737682079	0.906414924768229	0.889212619192439	0.89340139927265	0.894330139128005	0.874580471193025	0.878208922570726	0.893107220300034	0.898454963215437	0.903382065475025	0.87440960279489	0.903659126118085	0.912288653648037	0.904019742151044	0.8723552686406	0.896829689952476	0.882688646406788	0.896156218113137	0.896864865156501	0.888692099730101	0.88415679213004	0.891907412449658	0.888527630655561	0.875896846810369	0.896096278621892	0.886216236320241
cg25287257	0.0384031694259835	0.0303221687624527	0.0343953038062895	0.048434801289011	0.0279781587439738	0.0384001402564255	0.0257583618229383	0.0410967928087297	0.0295410629631232	0.0333195399422151	0.0212224104341399	0.0288626522862421	0.0316555536307702	0.0351156476959623	0.0329061435199285	0.020888420686096	0.0248452159764879	0.0373064594213216	0.0218725943228312	0.029685605349167	0.0360490821870997	0.0308553872613456	0.0327277571498646	0.0320715513053261	0.0352575593069154	0.0426692779605989	0.0249760792248176	0.0383687254725407	0.0440838824428497	0.0340871853842018	0.035013812176861	0.0382857302696956	0.0997419434268563	0.0405633888161148	0.0288076667636664	0.0391461907074471	0.0500910910150889	0.0326231879121552	0.0418441184224923	0.120407824150709	0.0378220184983987	0.0240349997153534	0.0470330102022644	0.108606620800158	0.0320947733228353	0.0430637616942588	0.0270381074554955	0.023558650901628	0.0360257182184938
cg21266502	0.079555572307797	0.0783807752354704	0.0808951392085871	0.116585789172265	0.0962573923413837	0.0871115272202188	0.0797627288870718	0.0953762334024543	0.130913504132272	0.0930912780205704	0.111589979686379	0.124255294669409	0.0711129108984186	0.125107151565908	0.0895921875322455	0.131736083258208	0.0742666682681175	0.129251540433348	0.078207307028378	0.095931680264508	0.0938000754436263	0.0887736142518464	0.142294879383158	0.0723913952255043	0.146315021244013	0.109178327422141	0.0853274229611411	0.103809929111776	0.126615647589161	0.0757362393294741	0.172663695213405	0.122642355367826	0.150290470803762	0.0916994784997622	0.146237200077036	0.0956244180052947	0.107052745025173	0.0887877023189149	0.113606253341361	0.140709042046149	0.123703822037144	0.076102722293189	0.0871313607931093	0.147610375100958	0.0999801640289843	0.120313376678651	0.0658725238514689	0.144339282489026	0.0678311747582275
cg14399863	0.0511712565561853	0.0606634943729469	0.0759226805141879	0.0723534067800196	0.0868208319349218	0.0856584159298629	0.065222523085233	0.14132705806891	0.0541797893893644	0.0515289775760364	0.0894823064882887	0.0640935644820183	0.0899063258173425	0.0699155068515944	0.083094617146562	0.0711169021590399	0.0457883260813029	0.113510410795653	0.062490683445853	0.0845998488053021	0.0627984540237117	0.1062135578299	0.117968618213354	0.0492624454827135	0.100316807862946	0.0990020881339973	0.0713850935475531	0.083557229283686	0.0567737458480783	0.0528474745888833	0.097921146028217	0.107444159782114	0.0564196028103675	0.0626076661414967	0.108279581592783	0.0715454054962587	0.0900328125553422	0.0583936518770853	0.093157094744999	0.113113520710292	0.090821703058978	0.0752673231229909	0.0732432876514246	0.0585432411688983	0.0872643273287701	0.0737943719895557	0.0587400839631722	0.0969746647922236	0.0679051604898705
cg06702880	0.0551181829734737	0.0653216126882248	0.0697162845676158	0.0661743688240378	0.0579772203155643	0.0491731852824283	0.0447958782775631	0.0539035658208055	0.0407322162686303	0.0553333876441092	0.0643216918541928	0.0716523410926479	0.0459919591776582	0.0631133419084486	0.0529784636092639	0.0589001444685926	0.0678064386570491	0.0681748581501961	0.0652405834227757	0.0510603412680121	0.0525057843056655	0.0393293873769231	0.0685328352199694	0.0542245025259534	0.0768242112220126	0.0621832250192617	0.0532156206164761	0.0592121296472826	0.0593243617351208	0.0707388149382806	0.061799367325041	0.0588744918336234	0.0641414589329211	0.0548764312196882	0.0793092591784006	0.0500286151285674	0.0462047576728215	0.0511929524386862	0.0473459551193634	0.0662778935064231	0.0809752077448568	0.0558652072897544	0.0522298583387907	0.0640155737784733	0.0572154097602515	0.0591065129293608	0.051990607209915	0.0553554154087531	0.0533326639084343
cg03041696	0.147872610378014	0.194964030528583	0.188838075572929	0.2348184448769	0.191721182671111	0.167275993923844	0.185542095560026	0.202962520923	0.155554487579335	0.145512686570378	0.184265150543655	0.206590252453309	0.154670320638081	0.20107768693231	0.156291392632824	0.222560019609779	0.166298928465407	0.185664180007106	0.132369803899809	0.13739098379525	0.166657255889975	0.150285880766813	0.246060461943918	0.234747912651691	0.192550970036607	0.165411152066196	0.149190876356747	0.171371356456441	0.1468878530804	0.128465429462406	0.230666203295072	0.235599317409409	0.166957550537059	0.131388799684957	0.231920297768754	0.141455673582514	0.200505507031446	0.177862324883812	0.1738188172992	0.185128904148887	0.168559433660842	0.168167503311445	0.191451475890595	0.139091486871507	0.163142170012069	0.332232374425991	0.1477919247302	0.239158786144787	0.213320754468834
cg12534216	0.162072225086123	0.139311619345399	0.156636748699431	0.123814383248331	0.137389307515613	0.110162802777353	0.115052980249898	0.109238651829264	0.0976376306946962	0.159168283781653	0.135377900128431	0.136609765372915	0.148514673700964	0.124159020636918	0.100624155645914	0.118299832170948	0.130253421006183	0.102306526659706	0.145676537459411	0.118749197944754	0.106712884331412	0.121628546458772	0.144427766748458	0.145263231095883	0.125905270770908	0.114965931051349	0.104649002553777	0.113290545955382	0.100262486669631	0.13990123253082	0.119119583973664	0.131138231390659	0.0932885164706428	0.117268634263467	0.1041612730336	0.123160236828276	0.125345747710606	0.125343588821954	0.0889833946247596	0.101447406134788	0.109520528474821	0.105861470619041	0.131203509259839	0.0940333796636049	0.127557595338421	0.13966132810735	0.130654728681234	0.155221116318181	0.133987889373117
cg15528437	0.257582929495728	0.23012847323285	0.210298140578686	0.222975079806345	0.179847215107993	0.200468563725614	0.166034745401381	0.177308981732006	0.190024680803397	0.222179746656666	0.225924874016648	0.208156913133561	0.232938096093592	0.19416033931308	0.205708793945385	0.180385127950268	0.174683039624431	0.214777054909452	0.199889102106314	0.206586179124329	0.226032027339003	0.21620065117117	0.22754456686012	0.257593098700348	0.230771721496845	0.185255160946898	0.194679179327743	0.19309501842745	0.212315878531949	0.230808490021021	0.268295371256309	0.208366476532882	0.234657565238601	0.195084353355131	0.208579584274913	0.219134561559867	0.198169746841055	0.181741478966628	0.192468084595812	0.22099060512162	0.239027794004968	0.199435873655464	0.199115018479667	0.22550023519001	0.201096338116103	0.227037490826065	0.233663738512646	0.214739537420223	0.200827772041931
cg24592790	0.0769995451639094	0.0579215211951928	0.0675587897678544	0.0462320946390551	0.0558016838064564	0.0632585452706803	0.0419974511365966	0.0659301031923794	0.0585171546862485	0.0562967084228897	0.0541193046582972	0.0733645873671778	0.0371401660193866	0.0707421963652442	0.0513433506936165	0.048109196213064	0.0646442594811804	0.0583187556739277	0.0560631660664955	0.050119146225168	0.0629309731641899	0.0603183749029717	0.0642762252158101	0.0487478054421064	0.0566791521011608	0.0512012354850986	0.0622347077547394	0.0522039513844597	0.0630396816533403	0.0516645045309488	0.0490766145666729	0.0643904481108664	0.0443651425039702	0.0403508870948242	0.0622395153723717	0.0717246126903908	0.0432990079098516	0.0545953166464666	0.0505955492629534	0.0703494369604994	0.0489460511334281	0.05917324223183	0.0729639851084231	0.0563150488347501	0.0525020376055955	0.0477964589031722	0.05062015102678	0.0440855237796498	0.0633282326001165
cg08498156	0.271773422768487	0.211027141595196	0.235944731904053	0.192534427987495	0.207886284316478	0.176441505622658	0.190196500698789	0.175313850420028	0.141379002400814	0.244974881653416	0.19647117269306	0.211598212935043	0.262877622953212	0.214330361179025	0.212349622161707	0.216106554069999	0.242841237019665	0.208108757972482	0.20976735570359	0.208574950269553	0.236257760463198	0.207631865769414	0.226834113264831	0.239226174520309	0.211740420714307	0.205041265453328	0.202063187054133	0.183327950512812	0.167880839362743	0.254856715847747	0.208153361498656	0.212257729356204	0.141946078207635	0.188526774180462	0.214488662766293	0.223652890477654	0.188373653290225	0.259766955451477	0.176337504133414	0.176023701710181	0.192247616242601	0.271064949348504	0.232961103491102	0.138704859188183	0.191702840871046	0.227949839330379	0.256717472380108	0.241047072773061	0.227529818533027
cg13441766	0.085728763438696	0.0564818498045199	0.0822506571256962	0.0819398582191277	0.0697319991783708	0.077473800559187	0.0547661513132617	0.0564032166802908	0.0633817086779789	0.0720514126455978	0.0657256124229007	0.0583412710575842	0.086123682344857	0.0664917899791331	0.061464530443536	0.0641376786065307	0.0657543106209352	0.0813772100316031	0.0873238309672162	0.0797716170847869	0.0655327143229091	0.0783358531577334	0.0648790789752903	0.0912548537173993	0.0661743688240378	0.0650478289294967	0.0662803368077955	0.0686542354322865	0.0885760973206406	0.0708899103446376	0.0758439034230272	0.0724078310543124	0.0790124301748499	0.063964518247096	0.0750809050582698	0.0874531936452426	0.0876774868263816	0.0818565152192826	0.0683781127792192	0.0663485251828993	0.079923088880603	0.0877680704023906	0.0711749122351514	0.0723856068530139	0.0670241998874823	0.0668389825207606	0.082108797703277	0.06863120602315	0.081313144250208
cg02983451	0.142614240576079	0.0983058324380423	0.137852892745469	0.149691406385389	0.120028296693474	0.110478241132373	0.106829996113723	0.135121316159228	0.147810811725673	0.126618175372053	0.202699527450101	0.123461417512297	0.168366853271818	0.116727214004104	0.117412405746112	0.121721886675889	0.0987024494759903	0.116641275246019	0.120586951777165	0.131272650928839	0.143965933868914	0.114610366966407	0.155766851414446	0.134589111696039	0.195304832236921	0.101112416181316	0.128414125793432	0.113703598313786	0.142031271124868	0.112558635442998	0.157990858231452	0.0985018106497668	0.208184337337086	0.107806839650476	0.115295980943401	0.131055315256331	0.103919226053251	0.136835609638997	0.117176566407365	0.239043355645461	0.116447648134693	0.149309084385221	0.126322500414556	0.16860791926657	0.122132517400529	0.111683902127106	0.101892028530582	0.105740245081528	0.168170436108756
cg02071712	0.0969607866483958	0.118807446139745	0.0855348960730576	0.082663290799084	0.129554197119946	0.103764640682921	0.107621154910468	0.165699492085197	0.0928653860728136	0.0712724977321333	0.160360942705845	0.214049547687392	0.223971100206795	0.181449343578006	0.109962404028808	0.163997642283146	0.0533056131988528	0.128916691482049	0.0867728583886948	0.0775788681086965	0.130628168470504	0.140774757089908	0.225717972746422	0.146900084518935	0.175219422639046	0.12071678045829	0.125638845306756	0.113671326328758	0.117397337051886	0.0790084106108782	0.187214676045111	0.180110275873567	0.114639976002287	0.120580506811983	0.188716427913639	0.115215993604906	0.116316506216164	0.0789502864701601	0.113693710803029	0.208694581928544	0.070441023702913	0.182319666857687	0.125037806930987	0.121314137043349	0.12140595106127	0.170545836572429	0.114610366966407	0.168821958548534	0.141374603447524
cg17495912	0.0321018146898522	0.0303375284716873	0.031891654218703	0.0314950988938537	0.0329344828097698	0.0483991954496369	0.0398683550566818	0.026840070035239	0.0361551937187375	0.0269468821824977	0.0429339595570889	0.0573177358856995	0.0393768484668645	0.0311994083138708	0.0465598964510202	0.0305887524745851	0.0316555536307702	0.109644308873047	0.031957332759067	0.0307778834861494	0.0344576797727556	0.0329189465848292	0.0503114030852736	0.030417439567245	0.086217984382551	0.0638193029071064	0.0275185398380907	0.0613637368576917	0.0318065326563407	0.0260764571772936	0.0945140619179839	0.0247752193308225	0.0373248079357838	0.037515534194835	0.0239650612210715	0.028401307447572	0.0480192647932067	0.0273912553599662	0.04579076957249	0.0438789924704544	0.0304291521428623	0.0275714064724525	0.0480624551721918	0.045642089961513	0.0413544968341388	0.0298342056356456	0.0222262451564092	0.0500418916535373	0.0273107261124171
cg01579299	0.0460921834019941	0.0493865289663477	0.0565278063307954	0.0472053327775838	0.050597140061862	0.0487865593368942	0.0370389139821579	0.0390334844553365	0.0462082414163187	0.0424605737518827	0.0412787565165529	0.0503121201490551	0.0516748189454599	0.0563805439300985	0.0441587821734931	0.0472103335416945	0.0467996700362273	0.0451638788096588	0.0454527095278168	0.0582838828531067	0.0588617953477115	0.0463649880726791	0.0537911029977265	0.0500128142181959	0.0566294751759954	0.0553425526823477	0.0420438152999696	0.0469672457194688	0.0490837147024939	0.0426251839969455	0.0397358019043224	0.0503373646709245	0.0480726691293044	0.0478559680725017	0.0469911454814108	0.0594350200551185	0.0506346279445186	0.0546317910653814	0.0443506622156327	0.052860666491185	0.0527510583846199	0.0462016288956456	0.043965834579876	0.0475403867488609	0.0462938104955226	0.0392219012444832	0.0499841804508835	0.058707278956957	0.0499954074718461
cg22108469	0.107777652252046	0.10709453015016	0.0908951835348981	0.130815121879515	0.108482364624175	0.111646789933059	0.0698919337109714	0.111691663388684	0.130183464731129	0.097030373262824	0.13768830523601	0.12415402262638	0.116798821436866	0.118253769998732	0.107712538234231	0.0885842170897591	0.0826112068303225	0.123274035873796	0.0955226005416854	0.108400165965269	0.0928031192743788	0.110453076072882	0.142466880228328	0.119790663849419	0.142860061014434	0.109404454079885	0.102940250194324	0.118779047621043	0.119977265425746	0.0883326365159454	0.167618064367297	0.125442211428791	0.173986892256204	0.091635041859831	0.127440819789692	0.102786847626503	0.114921152683574	0.0979336280380873	0.0993889174404032	0.154750282120968	0.180811657307549	0.106921387919553	0.0911704499080249	0.178924781540105	0.102366492319987	0.127217289582816	0.0818483239899	0.127415362768395	0.0827940878237684
cg14994060	0.154407152267115	0.114221700394382	0.132682811628911	0.113710743389258	0.13118762242353	0.119225419814631	0.110168304743108	0.108200873470531	0.10337979279393	0.153080669494625	0.121651504473171	0.118615679700221	0.161521178649794	0.116914835922921	0.120485716840707	0.11398285215593	0.143748138833343	0.0973453721626152	0.127750309379008	0.0978054110926089	0.128348189223802	0.130168228807007	0.128598237448331	0.152482511804269	0.121255005950893	0.116005289980569	0.12808533819837	0.117678510707467	0.117321794715567	0.134520999280869	0.135770793364898	0.145375961217389	0.201170492283845	0.110936112282674	0.120722498474329	0.125725555632639	0.117965566171344	0.145967280336595	0.101502671072554	0.122042338083368	0.137474243506604	0.150966842139701	0.127889575864069	0.131070683501535	0.104311878960882	0.112560086880702	0.158811481399564	0.128570896485381	0.142719263631535
cg08566455	0.0490234647595666	0.0506098368735202	0.04092742218597	0.130752406354384	0.0637395624294512	0.0939831700560482	0.0444543183856002	0.0755408664732334	0.125001387418727	0.035034499147046	0.11173121100267	0.0945784270949684	0.0443093665982687	0.0785463636287206	0.0677549498061641	0.0701334807106374	0.0536347478245153	0.148787950586323	0.0371521687029827	0.0451341513316907	0.0633228082472047	0.0801954000834492	0.11317954096453	0.0809886064881542	0.108745431141804	0.0924662984666801	0.0703637597559166	0.115060496802452	0.141860823630678	0.0487140565648959	0.200341362481649	0.0706816717437913	0.312304944730471	0.0544705629594003	0.0625212169113552	0.0580404743776978	0.0986137619408766	0.0481122617864603	0.0913764941993268	0.234908507869075	0.0749370129496721	0.0553698261090471	0.0479843412986518	0.257214478947514	0.105043794807805	0.126743193476873	0.0469390682434927	0.0755462250924644	0.0364532978969908
cg01516005	0.119452415424331	0.0744140674581042	0.0694334940288009	0.0814144006655384	0.0734456829295391	0.0751556731805798	0.10422673664817	0.0877572261429361	0.0907759774859857	0.0785940642600886	0.0934877808365208	0.0883484064447549	0.0986998322237591	0.0687034646095318	0.110549098161749	0.0766439292656595	0.0865912455605766	0.0886725480336388	0.0810167369350427	0.0682998272253011	0.103141463544348	0.0905453453896871	0.0911445108172278	0.0870853274140391	0.073032830909766	0.0961081800908782	0.0960743554879231	0.0779551909686918	0.0875426859660617	0.0726488114594883	0.100197390970854	0.0882103754684756	0.0939463542511422	0.0944540595558355	0.09492130760318	0.0755707772678263	0.0754291937671836	0.102265237857735	0.0856317783104224	0.0700740106205962	0.0655183509073432	0.0896502747799218	0.0940209236230802	0.100718194368707	0.0673492769962903	0.10722759776254	0.106728670272762	0.0808330016582398	0.0891151515981246
cg06609094	0.209952502562041	0.15273106647934	0.24088289029507	0.243768871435743	0.158033326342787	0.165252275996257	0.141932118281109	0.201013669875235	0.26875179761714	0.19381001754999	0.20976279329316	0.17284567751716	0.215888406569875	0.169807732370346	0.167850362845257	0.181243901326289	0.288597706192484	0.18810349654706	0.194400777405035	0.208603526567624	0.209609232668781	0.170000593982113	0.204399152466138	0.224357664677426	0.19398371593548	0.179342458377481	0.188959741571742	0.174901133372388	0.194338488774799	0.203641562425117	0.225844859620951	0.222665625798229	0.207298880229729	0.17063572070222	0.19750369992012	0.204339683052743	0.180628167067384	0.238623427449411	0.170092160031101	0.254634608344281	0.126780419029832	0.21188688489041	0.189503547392426	0.278088101658752	0.176380809881314	0.232938096093592	0.201911835908067	0.209883821156392	0.155941331901833
cg16762778	0.0453219060397321	0.0342974157192824	0.0419908817638884	0.0368238023355382	0.0353542248319581	0.0291716932017426	0.0456791930263276	0.0423349328685029	0.0348079219480971	0.0455923298516193	0.0314625795486903	0.0349348817645938	0.0419556204018369	0.0379009057714534	0.0323709602565746	0.0316731706617903	0.0443005753715231	0.0396321643826887	0.0460102456152446	0.0501690967855382	0.0343637051334313	0.0330338325326455	0.0315478076554516	0.0273019178046821	0.0331393021657413	0.0451991934623352	0.0405451906720435	0.0371315627868299	0.038930338488081	0.0311388923426339	0.0342983277799954	0.0495049205393047	0.0248265703496656	0.0269647357563395	0.034799103514974	0.0225535887508527	0.0308183147437489	0.0371099089177629	0.031329345381113	0.0291952851704649	0.0252060249902134	0.0280496398393744	0.0418212765204704	0.0276086607073814	0.0314907271646036	0.0360693247286911	0.0329706200660039	0.0271471049234497	0.0312053771424741
cg22895601	0.0332137174128894	0.0346030371300746	0.0362090468605206	0.0626631790457489	0.0262862318892143	0.0423095851913371	0.0349824879291708	0.0362668198944246	0.0343651673307133	0.0339314534999736	0.0397608997368744	0.0384725928459582	0.0292775489099914	0.0417573824994281	0.0214440959698298	0.0467336648592996	0.0303668949107898	0.0419372140837706	0.0262403581709901	0.0259962548908805	0.0328457140462708	0.0310537709975195	0.0350006168823172	0.0299373593900879	0.0333643359437008	0.0325605547078873	0.0326557992766396	0.02911716889741	0.0345406518383701	0.0421521016756192	0.0386193309505229	0.0418033494153703	0.0568877859216783	0.040047673350502	0.0324357822196452	0.0370940869355657	0.0352764944935816	0.0355052860025087	0.0402824626871038	0.038529022721969	0.0275909456337873	0.0269008746139518	0.0248658312996487	0.0586499053068126	0.032522994635358	0.0383035206005293	0.0305579805589321	0.0330064410090311	0.0301377670385198
cg18055610	0.208363078707484	0.223388469263075	0.173150123618987	0.220606151949838	0.174349161990287	0.175521071643078	0.13339065475502	0.15544134407232	0.156361313559562	0.288972354814959	0.186659088346382	0.203290681202461	0.19739719252387	0.177657405823517	0.171721817350153	0.189221950513263	0.197244173352017	0.157454336953822	0.185196582926946	0.186824535467055	0.159456870207126	0.196146736777604	0.205705192415195	0.219666296148331	0.196730371614943	0.171016199116522	0.14543908672199	0.179443611340968	0.194709777056842	0.226970551094806	0.213206199376963	0.183472591400853	0.170145942683345	0.170718331064883	0.214049547687392	0.166544151561021	0.16580232608577	0.182409483228879	0.175688209161373	0.192184733175706	0.16712607785088	0.244467554317808	0.154658705425858	0.173425081193702	0.178549164883255	0.19532138505651	0.22975991581214	0.176862481787943	0.179734135279984
cg02853616	0.126380276505665	0.138122572994498	0.14178028774749	0.212551760631561	0.139110062756934	0.147623223119397	0.106525488912922	0.129314950091159	0.175135606715672	0.0939985797434961	0.208366476532882	0.171199606357485	0.136537390659599	0.134427371935869	0.126072358044652	0.121067589287203	0.0902155735303475	0.181669181623643	0.110470634646825	0.140843443852464	0.14838150534533	0.146237200077036	0.181225944167758	0.165658088263076	0.19248651115424	0.173088164529604	0.120752081454408	0.163568819112331	0.16601675149376	0.152824591861474	0.230288144813542	0.157563894935301	0.299992908183633	0.130070653917249	0.152707282488785	0.125153609089898	0.144566717626671	0.141912668109286	0.151161738110715	0.204628314883747	0.147072408061707	0.122910992941096	0.121543157778798	0.232388704394217	0.15867315132132	0.171511730773597	0.093863513859521	0.184125617340539	0.13603390832226
cg00918522	0.0982096694166168	0.0976197796243501	0.0925164779001907	0.151177009629059	0.124524801426678	0.106450536634977	0.0928681931685369	0.132273930129709	0.155215521252972	0.0895494535544675	0.127917882824349	0.149111507941096	0.101916953557828	0.130023321665032	0.0980825231129882	0.121798857087409	0.0958364421152508	0.135377900128431	0.0884365650020935	0.0988049235397288	0.132600195329175	0.113105767048713	0.132250120706663	0.110291903883355	0.157479837254639	0.107102309927102	0.100135889688547	0.112701370640467	0.12339803899417	0.0813983470268519	0.164240847706939	0.121657760342009	0.140651480585225	0.104543289959282	0.133431940891273	0.126178308980197	0.12594124506903	0.10167133101387	0.124124295132442	0.165730061120769	0.0872004455980757	0.118935472759448	0.119997082242921	0.193958506125697	0.105329040589733	0.152922337840306	0.0894794499882109	0.136493376793362	0.0932114348498402
cg07686872	0.298487175880063	0.276820656628218	0.275844412272635	0.283919499331281	0.210016040367598	0.212850393428156	0.217211227647175	0.226862224632802	0.264552242438811	0.310991148093223	0.227261597380422	0.26346397106125	0.323214220032383	0.272014469585404	0.247219446200049	0.234858435181134	0.287779370217176	0.232938096093592	0.272559680831241	0.289610881055476	0.26225754000743	0.245911217905694	0.223868856088564	0.275703540765296	0.247083414867175	0.21920677699191	0.216205147264818	0.245729031124119	0.241391202277648	0.262670035470873	0.274965982200532	0.239889154500739	0.215990019679369	0.234028342728541	0.243549734185278	0.280128717342216	0.227918686262858	0.295620736755833	0.218506899289877	0.288550979323444	0.199699189824075	0.256608129343932	0.238490556159546	0.252873970622809	0.224549953606185	0.231352281317758	0.282982852493758	0.243186348784854	0.25500546998162
cg26398921	0.241634686559127	0.264676902193853	0.260811246458275	0.285244871036983	0.243177333408281	0.195339432410489	0.186316045212823	0.222889819368685	0.248701689714682	0.211713381391154	0.231594732786153	0.230119092097623	0.26023524712013	0.240400394026384	0.199635882438774	0.236534184433691	0.258542283451062	0.213905436825759	0.204788822749638	0.257628582141075	0.233739288069401	0.206198917409723	0.243389982435477	0.247887740837467	0.273428169172418	0.189542043080203	0.179006032753193	0.20438696737188	0.227341264825761	0.255251268191413	0.272400563726678	0.250161112936587	0.27686895949209	0.208469299060903	0.234975150335868	0.19993147456597	0.205764802467287	0.260073308857653	0.191473517307109	0.236519150055345	0.249553842640605	0.224128327663493	0.242291380504592	0.290241811796434	0.211658864993456	0.266524790904335	0.230454667501253	0.264729815008669	0.22277334539088
cg02456451	0.274564861398456	0.21573279947551	0.306316898442756	0.301957661990582	0.201190776382449	0.249156174387747	0.254150889870518	0.300315587593921	0.287301095744677	0.260682481659651	0.251326536309117	0.21976035726536	0.284022156188452	0.262185444434316	0.224419495331977	0.219848713669496	0.246309232092871	0.258666038966621	0.262747425342635	0.191917119017675	0.251549370211117	0.2587207694748	0.227872193917515	0.294984207713769	0.239795494540858	0.251475819518309	0.229678121348685	0.226144109221306	0.276284039632633	0.220417958499433	0.245758759080012	0.20521056518657	0.331350244981499	0.248797985521244	0.213001291704401	0.243426423440599	0.251519868923636	0.263488637094093	0.248249555956541	0.288675111976842	0.233453341487986	0.272035650412154	0.239251564158397	0.305713280525826	0.247244880160861	0.240328912817937	0.260333603568963	0.219198526125344	0.231848947913234
cg08346232	0.0752379633551453	0.0654237072705353	0.0489046965541897	0.0667417655163143	0.056788228876471	0.0718520013014777	0.0374865012601196	0.103373298563919	0.0668203511998862	0.0662340065367296	0.0784734437813614	0.0905165743784307	0.0589244676477972	0.0929785872796055	0.0567690411551204	0.101156964356334	0.0799696153169933	0.0713260833037111	0.0486754044611579	0.0430284643388321	0.0638020196493903	0.0550207293558689	0.11326199792231	0.0558831190607246	0.0745631281775797	0.0632136235613198	0.059337401985485	0.0715607782487992	0.067884672242248	0.0466790579862774	0.0801169039320264	0.104222132517486	0.0816627587537703	0.0651778637854668	0.0961987813465654	0.0740305607100996	0.0504530375815759	0.0544074919356634	0.0551102528333576	0.111845632704597	0.0475459266806963	0.0791719897190837	0.0465462667616149	0.0674838905558545	0.0472389687220083	0.0977717364897334	0.0651283196944748	0.106916078886141	0.0577614009244336
cg03696974	0.223787825087838	0.229643200085638	0.157849369593578	0.215755153899832	0.166662906400968	0.18915730542889	0.143676947965325	0.173795356273091	0.203434032107711	0.111146136513374	0.182331150060269	0.17017862171562	0.206399446447555	0.179521407515294	0.170819040161871	0.179384241942504	0.198921040941189	0.178392665038079	0.157055944495662	0.225508840805612	0.212306898480001	0.194118620289368	0.196571537390153	0.271193753103629	0.268148785433183	0.18876730327249	0.17334860411478	0.178549164883255	0.197074569626245	0.226619271127437	0.214526921456714	0.187501566407672	0.164168965684648	0.182910945606576	0.198407245569321	0.179130593693897	0.174955033854718	0.259086188179745	0.177683247492146	0.199795862433226	0.189308110894869	0.172640344025159	0.163102577118871	0.193935298076671	0.178176442222272	0.196761266178395	0.210521326051591	0.195072471248036	0.212475668789581
cg21836275	0.044821660245894	0.0303645631638561	0.0339442411053992	0.0284027986130007	0.030303870778486	0.0467447535939036	0.044205988511264	0.055298634593382	0.0249754137691943	0.0287013886400765	0.0475232047559078	0.0413634321225913	0.0392845553294942	0.045543920464285	0.035392149088227	0.0396125720450748	0.0281094041504711	0.0426088393194145	0.0294081072758877	0.0342965865997093	0.0445256957404069	0.0393530521350059	0.0441587821734931	0.0249432080593057	0.0284544167445562	0.0367143180929928	0.0356102586443333	0.0371607057413583	0.0323799198669791	0.0443716258197135	0.051440243814979	0.0522306104780481	0.0398927430512066	0.0370670730283164	0.0487224456335827	0.0348884912289879	0.0343107201002676	0.0267844189177537	0.0330235658037971	0.0992929113423747	0.0327590517580231	0.0462205119538927	0.0369094846345057	0.0326927865431206	0.0409812498164614	0.0375693451275071	0.0334578697588379	0.0751246540045955	0.0309041502625195
cg24717695	0.312061276882348	0.285601890469109	0.301351296148903	0.278576660443553	0.224878509793353	0.187895819713752	0.200774492634123	0.222961084492885	0.2230426175059	0.282592793328861	0.206714048623832	0.25035912585408	0.299660209786468	0.203612209365347	0.255850701993093	0.204617864057969	0.2923672467437	0.197719540169375	0.27940896302709	0.24570525565606	0.218004778650087	0.235569198022272	0.235747837155728	0.238994880074493	0.221898004742536	0.198840985152225	0.249296691528249	0.185231766250263	0.204769670859624	0.276622681483308	0.288938521419468	0.190870207432801	0.163667725071029	0.214548388627899	0.199577113660572	0.252315696197643	0.198615943634833	0.285908422067475	0.213290943160229	0.216020368605239	0.175431461883623	0.274183703806744	0.253104344030096	0.224230224676075	0.201767527160492	0.22614007342364	0.272466883559003	0.229392076223792	0.226085039038684
cg05060949	0.0993127052520851	0.119493828251203	0.0590705137822819	0.219928527228857	0.129534148126908	0.0565839631969554	0.0966446601208206	0.123662420328252	0.160019944211167	0.163612873047827	0.118060550342608	0.139253671536894	0.0866347248569182	0.0924069096057981	0.0478309387443226	0.158101981061652	0.265256019030231	0.0696067470352177	0.078745498855634	0.0876783344408524	0.0439943651395105	0.102138972649569	0.12538228208325	0.174572020986418	0.0806393912508444	0.0692597158895824	0.0645442493129859	0.0853303034568972	0.106594589417675	0.224791628616402	0.113732475563269	0.110885783606657	0.177140566578935	0.0523334990240537	0.121407598914304	0.0812878074622065	0.0480259031537629	0.0531909585509891	0.0598751823093613	0.12262290148573	0.0737407749788843	0.152249726213384	0.110114911777224	0.123265452278193	0.0442454714066947	0.106947119568166	0.153933648976734	0.166535535904382	0.117631883341816
cg02587316	0.0529992442044394	0.0935896583532033	0.0768502869512711	0.092867214072643	0.0747495173283403	0.0729806327311841	0.0537271260239309	0.0659242656805964	0.0844644181195183	0.0682027597386723	0.0837889825337381	0.0556219758542389	0.110263565624438	0.0736218055094354	0.0670854768245423	0.0717035216647363	0.07239486223565	0.0864382279574782	0.0568711414879282	0.0750072457657637	0.0935386278471248	0.0726775532187742	0.0882780754343174	0.0602236492651965	0.0784744106662781	0.0685479507957273	0.0492983707165115	0.0861796649618431	0.0696562755424866	0.0734895881356965	0.0641453187606703	0.0658252747833847	0.0796065377067799	0.0872619013497248	0.076609178908828	0.0684587072729163	0.0628287444951076	0.0625638963522843	0.0689034641569745	0.105147113172666	0.0730516721914688	0.137507766259468	0.0796197547322242	0.0875006904766215	0.071676297129627	0.0879306170447798	0.0667069355734652	0.060679795774253	0.0713143203684997
cg09839170	0.276378624101519	0.203405703435088	0.248254678099546	0.1727912006714	0.212962204706905	0.191647066940728	0.173168716194896	0.1881219268526	0.212028596812366	0.210624728047281	0.20429564947964	0.197273032914629	0.242027090403674	0.20409949209845	0.191092456118481	0.189285847221205	0.244206866671315	0.186680345176274	0.189548995953091	0.194114965832968	0.217670494089462	0.211955844489867	0.219937341759777	0.248690403245836	0.20385149837845	0.18514702847522	0.194396740115515	0.199000345590427	0.20355668840241	0.223287961818382	0.189126200645206	0.197492043572263	0.164503211195205	0.197514524642987	0.200683483997961	0.224153524776536	0.19810425083863	0.263883754380058	0.175240217079244	0.20384776729782	0.23605703567614	0.240068562156103	0.230160433574194	0.191810445109214	0.181810003019257	0.196537478467175	0.235795405179534	0.210868646763642	0.225024427616498
cg07469594	0.140673521595206	0.113526809822908	0.106394001398833	0.109802382392039	0.127253191107962	0.120011081753447	0.113293038426914	0.147744224780091	0.113450394863616	0.099556872885932	0.169396644186798	0.114517432706082	0.127685354014789	0.170266357408033	0.110638075605312	0.150519531856797	0.100792741202232	0.151862992759486	0.110638075605312	0.102325699266358	0.131242283303391	0.132218911797243	0.16682177089942	0.108070676689215	0.170638778347516	0.125557695378667	0.122695926420816	0.129756575894656	0.12719048184623	0.115128152403802	0.19288833735451	0.166694830405064	0.0911416093292539	0.126609945651495	0.181881259010697	0.11824067240616	0.132263703369019	0.110086863726362	0.105355363172377	0.125442211428791	0.145695470632297	0.118417024466401	0.115437427747604	0.103234430968752	0.117466088458793	0.149318888119675	0.128628522310997	0.174942234435834	0.136791252445978
cg26509691	0.179309075001683	0.127279250676182	0.146395905299888	0.20260117751632	0.1334588970158	0.145132976600277	0.12010874227465	0.120240439018828	0.159094239549079	0.114462618087387	0.178653364455701	0.181142458002262	0.122326640855033	0.140472608914125	0.141941042277186	0.13295907264119	0.0910014525098712	0.158166720428548	0.114985043034682	0.188709908900845	0.158210651189273	0.155556788137412	0.190459061843211	0.193806244561398	0.1989088102937	0.146892440785967	0.143445179605408	0.159310002336995	0.166553717300451	0.18903196914348	0.218712223312857	0.16038082572677	0.255036679390614	0.149797564972827	0.147018405962627	0.149986146171167	0.158349450363036	0.115860153778354	0.136113952512501	0.175336657773946	0.195426982604886	0.11364208336019	0.131605298028475	0.20738728214253	0.135272680686322	0.183327950512812	0.128058116169157	0.182017010273401	0.111622613750775
cg18061904	0.138053006830033	0.110418991521077	0.14054591470225	0.0787891206138768	0.0970283809067861	0.108082377162626	0.0863355789196142	0.109839444886302	0.0924383998897266	0.11234109299815	0.103264902131427	0.105899460168078	0.0963179317740617	0.0981800467438878	0.0951512337535626	0.0856342545782298	0.0887177025164768	0.106906572744219	0.118785104250925	0.134802225064527	0.123540336062606	0.112300865968856	0.107390360707855	0.179670664413726	0.10121910657405	0.10964834181191	0.124625178672359	0.117546422936283	0.118891350158636	0.103610495142955	0.109191837046201	0.0957270142806372	0.0873056400972901	0.0965876897000419	0.104366468156364	0.135108512944167	0.104749052085143	0.122552628528611	0.101542571466944	0.0897392057947353	0.0948866691366975	0.0865565990923861	0.112615610432173	0.098077871193418	0.122542419345653	0.112434375083455	0.137695064128783	0.0876468025231781	0.104632748333116
cg25307318	0.110466629409615	0.0900542883139741	0.104976859794154	0.108790738920116	0.0891124490139558	0.081623485566242	0.087897730484046	0.0893030087345358	0.102685231283985	0.117451545760652	0.0856876938692797	0.101336874576444	0.0982617077325625	0.084026893385462	0.072299892665964	0.0845866916862686	0.0989319071785219	0.0846356000331838	0.0800781152059568	0.099898579042953	0.0899733147317843	0.074652329349141	0.0938373362757731	0.130971793371562	0.102610833870828	0.0757187263867949	0.0835929512770359	0.0813506620225798	0.104893132310338	0.111024312772744	0.0933123437698881	0.115921156809943	0.119378264128669	0.0792390930370258	0.0853645148730156	0.0946822160539671	0.0828242883975384	0.104880252357223	0.0871178625189216	0.118557257764554	0.0953836905107996	0.117437927387153	0.0710348334796789	0.126156071433315	0.090662400911413	0.0934464413800289	0.0894565895617053	0.0913397490581639	0.109064615740207
cg25397945	0.0455090226072248	0.045040557211091	0.0483663580518367	0.0611956266698097	0.0402397982909284	0.044727011212998	0.0384931450213755	0.0548605699247177	0.0825080748527167	0.0528803969382572	0.110687258431085	0.0364179161347526	0.0630623998748147	0.0322147911598139	0.0420297932573946	0.0681556039735762	0.0384087051300266	0.0969801277801288	0.0452594038130199	0.0401580069155444	0.0532152840763809	0.0518493214037447	0.0399051139242537	0.0502331870377166	0.0505118351210865	0.0869083879820108	0.0363871440551312	0.0678675290948865	0.0529544882026414	0.0369584868178797	0.0778395134538057	0.0655609510408148	0.104164819647556	0.0437465476388621	0.0413501785897173	0.0427151369649128	0.0574212151844383	0.046508321642231	0.0573558341188785	0.162002790602876	0.0530338007074702	0.0826802258943252	0.0448919076965701	0.0953729634108412	0.033234002590208	0.0865766357647223	0.0370948517003016	0.0440996697251924	0.0253932667407063
cg01964152	0.190166089806238	0.156928882048781	0.191779975692271	0.108121930887063	0.186441961444991	0.135512212664599	0.162743819997826	0.154236373709891	0.1210479113765	0.22223506750268	0.196787415919422	0.179568705600836	0.202958255025694	0.164366862860226	0.141369720496407	0.167446493020741	0.13555053616239	0.179325408018524	0.1739836971803	0.172731165239077	0.175721874849945	0.167138771799212	0.204584777596738	0.222212061117088	0.190154149009815	0.171609189020928	0.169906934839403	0.168388261988989	0.129242052863784	0.170340615730445	0.219932614804623	0.190150700882277	0.137782023149941	0.156778314294391	0.17850244467649	0.181946981008588	0.159209137142285	0.160509381050349	0.170303624740194	0.159943214901877	0.15326433847885	0.183242290761755	0.185517126809002	0.123975744616628	0.173050290421106	0.204211046176963	0.220807316372452	0.210620194474081	0.203429891703107
cg21817858	0.273806410805333	0.226961600308537	0.297365557065343	0.287987912373843	0.249553842640605	0.232392972245084	0.186668832629035	0.248144660218406	0.272019477155296	0.24386213817389	0.259661429018431	0.268074048459887	0.291055249280174	0.249284211143633	0.198967946049676	0.273455365890556	0.266597810921507	0.238823373900848	0.213604637410804	0.197965358967174	0.275293690198879	0.242380247456077	0.244426607418641	0.305892431057982	0.255674296268604	0.221459421918843	0.221201767537519	0.237196712104915	0.268416270391335	0.288501575991133	0.28194975646926	0.231990704105902	0.32923678580256	0.213210331060974	0.212508825785585	0.244249758751905	0.208311446273141	0.241106183338908	0.238461528317907	0.305173155691212	0.214548388627899	0.233057195052786	0.229974384005489	0.326491072918051	0.232027305563798	0.292394817881431	0.290628432390827	0.250155638602172	0.271409672975726
cg14605948	0.337524425195745	0.34621199773096	0.350226249120841	0.284288375774569	0.363279626220896	0.315402052849677	0.306753477165097	0.317557038507117	0.305091289443827	0.350067330172508	0.390309460412577	0.415035914792509	0.336823057916026	0.297600950635749	0.309735496134311	0.33062025335072	0.230675110037629	0.407685340823615	0.372952081558022	0.297023915197075	0.333580525732672	0.303537471677705	0.344282729783874	0.379069050728923	0.383179907673372	0.317424709839439	0.304236049108829	0.331563429748321	0.274845862268919	0.319843023730918	0.473152401799751	0.360656465733675	0.342448027936541	0.328721705313402	0.358567353554066	0.367542780462354	0.287252350827984	0.310159475884253	0.301927308601239	0.342582264928802	0.270307117466954	0.338110982624995	0.331993997956602	0.306671095395824	0.315488364535909	0.336817647811467	0.389315087560852	0.328289102619737	0.311701773799283
cg20270188	0.204083192631906	0.163855921630322	0.156940350602928	0.22178893898966	0.159665618723229	0.158018900679264	0.132421473393104	0.176674260182591	0.202866913204471	0.156907192286187	0.192256974602098	0.172180198428564	0.182477148410682	0.174542415093775	0.161720884343786	0.187508916948987	0.198081536882368	0.182586985847322	0.144088992894202	0.176952267236006	0.172394568257219	0.165512374051578	0.179524639494435	0.192804403296405	0.196677110007989	0.176162247168144	0.155355840423753	0.162611146748705	0.183905770778126	0.175960521572371	0.207042629544515	0.195228095474579	0.258605118886825	0.153209389855764	0.184227007561026	0.153420867926542	0.163670857618853	0.168620760460095	0.163133172632393	0.221312129077427	0.183706837869026	0.178542635070888	0.173752476764088	0.227368845445723	0.162451896053683	0.200807903483168	0.163142170012069	0.203266236959624	0.153798843395556
cg06462291	0.135597559071955	0.107281901566035	0.137384921000713	0.0977613782004526	0.106848077811037	0.112632037101794	0.115268168641916	0.137308829155522	0.11456389789325	0.0982092092384849	0.136406224885785	0.170158611665786	0.137229908985725	0.133843358588562	0.0858035030421833	0.130216560565877	0.124360715000148	0.145423042450413	0.133106270391352	0.139172709909215	0.159400465623838	0.124020039941427	0.190307189346935	0.166121093311744	0.148973144889599	0.115935932209062	0.122996042363974	0.135189720657061	0.103409038817186	0.113876041231879	0.18469897329539	0.149744514915441	0.121539608759626	0.117239028016793	0.155828816574574	0.120553814401479	0.112842332086753	0.176030107698801	0.132588915026855	0.15003039702297	0.129386138219832	0.123482523942316	0.104585682542907	0.122288266016038	0.0896243726031992	0.176503122415879	0.126595692973379	0.151986053485541	0.125048456806387
cg07274716	0.163710845785926	0.134144540470171	0.102405640144852	0.190555328200996	0.114710365665234	0.164129745964421	0.11623353498075	0.117709809210281	0.152346959016533	0.0924094101272786	0.165959339145474	0.185870415056792	0.130302719806643	0.129662478210984	0.136219204411486	0.116952305821325	0.0636343898187474	0.190311309696675	0.0955788243986063	0.0676776066910157	0.125278921472312	0.134155026865132	0.202280029308536	0.137854729493583	0.138568393709224	0.163923525484674	0.142326591104444	0.146009491817522	0.158430901288324	0.111720798142481	0.211264980725539	0.138572569776936	0.336264676324911	0.134251917530354	0.131255060326388	0.128303056463671	0.146802353037682	0.157943332155973	0.136236513398342	0.242994954772758	0.257396225942716	0.0838581468861585	0.114078844537541	0.260511981211838	0.130092395393001	0.185730555328607	0.132397366625449	0.198897473190775	0.140948992229845
cg23792314	0.0906227019421862	0.108813106235385	0.0889698987020695	0.174698886922972	0.122506890609451	0.0971303279140805	0.0920634956672576	0.110320718417932	0.115644449965772	0.172621625725642	0.161969758522173	0.164175019953093	0.0842277441897865	0.116811588632201	0.0822767495400035	0.129312852094945	0.15532182353839	0.160497704624332	0.0786128700205943	0.0633827355546496	0.0672192138926868	0.109212964567252	0.18287565371365	0.0950694167313393	0.153618449354482	0.117393834613137	0.101584419967772	0.112202925440765	0.105550857419961	0.151922167356268	0.203258189870165	0.122328387836572	0.139449295186263	0.111068058382361	0.121633981079989	0.103344919815554	0.111909050512871	0.0585093792494041	0.0980537507549864	0.113671326328758	0.140651480585225	0.176616778587692	0.097617701685762	0.111009007778584	0.0920662026015699	0.130402355352354	0.129268585753377	0.156387806442985	0.0909285691409493
cg08158952	0.113695066991995	0.118885269869855	0.0904916595401053	0.148751673099419	0.124237174154276	0.1373377444138	0.0956794798403784	0.176268230747155	0.141569504574607	0.0893459245928676	0.245155219992545	0.194338488774799	0.138131382196921	0.178280761474082	0.114149279510413	0.149701374855812	0.0980443220654216	0.218686251326452	0.104093107524118	0.109067237374292	0.14083412814526	0.154522237627423	0.204905749412532	0.105014013619666	0.235931509662035	0.163559995287036	0.135695169844817	0.158062474467313	0.125079543392651	0.162863614597954	0.274471668149608	0.221161227136063	0.15729436284342	0.127118432039477	0.215798752423298	0.109401678656179	0.171791802544035	0.0949720246694857	0.135193154036033	0.177581085964981	0.124212885719973	0.119564863676937	0.140788488977114	0.147749208566895	0.14454977246182	0.173891420668678	0.0734304310905264	0.222843798628706	0.113509134400711
cg08970347	0.0512978648037095	0.0454773760773437	0.0425122020934808	0.0665514729173155	0.0277062523527044	0.0306887295966283	0.0521307072003792	0.0428273006857033	0.053549714885798	0.0433111986463637	0.0365812654095789	0.0681957445950889	0.0447997378438796	0.0423831676445911	0.0449886347814051	0.0732018739783766	0.0712159289685427	0.0368032084433803	0.0401876378490827	0.0494988731398804	0.0269761727357721	0.0357364139687382	0.0396879802648538	0.0452427389428564	0.0447579009323947	0.0406545452562121	0.0445698083499623	0.0396784100486845	0.0402746701551105	0.0728741049951197	0.038122973616565	0.0455029542614135	0.0420156513077209	0.0404881288520351	0.0467129456388099	0.0437580423649353	0.0421577060818379	0.0352304915519933	0.0391803084975231	0.0515706772094844	0.0546773534791395	0.0444902103235992	0.0348953011186989	0.0328159141710928	0.0245144386374609	0.0407297830845446	0.0500442930192472	0.0446078759045128	0.0571747753516434
cg05131483	0.248493831591003	0.211322476456061	0.201726471590905	0.186659088346382	0.219015334814036	0.216861957069425	0.209073848977398	0.227095687809347	0.229511408923131	0.241043298964546	0.291100948132274	0.239671729978938	0.198862013948376	0.2571724829985	0.205223251982544	0.218242243131911	0.221326490029144	0.234023433319977	0.210796775968511	0.314001424089389	0.232515807748909	0.233061833822823	0.289506170274137	0.264122592041996	0.248917144117397	0.238167479552196	0.227188002380577	0.22099060512162	0.210450107890867	0.199226012848843	0.308822193136256	0.262278680286375	0.204263292856478	0.222939519320888	0.254558140364704	0.227553388532352	0.227281032443766	0.213382426035442	0.21015394720989	0.215767303294969	0.239148874703758	0.22080335585393	0.262893474211301	0.207997042406033	0.208108757972482	0.266721413577186	0.189057756053044	0.30151743948887	0.249359207250001
cg18179075	0.122900474829751	0.171313737691363	0.148519698718952	0.178399258943865	0.158598068418868	0.160497704624332	0.175571294960447	0.185583054171243	0.222333423576549	0.119706571967682	0.197058495285262	0.211400298206832	0.118663665044792	0.154418405846705	0.116434472626513	0.197828700228691	0.0719400614849786	0.192650245508397	0.121701907649778	0.191680583019289	0.133718612963693	0.154936112339178	0.202604892091823	0.15032833179407	0.189275070652556	0.169703495373144	0.13459514495752	0.15392574110167	0.207688371273208	0.139981250055565	0.291411709861091	0.196255506159404	0.249090137332279	0.119056596722093	0.173792397947696	0.148962638822066	0.156508662466749	0.121644421484693	0.172929258284908	0.244211767290622	0.187239694594018	0.153980581277011	0.2339003647068	0.249538383352655	0.15787718192705	0.216369719600297	0.120983047288513	0.197389807489421	0.211090936986692
cg07265743	0.121838806131786	0.114652709083296	0.152898844659221	0.111422417289432	0.120845382671	0.119839673669517	0.0942043918971566	0.11194233128819	0.130697984000482	0.138455023913912	0.119447138642945	0.134496960171129	0.143865876552774	0.130154922318481	0.096311697075198	0.122831367431669	0.114386635398737	0.143032758142613	0.135434868083466	0.089172106469303	0.138053006830033	0.102344253195633	0.131670267722302	0.122979901078119	0.121574218621878	0.123341779637231	0.106134550408015	0.112763022574552	0.115097738793046	0.104182237363346	0.135857643581287	0.139142358239531	0.131865939142321	0.120004554536974	0.124449968927239	0.112358230790601	0.112427498959673	0.14945321923627	0.1130462253754	0.11019174776237	0.0885344130828023	0.0953836905107996	0.10809796963921	0.14397803184985	0.118807446139745	0.10962479175147	0.117302642142326	0.0956916443642989	0.148877504576859
cg12179011	0.365711120627212	0.306288403960422	0.336108404020409	0.267605524036518	0.248638395847568	0.253366348669942	0.26044745699388	0.238500748618615	0.288728864088687	0.316309471144248	0.254378013373131	0.269856817389174	0.316574842825324	0.265987892713513	0.279955941053687	0.232081160885495	0.319546655410025	0.209205974936124	0.292047503202031	0.284189395373027	0.338671121891571	0.302461554745724	0.232125179190482	0.325364378652527	0.254181152643437	0.255499966386592	0.299758942759967	0.250014710094355	0.273207839479759	0.313824309739553	0.214677210083813	0.254335657357253	0.23931489347858	0.297365557065343	0.251850781401424	0.327959664499032	0.272242744885827	0.348571279673443	0.246299069801236	0.279152877149462	0.354978903880191	0.3235615905557	0.281304376032206	0.259112997686953	0.24806926703985	0.232003566406827	0.322147000662873	0.243004892635495	0.275287634972549
cg08582485	0.275287634972549	0.280246901547864	0.260141682637801	0.247942868171792	0.208648250450993	0.22310499177768	0.207997042406033	0.216020368605239	0.242713609689769	0.250889041560459	0.242281943764557	0.244081957543643	0.253804573431272	0.257167563338016	0.222451596192462	0.242533555856689	0.288938521419468	0.235964482731151	0.21738680574286	0.247491529598029	0.255256568002888	0.23876727356161	0.238014773150525	0.277512838595232	0.256287677906075	0.227197823874169	0.23153171698908	0.210204825705256	0.239192388033967	0.267301999516889	0.296635565324705	0.23353279920476	0.210819578376673	0.22541295893762	0.236539320178123	0.222867506397134	0.219283738711099	0.285634133327152	0.19780414636826	0.248073998486355	0.250784433016361	0.288125243820339	0.247063840830455	0.263333865957792	0.216347068370221	0.254785604374765	0.257298890182627	0.23241083182454	0.250237623700813
cg26311734	0.294146129525345	0.272041328177849	0.28826921962313	0.303073211355098	0.250981242323625	0.252787381578621	0.234028342728541	0.257781029480796	0.285101208962729	0.302503809847233	0.264957869336739	0.294000075151085	0.288627163064791	0.27175246170374	0.261003976224405	0.282375587494825	0.261378074597154	0.262227721382866	0.282239620487256	0.294151817808033	0.288828822047182	0.265855030550316	0.29046448983711	0.279301064756902	0.320200441670107	0.264446096201034	0.257503041053462	0.253262505258081	0.249524032381424	0.310587054147221	0.381222946320023	0.277729090502927	0.301894308398509	0.26130339491493	0.282849713472633	0.285787571902688	0.242222678706433	0.314266775050269	0.258810604074288	0.296981374376023	0.213001291704401	0.30158730275943	0.281144616251325	0.340290063010415	0.239741996215917	0.31155395803421	0.287312334934045	0.302219299107829	0.260947292393825
cg08875705	0.0809564886891724	0.0615210915635513	0.0518097640977241	0.0509707458831261	0.0638934174562376	0.0718023120673806	0.0996468833352817	0.080143744545867	0.0712357043902916	0.0870371881683083	0.077956554502778	0.0424183130688071	0.0709095693667045	0.0457720792724843	0.0592306425320244	0.0662300894714511	0.069105793103332	0.0590361727690327	0.0636038398711257	0.0622038694266965	0.0634959887036423	0.0519012408225279	0.0427459503791067	0.0536100321087614	0.0502234723571853	0.0771468577400975	0.0593220888939174	0.0521750129092937	0.0741242702035059	0.0472119981854183	0.0551450758460965	0.0671780000312845	0.0537567515253086	0.0617017737147098	0.0580371138643851	0.0630870335721067	0.0715787038623178	0.0794516252395414	0.0662228653688484	0.0480527266269194	0.0698429068320634	0.0578674791840565	0.066659545242555	0.0550312213185121	0.0613340125710238	0.0605968050379924	0.0684005043314547	0.0613957267287297	0.0665962162294457
cg09354556	0.136115799675307	0.194783749289879	0.10401136586497	0.248542880879597	0.174444648370606	0.201902884057376	0.119147084661731	0.218593397201311	0.137820869783028	0.126825000876125	0.319899532097065	0.211221284479164	0.110721118563993	0.285178222237835	0.184059302980855	0.267682518688583	0.133358297346105	0.338702025539473	0.104500032732416	0.0922269747989342	0.164037194492938	0.191142970286279	0.268088966585772	0.103272832184619	0.225282116588636	0.226152816365272	0.156018147924861	0.221303253058131	0.146711353344315	0.116653081465803	0.26447913152251	0.247044664632863	0.295614665540456	0.169753793975901	0.229989086786588	0.147820651207751	0.209462783398436	0.1183109968902	0.203036659509439	0.180294504984189	0.209503282849888	0.109028435948693	0.146079980757444	0.171211908784202	0.189081832874463	0.321759526795911	0.148357027685651	0.30799865753254	0.111193002370697
cg27627209	0.067052633244064	0.0541785583063359	0.0799891781738534	0.0839186122842499	0.0993986448319717	0.110949357626172	0.0602845322995415	0.166056179887428	0.0849530708090262	0.0563689025256725	0.186859453803767	0.181820571274609	0.0715772935231601	0.129181084551615	0.0802277216646538	0.158936275717251	0.0551508809721474	0.158428037843516	0.072546052602314	0.0761209037513364	0.0980208761006165	0.108726072343747	0.1725629499028	0.0719631053488678	0.187934858290296	0.112943114879722	0.0950498171243405	0.125360520134423	0.0928989985091379	0.0599841191044812	0.292441181073288	0.173519948458534	0.0862426414655155	0.0999661486827458	0.156639542698182	0.0855083906994206	0.114444194141122	0.0477284503657882	0.120702945205731	0.118992956949472	0.081005420509056	0.0736275317256843	0.092480708894032	0.119821292709817	0.10299591624464	0.199316523177516	0.0662598217020821	0.155500148489866	0.0761088951240344
cg21475402	0.295314927072622	0.274729819182937	0.262617131581193	0.221666735091327	0.21990966855783	0.19935259855096	0.186687808764446	0.230123858911376	0.242481075040467	0.270691805642522	0.215393804995693	0.242661578637627	0.266224204069502	0.222242944201166	0.219480222102972	0.212992909493452	0.291916470781513	0.186042366919579	0.240400394026384	0.228908364822466	0.271104989657693	0.229316881615894	0.236235319008389	0.269392800424528	0.208495798070418	0.193640026328414	0.212611470352583	0.197304995073042	0.21921494483858	0.29703522810004	0.226457686513925	0.218431541932139	0.271841025032541	0.22483092711081	0.22124075896324	0.235458331961603	0.186665978656355	0.279341246677572	0.196343049562161	0.238379759766886	0.21267319099143	0.244999558755044	0.242277458350508	0.246743699299636	0.222904684490285	0.257674397315642	0.24832860169957	0.229701572234655	0.263976248660751
cg16407471	0.0795373953303102	0.0680032445379876	0.0802905440242603	0.0949433235445824	0.0798370127134294	0.0795462353820515	0.0625699495577261	0.105839614773487	0.0839330953678833	0.0620340975255841	0.101203978571786	0.10835516137422	0.0685226647758615	0.0977695136976242	0.0751463330218805	0.114787241852666	0.0688747693555838	0.102112059008165	0.0627340743550638	0.067459156290114	0.0792302926530521	0.0824553194207956	0.10440309175045	0.0858932766158167	0.127052498649537	0.111795695546536	0.0981959385992352	0.0962141590629382	0.101611937914955	0.059646103039961	0.136514706768785	0.105917956190483	0.158027769128984	0.0761763445600834	0.0934406199070239	0.096290145820785	0.0994080534428268	0.060138189509305	0.100610096033295	0.0970324085852178	0.0735582411544957	0.0910136093804996	0.0743601488129255	0.116487420073446	0.0821964052389742	0.122513584634863	0.0644065539409734	0.126343552151558	0.0729778822449431
cg00890363	0.295796998805933	0.233593535277762	0.264213008638504	0.283405026087206	0.213951308929802	0.193768464184602	0.186253577133823	0.208570819551796	0.216797551974903	0.26119557840055	0.257898343799928	0.229215970655237	0.264463742089306	0.224632564621364	0.20269557249678	0.249574007092096	0.211352253402959	0.221414683014186	0.218436106166587	0.222075861764306	0.247437074366196	0.218426365074586	0.223581598434156	0.256956606609342	0.249090137332279	0.207187741961643	0.206525005829782	0.210534192199647	0.209358489876734	0.248598988986946	0.309724598079766	0.232791763624148	0.292571139193565	0.220186912257618	0.238693516833863	0.236392481791877	0.215990019679369	0.231892006803607	0.19198284779166	0.27688557208432	0.253565881243353	0.251618687966495	0.23467574937848	0.313639136931786	0.1801240914977	0.261529186891606	0.268203216773157	0.23876727356161	0.214158021208338
cg03807298	0.0521720616225084	0.0555486717265693	0.0551539313121184	0.0928663061995	0.0797981038456346	0.056617930859891	0.050325004743986	0.0674172647267022	0.0847147825345719	0.0889726158653664	0.0765885160221475	0.0776502031152865	0.0566965794441484	0.0642659858751151	0.0694019324432637	0.0886209724587785	0.0752927248136412	0.0854643929557757	0.0715139234964266	0.0626975261094149	0.0685183664257312	0.0646350323138666	0.0841739258564708	0.0755927265661912	0.0812844494915506	0.0541577786062524	0.0717199397857387	0.0766930591600172	0.0836038131151396	0.0605561620598311	0.101893242012725	0.0668709409813441	0.168536744141431	0.0528040469473887	0.0582633251175892	0.0560553066273358	0.0540365296505498	0.0624561323175335	0.0793735679623766	0.105435312234098	0.0556167764424666	0.0836800937913502	0.0790390660203962	0.121315900334356	0.0760783361348558	0.0783337087714806	0.0850375257754207	0.0737957064840186	0.0472158289397524
cg15176829	0.204503941977395	0.176654474356213	0.141770715746221	0.156539802465094	0.213105881103841	0.149960989314899	0.123275660177101	0.175075573620193	0.148638432577814	0.176098914091167	0.20583657149274	0.229248288541451	0.11824067240616	0.193739923876498	0.171222405294729	0.206665540815436	0.195544096762322	0.182975639870545	0.123407050261752	0.0932902542676649	0.157460123830966	0.16348461540883	0.209275781069938	0.144867765848294	0.201150906719536	0.138928878082279	0.160105397685177	0.159987930929278	0.143248460244228	0.198718830443741	0.249095459684288	0.199863830518687	0.221041013431159	0.154557348716744	0.190987493828808	0.18248411137296	0.164718742758062	0.15828263459794	0.140375611445407	0.215216472914721	0.17090642135077	0.154069932649637	0.177726676311201	0.200026812966911	0.128619693630359	0.220956612228803	0.140289824005649	0.216320407524399	0.18320846287257
cg04285549	0.105691569507979	0.106706033266366	0.1214042669716	0.103235727770061	0.0765174275311367	0.0913433920362534	0.0865921389373076	0.11317954096453	0.0966487187926718	0.0813446535363891	0.094080928484118	0.0965369373676866	0.10053930363973	0.095452483728524	0.0943940838634941	0.0983675540997965	0.0819831817610664	0.100179286157433	0.0887347219175292	0.100473471540385	0.101658804160403	0.0934073410097282	0.115527603219468	0.118484869416905	0.100566931675407	0.110316337160496	0.0986278914720125	0.096253546182339	0.102219338266462	0.0901265949765456	0.105247991236723	0.1034553328483	0.146053174359519	0.0921671845581835	0.0994865194062447	0.085805198455498	0.0964184698801067	0.104188166610297	0.0873142306658651	0.121007143832728	0.0897567930322407	0.100689573476953	0.0885248611244474	0.130259704495212	0.101915791551433	0.0988325786648215	0.101976230981345	0.101625718720087	0.103830197535789
cg10900049	0.941347988589741	0.951377994993915	0.954210232176679	0.931945501303497	0.931559383834589	0.949919376130901	0.944698970986797	0.953424491418326	0.929770396803464	0.939385131289224	0.928737138809952	0.933694924465968	0.955997544556235	0.943046760184015	0.939733730255347	0.933415428815206	0.947876125337672	0.944107466396593	0.955028219630701	0.930602192668221	0.94214919974296	0.955675283902727	0.94279516463405	0.94414035114801	0.938442934769747	0.940465692313023	0.936315434409511	0.940169233267515	0.920208601757748	0.936931601076729	0.948862264655233	0.931648956258166	0.942950432788432	0.948493740389831	0.937557133783819	0.951044108644566	0.964334201520277	0.943189229478639	0.949194846642509	0.937586483222951	0.941792056603963	0.93212641000728	0.947577612062604	0.959799788218611	0.953977697225856	0.94032340569752	0.938542906947216	0.942156263106068	0.939716922753922
cg25518968	0.940940834389122	0.941394146268036	0.942179038117867	0.939803685091401	0.941374508893047	0.937815479313941	0.947831981700784	0.921356432711121	0.946836367655104	0.950533398248434	0.930064296319445	0.913423523868977	0.933565271078109	0.916367919289303	0.929470751721958	0.917700556559695	0.951284720800234	0.901625841482079	0.943655685286204	0.933761221344339	0.934441900621598	0.935708389787742	0.915677242540919	0.945939224422414	0.926363126463444	0.923589309806277	0.925199623749305	0.941132069061652	0.951954179650772	0.943989301892618	0.906642204538027	0.917122093393815	0.946532023969157	0.927991585340375	0.92538024799126	0.933570670895782	0.93681651868515	0.929808601096254	0.94363100524803	0.958050375078906	0.937694801285243	0.950745237188131	0.944288637952527	0.953317889962828	0.939544749584638	0.906361620935069	0.935058893678154	0.914959462053965	0.937262180907051
cg19022006	0.930503532840983	0.928790574465038	0.946484951547253	0.940642628297682	0.937756399950251	0.942538130913275	0.950927392783551	0.944873093402151	0.942950432788432	0.93189576280839	0.939017479094658	0.929914522636141	0.945857716528695	0.942690264086403	0.934098252104336	0.939550876973307	0.945892997758551	0.939999131180757	0.944372814234332	0.937806267045203	0.939663174072005	0.936538385174369	0.943337531435658	0.937281135519818	0.928976088343265	0.94526948842204	0.943595679170297	0.943423658972512	0.938759753668252	0.940372545123066	0.926973133328366	0.937554141967556	0.936629351020152	0.929738389386295	0.937387602130828	0.947312072912967	0.934151172056548	0.950079075061197	0.927305219438763	0.92732388272027	0.937056190577323	0.922380409397508	0.933965496656896	0.921059641474711	0.937191229765568	0.933282419436144	0.929589395853728	0.940818249415694	0.92655894381773
cg11862144	0.961319592898719	0.952980068196028	0.958810297957367	0.951137799650658	0.955748593995568	0.954203436713374	0.947304538534414	0.950129673649415	0.945117073156984	0.953844733721716	0.952219945649674	0.947158280422951	0.939689322857499	0.94495212939898	0.957144854466008	0.964873079848559	0.957163922713027	0.958144608646361	0.949330746375096	0.939490340199302	0.955694588931585	0.947354076166757	0.943764878887292	0.945041561498183	0.931532909912754	0.961811264178006	0.96059117783938	0.961286202486619	0.934511389684317	0.948718795740136	0.948289650080977	0.951943979496303	0.935965969951151	0.945919551637606	0.940673166436406	0.954358819222219	0.937649416975375	0.94494535796521	0.956132374167534	0.941335294779448	0.94205479122564	0.935642198036426	0.956407535430598	0.940281649276949	0.936110879454233	0.947635174285183	0.93987250547941	0.954914986767672	0.959186448140749
cg14839558	0.875375373815004	0.798926679480091	0.896554414459317	0.710282156054111	0.880876028963502	0.897544388073818	0.917926701621914	0.907530079864645	0.811586860351299	0.888239647748936	0.878494544329361	0.914068673534729	0.907986800406856	0.901146849662985	0.883299437395349	0.859104810740771	0.913986756973356	0.909031114623709	0.90346968505712	0.903344385724811	0.899703325467133	0.901280295527882	0.897282647508847	0.912642330909293	0.910626396926816	0.904388612827723	0.911228655863395	0.898443640988447	0.839581887871281	0.887557253414875	0.90145725509716	0.894192463224035	0.660144401797173	0.90578758094763	0.895893961551568	0.907080838514855	0.902258265869721	0.895085705405405	0.896985988001243	0.713389881346203	0.787605403380752	0.910927775106142	0.915460429189873	0.692048680851555	0.898901021894671	0.868590773437813	0.921915149104174	0.885514244087226	0.909082580391843
cg03529598	0.947239028773229	0.95649203300127	0.950913422508918	0.939162189307232	0.938602549146628	0.939663174072005	0.957167309071706	0.933383734396364	0.93657125536145	0.944817181847821	0.933759605405078	0.949423006153683	0.946714619888536	0.932236989415675	0.963202042931349	0.940403038951816	0.959153760063237	0.939181671549451	0.953922940624743	0.958794112597236	0.944762157272899	0.939062177141039	0.921691627758998	0.951381478965332	0.965520807606818	0.948088529370557	0.940213365953223	0.951162466405059	0.937433218016401	0.955221986334355	0.907530079864645	0.940369305227605	0.889257993298746	0.957090794684655	0.927051249518321	0.959919458451435	0.935603512463129	0.941072759472622	0.949779152643226	0.911965230408746	0.947876125337672	0.959506585106809	0.95739941360411	0.898013289481865	0.947420508382464	0.90997526427512	0.958940160048134	0.910127734258916	0.95331457638106
cg12462916	0.978266039352391	0.966596335626471	0.963620782147676	0.969631391393374	0.977295569748785	0.973218604016666	0.974719480610414	0.972570172662624	0.969482564375671	0.958501038063039	0.959169534965255	0.962233586546613	0.974211858305564	0.975978221790681	0.971131468638228	0.977651309397532	0.97510668253703	0.977389653463052	0.96873595792535	0.961152769030059	0.972919595306039	0.983048784040106	0.959034030647387	0.956812255824286	0.963392045565353	0.977800075195917	0.96841014785227	0.963039177202962	0.974606817866812	0.967952443605232	0.976333804374991	0.951521196376549	0.97100448586265	0.970531398095807	0.967734910396767	0.959303039920913	0.963409295712504	0.971441550612662	0.960405111225038	0.947118882699861	0.962564242005651	0.96330836358997	0.959238448801647	0.964225766352665	0.969957516718662	0.950617667962836	0.948936533888117	0.975353332281616	0.961624909127531
cg14361969	0.944185084211248	0.936723237308801	0.92941008073491	0.934199933818807	0.92555448006701	0.938505839895602	0.919320745755088	0.922474026720948	0.921962806857443	0.920983202292217	0.918284315991791	0.935781842847323	0.926068522033173	0.933380703764946	0.929626103447357	0.926291324979631	0.929098662838619	0.922390697445328	0.92159019422574	0.923655756173952	0.935135220904723	0.923091205888489	0.914167161630714	0.925776193458561	0.910644744430938	0.950512985342478	0.920201441819745	0.930919189826791	0.924599512306417	0.918575629824582	0.933668787144312	0.92808414199849	0.935075077402381	0.937623076341452	0.932934498301823	0.936083596921149	0.944543207358798	0.916508396723165	0.925130783828674	0.923469571151302	0.924683319479021	0.925334010531031	0.937151748055301	0.931480283348714	0.918285617909919	0.921907004109796	0.930853395737624	0.921474031881415	0.930218417116841
cg01068102	0.976135204200202	0.97997264631669	0.979663951046475	0.979585271209638	0.979542340974189	0.978294316247505	0.978670176666201	0.970410562191539	0.983309303844931	0.981049652443706	0.98436404085132	0.985974687586245	0.973916184971778	0.978528157375329	0.977702801775731	0.974080332922778	0.975723994304669	0.976051507654057	0.980955174386535	0.96704746672934	0.978860013815176	0.976008475913627	0.978612173870757	0.974627062931856	0.983501494178379	0.976096672226532	0.978294316247505	0.979869805237708	0.972864780938286	0.975223661512867	0.979981209689623	0.988454964897424	0.980166903025935	0.974453939077924	0.973766502162594	0.979961519046624	0.973703562094329	0.979481564266445	0.982097600400501	0.979186773009502	0.981822326558015	0.980400889585141	0.967493921493936	0.980326957638838	0.979493113013671	0.983381506757319	0.980212678219729	0.984030824056162	0.983184690921598
cg15139063	0.94442450438656	0.931024545222003	0.939783226201816	0.941159050616825	0.928648297737023	0.9561070011823	0.941981627325381	0.931562640752308	0.928919949750968	0.933398331418699	0.941851801213624	0.941423789733972	0.933779445707526	0.932240218304028	0.929738389386295	0.932315515018503	0.921711147380266	0.937214125869595	0.925186205059812	0.920185741587524	0.937597429773041	0.933180401860044	0.935258430771471	0.927952790179154	0.916870837612139	0.94921945225093	0.930847606167967	0.942902251098403	0.940950926390352	0.925227011292728	0.937713751943821	0.93769758587861	0.939040221485837	0.933048201636264	0.937089472235518	0.937613304473514	0.931562640752308	0.936186994389566	0.9338791391942	0.939973759277069	0.936010116977013	0.926518675632857	0.938731855417945	0.939347395039557	0.942908891790485	0.949081005226666	0.928778173463034	0.937195236405956	0.924267149822212
cg11069338	0.932045425214686	0.925691658011221	0.92902749548234	0.940499732184461	0.916423498646863	0.936937697089068	0.928648297737023	0.924469628013088	0.933180401860044	0.906638789270497	0.917498478724285	0.928982092684428	0.937645898575587	0.930215320004429	0.923193011534181	0.882944572499829	0.938082477776993	0.91315058159078	0.919396438278706	0.928932327347495	0.932450847164182	0.932263328034857	0.931505877693865	0.942179038117867	0.931966427380887	0.935562853454508	0.926210498978363	0.927276086929799	0.928651638470791	0.930985162189532	0.933739534646191	0.953113707978769	0.940123885976468	0.924683319479021	0.937652447582829	0.929610766100778	0.957449977696036	0.928617814465371	0.934739158317495	0.929251236468481	0.922740410863982	0.940035032698591	0.927461718292975	0.935832393994804	0.938900646032668	0.929450044389239	0.935119591276118	0.93230358380738	0.934428825486747
cg06421238	0.963453572167709	0.968682385027778	0.972599834702083	0.967162645648693	0.978420439367965	0.97250264431864	0.977071907290306	0.963969351773931	0.970536420909896	0.964566950128544	0.967034117801163	0.971626670038306	0.968470363323317	0.973948932475963	0.971620717672022	0.974073348756209	0.971311696861385	0.973406217117213	0.968619694107103	0.97906360585467	0.97115295181683	0.979321718242078	0.969798093733312	0.967784437281867	0.969056810996019	0.972484519719352	0.978640770869794	0.970806959083779	0.981170920642423	0.967784437281867	0.974031143846477	0.968990548830572	0.969471157756238	0.97165487665462	0.966892011500059	0.961340124788683	0.972967939711063	0.980903177907815	0.979773317967008	0.978602532831234	0.961422368942983	0.976948785836016	0.962114430310211	0.96031822968272	0.96154081970204	0.964364557689866	0.969015055556762	0.96827396310741	0.977218847934182
cg05766605	0.859522259979342	0.792465989959702	0.772617342782492	0.792644527919195	0.830411058010494	0.86186753099893	0.888841812740903	0.813545158439859	0.875553498733318	0.793561184284221	0.721411998401213	0.800459336628129	0.731738340831045	0.817398141761414	0.855798949794199	0.796743447371955	0.914584162115175	0.822694211396405	0.897943103176374	0.903663845774453	0.872146093053796	0.862770683305982	0.813822120495807	0.909330541770809	0.756998430941433	0.877236225062139	0.897667086682622	0.842232564417306	0.831883987389362	0.896523665871523	0.679569892401928	0.819265927741825	0.868230318116215	0.845536404769639	0.79880322984275	0.869876531875485	0.883277448865058	0.900015319400774	0.859342006611293	0.873118383501359	0.807391172017653	0.900356239260731	0.883127952680006	0.844951126691925	0.886352550021496	0.858311802968418	0.886467973172984	0.857844150794741	0.897994397839233
cg12732715	0.867761876897347	0.871564325649284	0.907852736028516	0.902205937540802	0.88311681964103	0.910735966045619	0.90096843567235	0.91040326437969	0.903798099769846	0.906657480585932	0.917082376154612	0.9085188151461	0.905587210242647	0.911468789911271	0.904629273727283	0.909915040943443	0.913155057937456	0.90649125763232	0.904156657490829	0.901574327601645	0.898227848414884	0.918623171939887	0.915779539722272	0.902810855989386	0.909968733954266	0.917037315421333	0.910369837587746	0.901508444499825	0.916111395433386	0.89630975654756	0.912878925807091	0.914425576955723	0.905160249880234	0.911499854349523	0.914502495474634	0.904818463926091	0.91159654216285	0.912773786659895	0.908201271525006	0.908657346427253	0.909168643156116	0.91031330011098	0.896485465480865	0.91779940794502	0.903448973434729	0.917196399543011	0.906503602059764	0.91661904864083	0.901563774115003
cg10398761	0.930020537201308	0.931985438270114	0.940025748092589	0.935988640141427	0.924171854801919	0.937402555953576	0.936128892668397	0.934988195564383	0.923439015265384	0.936789045510801	0.92647721969936	0.937331082049424	0.93187361196767	0.932078202508804	0.944588988322809	0.938665973152292	0.919963142091172	0.931668035023266	0.934413011616712	0.932033613180731	0.932208479686079	0.93692813608057	0.926892464641252	0.943525611584203	0.928568397941929	0.936031200182476	0.937747174750234	0.933409549278728	0.923549181067507	0.937502417441802	0.929413504233203	0.932242925441381	0.932645529530137	0.924860308502601	0.932252054405253	0.930599674257013	0.936676561562457	0.923644652374538	0.922484998872935	0.938199873726197	0.930432570876847	0.940038506423527	0.926924507173178	0.930893552565854	0.926390955942115	0.934800216159138	0.934086237032061	0.932468376113982	0.937458183085883
cg01498641	0.889621543803932	0.917427374982694	0.915499842773562	0.920661479390134	0.911102401638033	0.904984072720226	0.914720939462821	0.901993131941357	0.918250143991386	0.89701816045868	0.917096531545475	0.899244068959197	0.907649090579127	0.907837802485175	0.905496369029855	0.914414534411995	0.90826877525808	0.905631696042687	0.909134195594706	0.890296806907414	0.885500981017569	0.919812484642821	0.899316676446174	0.906771444202926	0.907050769857212	0.911935801667651	0.914769659899217	0.918047661743945	0.916190030876748	0.914490138410981	0.916687701768995	0.904119790840533	0.881873682221578	0.914254942323736	0.910640529265983	0.910311409502828	0.912694163909967	0.909485516897075	0.903270842920485	0.909973351757245	0.91367535772997	0.910263686559062	0.884702138124564	0.908781685932423	0.916220465433049	0.888351417633053	0.913768447530733	0.916498811128329	0.909536713168065
cg12234762	0.857466193682933	0.830915909930202	0.852233223150646	0.8148917751064	0.837843198562415	0.863415175392737	0.893521265287098	0.873623297409866	0.898592179116729	0.864498245165169	0.83668826528285	0.80959541025675	0.890179280179354	0.862193813004324	0.855920015745292	0.828674268754322	0.898959668628196	0.824738999012837	0.900793724508993	0.868088305942318	0.881683437504395	0.882483843926792	0.851466191821784	0.875388352598708	0.807218560022718	0.855223646525386	0.897032236120171	0.873780403079466	0.826562029368444	0.875433252454899	0.750788121274547	0.849618916733412	0.802176584780978	0.862136339138053	0.83004267522659	0.893574518137369	0.842073277078202	0.906240896939397	0.883029492915924	0.767221425757633	0.858521907793833	0.887589150004838	0.86262896073389	0.805077570443003	0.876510960042453	0.806397398480366	0.868767869360758	0.836754811773978	0.880340024834977
cg23172086	0.912218541327574	0.902229012731559	0.930305480213273	0.903472519605611	0.934913510593212	0.921892835995092	0.936460585558756	0.923958025034258	0.921492358541492	0.914432552020248	0.922756356588102	0.926463590047069	0.94217185193433	0.927484245334938	0.915095139498353	0.929351346759123	0.919380801855969	0.945737840637911	0.92884578791822	0.930472136542927	0.933395425406866	0.936867225845764	0.949618827444451	0.942267233114898	0.933632695237373	0.936419058921816	0.934770575838364	0.940070984758233	0.916727501912321	0.926040335666412	0.921865022204546	0.907467338939543	0.862336188123068	0.932976655998272	0.926588957214465	0.928589858607497	0.93835149289333	0.93327095467505	0.937056190577323	0.901695115350831	0.92567479115434	0.931279207551407	0.915136747791241	0.929784695358217	0.933752115369871	0.925557237394296	0.931188974633931	0.919005424041198	0.92618586022535
cg21617357	0.882237444046472	0.874769125126463	0.849872726235453	0.807579243927689	0.86719191766834	0.868503473483784	0.847848024364576	0.802064640920661	0.821451471468575	0.884993487754375	0.837214528760153	0.84906941428763	0.888712543091802	0.832438048790502	0.838978044992706	0.771357334057033	0.90029328816572	0.85261120954223	0.873068678518159	0.872525265333469	0.867085098727665	0.88569838311561	0.822947518599025	0.845658902028467	0.81799872638082	0.891224360659702	0.88134722386943	0.852538804177654	0.841743760944892	0.864785583419239	0.829104542958174	0.793132862808172	0.790314272081077	0.866939523679299	0.780094145560523	0.846473327388987	0.867318252855647	0.88519236395058	0.860375993541828	0.813342792794891	0.86601109025818	0.887860293522938	0.817190769829893	0.810650187877968	0.859203062131128	0.805662821214629	0.886948129150338	0.779742807006846	0.898374964858785
cg12252865	0.68224107120548	0.739107136106206	0.709011189048272	0.77295067933164	0.761136957196549	0.803943667127491	0.805216035218176	0.823863834186585	0.816658855962436	0.700435325133658	0.826569673420487	0.815259750134543	0.687918713716787	0.812861317383462	0.753354179275615	0.819686480757566	0.695842371045302	0.865036794187823	0.725136008915087	0.772064912708974	0.71222129957791	0.709099489417398	0.838018538864751	0.683552090616316	0.837871448559533	0.79694872700382	0.766739397749708	0.790249337588426	0.820665887714209	0.758442300956471	0.840816505884436	0.797792659562271	0.805868515933269	0.736421289065397	0.774510453059231	0.714441988066097	0.786403694308525	0.715123245000554	0.789214006002383	0.812240877406932	0.771366860637682	0.704043072737983	0.809157529479657	0.805154400215568	0.786886354258386	0.794697984249252	0.715979521173444	0.812647863674095	0.814776285489262
cg11435225	0.727852731782136	0.775512629500144	0.802088211798426	0.789744841653647	0.785972952528595	0.782289829942245	0.824595873371521	0.859309658270896	0.783618440782012	0.747169318853978	0.81492237748894	0.824092208531706	0.767288627039153	0.78583016078985	0.796909944012817	0.828618769979211	0.791081074372843	0.838221405377363	0.807840949188486	0.824660668921893	0.82640828663322	0.84889518366422	0.838025762890756	0.778021759376403	0.835800283423216	0.857805743778218	0.831947999505079	0.82566644366213	0.815623746165277	0.767380649619671	0.83185257993305	0.808731686718167	0.80084595500527	0.81963346780195	0.829215545947357	0.823778322004088	0.826072922192202	0.797861362545128	0.84669543745315	0.810397823297885	0.844940879528031	0.802065754826489	0.810790037532945	0.814660724880117	0.834520341349095	0.832376815023642	0.795702489410449	0.838698779066921	0.843271693785645
cg13261536	0.945032220942055	0.937427528740294	0.954832061259036	0.931263188966381	0.949037881440677	0.941000103745071	0.940891199224878	0.920655165480639	0.954221536492101	0.956258171824885	0.911038052125371	0.953488795734434	0.955205953096474	0.93189576280839	0.949087761879741	0.931848802548995	0.96620135310652	0.919850662957951	0.943289085491911	0.957847356207446	0.941251257179221	0.93303347876342	0.939103505077592	0.945817764525249	0.939922071036789	0.928553184168267	0.945044781970861	0.939602363659597	0.939279361974353	0.957649339602994	0.922262245708824	0.935775846277324	0.938838518371157	0.937353489820233	0.938953502051364	0.936059935856285	0.935553214313297	0.958243483854621	0.938536645909732	0.944383024934966	0.934319051220573	0.94689845526469	0.942077957889723	0.945960953382501	0.931381630079971	0.930625970896374	0.950313882333681	0.943823312929347	0.946491132248691
cg00092383	0.973056232039859	0.973229884728635	0.966475420538938	0.965684369747585	0.969752681107478	0.969899106884378	0.967631818727491	0.943192744366624	0.952954155318835	0.950030192327639	0.969000840597366	0.956479954986536	0.972103322186863	0.968141623035231	0.957182619512297	0.947736648567889	0.968355701272424	0.960652843571543	0.968763811701985	0.95357168152977	0.961070779887647	0.957690664402762	0.963347626941607	0.958549604822037	0.958951413283003	0.969321681089371	0.957496295322874	0.963876880091268	0.96801908579948	0.971420668130025	0.964165197036964	0.966209899396688	0.977218847934182	0.964809839525351	0.967147449999428	0.960598398051028	0.968371617388353	0.961928214647148	0.9567122451706	0.966825544764225	0.973734520787556	0.967682124730201	0.967848032671432	0.966652972667802	0.964309706774769	0.976067471424853	0.958206269895019	0.965497690006424	0.962534574674768
cg11411884	0.968371617388353	0.953909000236052	0.955198315266936	0.876093399993022	0.949270680501257	0.942924494097303	0.949305583852474	0.951129594402428	0.903347571141782	0.94500916906926	0.948504970249626	0.939200514876083	0.940556487102642	0.939502576047683	0.940113909700802	0.942553178469785	0.950701498392183	0.934015283667596	0.954479360241826	0.929708973169815	0.960017114443601	0.947791537647309	0.937756399950251	0.931266406382873	0.918509473288493	0.937713751943821	0.939907674370186	0.951317719487151	0.89780052375264	0.951984004229939	0.941710006135722	0.9406083612595	0.825136341596298	0.936122534774099	0.936245363987248	0.94832037506154	0.948207828802117	0.949862572669105	0.940588729430317	0.825934611305653	0.949696667184825	0.936089222479297	0.932559136719767	0.817896485537804	0.940342730568585	0.935211631850768	0.940057874882962	0.931746347464621	0.914545448780029
cg24658737	0.854006531460911	0.861018327008214	0.882155279521152	0.877849588937538	0.870485128722319	0.875468263474768	0.86393620800806	0.865161164087471	0.867103476840978	0.870798170893172	0.875214009280518	0.89531049855684	0.871028543845081	0.864732944709482	0.872524222193433	0.88018319292387	0.862828588881848	0.863161271226991	0.850328247561507	0.870481288323446	0.868325031342759	0.863850894123379	0.881135135969149	0.906411821747555	0.875772941763974	0.888471927496046	0.87913386132605	0.853772787109159	0.873116565617624	0.887712984648698	0.874789448271678	0.863602639184795	0.867317465278584	0.890608955638931	0.874694303473262	0.88698080242333	0.868414804800614	0.838368024310712	0.883131049893108	0.893697861052452	0.882784621487162	0.877824441667227	0.871474939520138	0.890569902517251	0.869197062027325	0.86288061350948	0.862470224102254	0.879552516257179	0.830070556403939
cg20910408	0.95817077941068	0.964151657552687	0.957714135627168	0.969782955855506	0.969398703687777	0.963061616384634	0.974725456655257	0.959522412281558	0.968884663897579	0.973529957925135	0.967110025466735	0.966059877839278	0.965516345233086	0.962152573321924	0.963155253195395	0.967607369904136	0.963876880091268	0.965387313367568	0.968188454435602	0.965610249866551	0.965351989632058	0.965316590684106	0.95383348685234	0.968098880785219	0.9625305536943	0.972556613155796	0.96640056070046	0.962143326562195	0.964939412526787	0.959483678526847	0.964426941318338	0.959238448801647	0.964965696267224	0.96424784411624	0.955097337629132	0.976829307025669	0.969957516718662	0.964098863131172	0.970097971778036	0.948433696461369	0.979531871858696	0.956662915133621	0.965374409459305	0.954214402956057	0.966604365590692	0.947161699601255	0.959038313739039	0.951339355688383	0.970448170782005
cg07369606	0.892909799497705	0.895497418031167	0.883473087462463	0.913874996877209	0.902788162540958	0.891557006574188	0.913256419827566	0.895190668659192	0.915216057494521	0.897620297601849	0.897618865036302	0.898802154879642	0.870673033288649	0.879042724213636	0.910395501383521	0.870852180109324	0.890764895178846	0.885765168412202	0.899343911064153	0.849970650945314	0.89967555065317	0.893490407835222	0.900959969777885	0.907199216034255	0.90686056538743	0.898442395008233	0.908608465852829	0.896683569745507	0.914847773093522	0.890176319986932	0.857855364547804	0.889320472915661	0.916190030876748	0.89168847041352	0.896369618896682	0.892580567988108	0.9179292452654	0.88781318528233	0.895045202380275	0.91847171648045	0.916298108737022	0.878443653893269	0.920890909735937	0.925979700980868	0.905515889554192	0.859143083299411	0.90212015609282	0.857597043495149	0.925876829172993
cg02071579	0.959110609777521	0.967430685421313	0.964305396415372	0.967913057257997	0.939685725095824	0.976917519611018	0.962157004914219	0.968192472362023	0.977157241590079	0.968644345277183	0.969533877787337	0.96011942871126	0.969304013992596	0.970638541302899	0.968260343077493	0.96598057776888	0.967540158033931	0.973691740743239	0.967090890623432	0.96620135310652	0.959628938709858	0.958213467532132	0.9690045359891	0.963079430017541	0.962371953197227	0.968137246080339	0.960519528975708	0.974309158179231	0.95357168152977	0.969707415105906	0.977668207795766	0.955994478185546	0.967966774005913	0.979684246341461	0.963646910167849	0.969533877787337	0.972526747535592	0.972462083511704	0.972900252751219	0.982132924852293	0.969899106884378	0.951367508708762	0.963150809440318	0.950745237188131	0.966087874266907	0.958711349755563	0.966945566223187	0.96188097583926	0.971670962334189
cg25385322	0.742155098953768	0.923129703021681	0.789387798788286	0.903103533567826	0.910570324240459	0.907807319578395	0.92435826367019	0.911822663147648	0.914950127270365	0.739902881580912	0.923423040967758	0.919217551565461	0.862687451141884	0.922273033921575	0.848499928845483	0.925199623749305	0.899127601906492	0.917846866226479	0.747126580355463	0.905985471795471	0.808014986572324	0.862394368092733	0.915681221947296	0.867314711489233	0.907241454854411	0.876821119092172	0.855915479357818	0.894440420240756	0.911862420044379	0.903387003241129	0.912822815187568	0.924911105726877	0.87086428536398	0.83769571552036	0.907572742752597	0.798437653758111	0.902996494098331	0.748316642645462	0.89660192605661	0.925365807341632	0.925985191510339	0.926629479347951	0.908203101219884	0.920114938263418	0.879370732918685	0.918561080685285	0.789294826407746	0.901638660615309	0.917325049945068
cg10853949	0.902252738312495	0.930805326271357	0.9049467628043	0.929230875941458	0.901280295527882	0.921556171965454	0.915227437509505	0.896304012639308	0.921849246570888	0.904950642034476	0.911753349187611	0.918991090763522	0.837432240659068	0.866963391189571	0.920279138105251	0.856202552227962	0.858604183242061	0.917119293388867	0.907499601386472	0.841426175480448	0.899879179951987	0.905725836459659	0.903865071159595	0.893180582314767	0.899520752717161	0.91029397746143	0.907890268564533	0.90497067776733	0.917498478724285	0.882242431711639	0.874559073205406	0.90690355580133	0.924637731408426	0.896507025652222	0.903048658398452	0.900408473958659	0.902132289608496	0.894344676752588	0.916755520731689	0.921624258942233	0.92278283690894	0.885231520201185	0.924050041801432	0.921841386411873	0.909503052898165	0.854559258847738	0.909896865220937	0.806616877224207	0.932666231600351
cg10021786	0.915633562777416	0.895254870893034	0.884397815735224	0.924342137506326	0.898090191418187	0.926324548159085	0.914919720716013	0.902997825484753	0.916653693299995	0.908818696690916	0.902890685793296	0.906082638911441	0.912738432633003	0.898705239968782	0.918133791018935	0.884485361803501	0.915050364435799	0.901609983604437	0.913621007817365	0.929284210373816	0.927734892564873	0.915724283386223	0.913223472376163	0.921903976894502	0.923694953994094	0.915389360762535	0.917417702895318	0.91059096690115	0.918874348195415	0.921298439884753	0.852893221279162	0.920879440787165	0.860728591123375	0.922009032097898	0.917710757970741	0.918319525105755	0.938776303525531	0.912312885120515	0.922900988414881	0.907315812479056	0.90606161002887	0.923992085714314	0.922764275187375	0.922177406416076	0.927804353080963	0.916581123684347	0.923378625456745	0.906242696472372	0.918792001430156
cg23678058	0.83124633112383	0.823758537308579	0.86783457246075	0.907217129428973	0.77578276874563	0.844399089583682	0.878716738675143	0.809508399890096	0.906206549193541	0.859349173653894	0.754284086122035	0.757863640876166	0.889212619192439	0.795092261627315	0.883826296182262	0.760140524954285	0.895164909303108	0.742502724357044	0.886463915221983	0.896441623536324	0.851278214865805	0.85971310300141	0.746130141641433	0.87585688321162	0.787325095143404	0.823110386322178	0.880999363932346	0.802765976552396	0.89891583765984	0.90352808390526	0.669628134911229	0.761960780855927	0.895721849708139	0.856196461630344	0.779323902319889	0.908320324193635	0.84965749246682	0.896508487189277	0.880345683109246	0.887650784683885	0.801741010167337	0.907077700175924	0.8362286335555	0.882382771259326	0.856189544385959	0.735868749490334	0.88349712838502	0.718305531855209	0.856531542756338
cg22482278	0.937337617450073	0.938410178214344	0.946027764043637	0.955460533165336	0.952792910987711	0.934993910618577	0.941632658684825	0.951907643569536	0.945636399047859	0.938000972900003	0.93686426157601	0.944926402091605	0.945502148297428	0.931276056802469	0.941289047761591	0.941994990167127	0.94364026942905	0.94254493064876	0.945373950277393	0.953977697225856	0.948835034828914	0.956571923423622	0.955630532175297	0.949894439969616	0.945675376226443	0.945789556879855	0.947788830325183	0.949693160013822	0.933769879717477	0.944922464648662	0.932081440764574	0.937046454377894	0.944675371685855	0.945577041438809	0.944445768060404	0.949324322611469	0.946156249124228	0.93772339093514	0.954762228006329	0.949790092934225	0.948827743841651	0.955760625022284	0.939172027094522	0.94305033961873	0.942478142523341	0.950483919402896	0.946884425198673	0.953523542049317	0.949496365558124
cg16366685	0.813865075309279	0.801902779562189	0.810700202579495	0.823153132698651	0.801212948055212	0.840500880650163	0.852743308811572	0.853270025231373	0.818229071250636	0.816642271088149	0.807108669656753	0.828947111584355	0.821733908771699	0.825544411565119	0.849695484854135	0.867028615066497	0.83768030754457	0.848444194005188	0.871494958968338	0.840159761956367	0.842016950119324	0.856493722493719	0.834482034699928	0.802665330531499	0.8415222899812	0.8404338769437	0.868613712643249	0.842664623876527	0.814316644942816	0.853396151573745	0.867926086141773	0.857929364731792	0.835141894794138	0.850120895792868	0.823712575633104	0.844729146517284	0.851851693761042	0.854591622322044	0.857501762845485	0.84719105023615	0.839182926379468	0.877562880657604	0.83537900370629	0.8542148715454	0.848052641071113	0.844892574419434	0.872452568885853	0.863038453929308	0.855990049690596
cg01741971	0.834271640270853	0.83523419742248	0.78104693375647	0.875581453516275	0.806228804717721	0.882486625933078	0.89034640484006	0.873369577040906	0.89703095138155	0.849492064641962	0.854194440783826	0.815373346676343	0.819154856378067	0.871030149508527	0.865688270212893	0.870272157340637	0.809030901412544	0.850730786901977	0.829770387094162	0.827900307724927	0.871683410276391	0.804199481363061	0.878396549816183	0.863119161606799	0.776520870698214	0.876792304003031	0.87349543043057	0.819237902223472	0.860626868209638	0.822854362525629	0.84991991151273	0.844088282290488	0.862946407273191	0.833489216256695	0.851579859872256	0.826744529485325	0.85537028683391	0.887141142010034	0.83231940140997	0.903785232677259	0.810163257951553	0.878233330706941	0.859535678667671	0.848750566533581	0.87269880654998	0.829215545947357	0.835055104584021	0.824090349195952	0.864727552831999
cg04987122	0.920398231972387	0.717130092435669	0.932527678212494	0.951495424095465	0.796396498693822	0.897069695360893	0.7887813580143	0.882194488254285	0.943114117938563	0.94004461034289	0.894719498043302	0.92002443524321	0.934537920823263	0.840042077178748	0.925505945863662	0.821092436663239	0.923853057219598	0.914898142621665	0.938956847591397	0.93718753095353	0.927458896299204	0.927317427857495	0.89367304900823	0.940235731756047	0.915543778898866	0.886947256872196	0.919842825064654	0.907256992955433	0.940605425566607	0.925851613698608	0.902647989098675	0.87870520474695	0.909120388533503	0.919087715981889	0.873767466421134	0.912228923365665	0.913367209189754	0.929021199378401	0.893979009173347	0.927711011379785	0.753927288124041	0.923981222886791	0.810926117064472	0.908954857411545	0.913024687279203	0.830422604675841	0.946816212067822	0.840518787301735	0.771384048818263
cg23617067	0.871289853969884	0.874176552117996	0.873263553699798	0.876292817399286	0.887615721328591	0.877345473837409	0.853860597527038	0.868298288742162	0.881837905967048	0.873698289560435	0.872160863473373	0.857574317112004	0.886673640479802	0.85440743067669	0.870229024502814	0.878795846023882	0.88598589834287	0.864489429791578	0.884010791776862	0.881524997716646	0.870316329574852	0.881644353525659	0.886261310278964	0.879508602179	0.878107272573188	0.86365035901508	0.869677320312939	0.867532507865288	0.886187265323968	0.883866679812289	0.880470985561321	0.889849451521778	0.877342695680688	0.863815779390225	0.865770923516877	0.893872663241901	0.86334874680706	0.888588252187367	0.876700336596551	0.873506958306164	0.903697498012062	0.889641131438132	0.900826906355809	0.90863070840954	0.895398515486147	0.851292111894221	0.881495031098158	0.869824853778327	0.884535757473377
[truncated: 211 more columns]

## Sheet: Fig2B
	Cell_type	Anova-statistic	Dataset
cg08846870	Blood	5567.76	Reference
cg01053463	Blood	3373.86	Reference
cg12050271	Blood	4150.13	Reference
cg25009327	Blood	1939.78	Reference
cg18383585	Blood	4414.13	Reference
cg27626141	Blood	9125.27	Reference
cg00767000	Blood	2233.81	Reference
cg07912251	Blood	1476.64	Reference
cg02349669	Blood	1760.79	Reference
cg23058998	Blood	606.76	Reference
cg03760457	Blood	919.85	Reference
cg27314669	Blood	2298.59	Reference
cg26981809	Blood	1789.87	Reference
cg10095114	Blood	2124.01	Reference
cg10817615	Blood	4577.23	Reference
cg21355201	Blood	768.39	Reference
cg19983801	Blood	450.76	Reference
cg01396065	Blood	738.5	Reference
cg20079298	Blood	1065.21	Reference
cg24720336	Blood	1116.18	Reference
cg24504954	Blood	3059.15	Reference
cg00147172	Blood	387.22	Reference
cg16748008	Blood	1304.93	Reference
cg25996553	Blood	2219.88	Reference
cg10187692	Blood	1049.23	Reference
cg25431399	Blood	1403.26	Reference
cg25307665	Blood	343.82	Reference
cg03027241	Blood	781.94	Reference
cg03139204	Blood	785.98	Reference
cg00106685	Blood	1617.73	Reference
cg14557185	Blood	468.32	Reference
cg19961545	Blood	733.2	Reference
cg01775802	Blood	716.09	Reference
cg17373656	Blood	2676.01	Reference
cg02218809	Blood	1438.88	Reference
cg03534375	Blood	722.34	Reference
cg17100943	Blood	235.79	Reference
cg00806311	Blood	1522.57	Reference
cg11085454	Blood	1062.28	Reference
cg22235407	Blood	756.51	Reference
cg07808087	Blood	2898.41	Reference
cg20820767	Blood	1486.22	Reference
cg00894378	Blood	1135.88	Reference
cg05247914	Blood	1261.07	Reference
cg19300307	Blood	616.25	Reference
cg26069837	Blood	1275.6	Reference
cg15963463	Blood	122.66	Reference
cg08433504	Blood	390.92	Reference
cg12843448	Blood	669.47	Reference
cg13946767	Blood	241.66	Reference
cg08400159	Blood	142.13	Reference
cg03199239	Blood	673.18	Reference
cg04643437	Blood	1204.05	Reference
cg05233373	Blood	1147.78	Reference
cg23218354	Blood	433.93	Reference
cg08196561	Blood	496.65	Reference
cg22876699	Blood	2961.71	Reference
cg17189020	Blood	1776.13	Reference
cg12416290	Blood	1301.52	Reference
cg18610205	Blood	3472.62	Reference
cg08612011	Blood	1818.86	Reference
cg06551697	Blood	1191.45	Reference
cg06380123	Blood	1775.98	Reference
cg27196695	Blood	897.01	Reference
cg00702417	Blood	1431.04	Reference
cg06928741	Blood	166.92	Reference
cg07380416	Blood	2301.26	Reference
cg09294072	Blood	864.19	Reference
cg17508434	Blood	1747.79	Reference
cg03252499	Blood	1397.95	Reference
cg25922751	Blood	1731.52	Reference
cg13525026	Blood	979.64	Reference
cg25408950	Blood	71.19	Reference
cg26150514	Blood	1203.47	Reference
cg02522196	Blood	1175.35	Reference
cg02154531	Blood	997.48	Reference
cg02597698	Blood	2180.93	Reference
cg27381584	Blood	1080.81	Reference
cg09238199	Blood	1893.77	Reference
cg07119472	Blood	2427.44	Reference
cg11436362	Blood	924.65	Reference
cg13713155	Blood	998.74	Reference
cg17221813	Blood	237.16	Reference
cg08306955	Blood	1242.36	Reference
cg11791526	Blood	2211.24	Reference
cg26360402	Blood	736.01	Reference
cg14134003	Blood	173.49	Reference
cg00255726	Blood	1346.12	Reference
cg26175287	Blood	1489.78	Reference
cg01684248	Blood	411.68	Reference
cg02913521	Blood	1049.69	Reference
cg09001226	Blood	164.59	Reference
cg15939182	Blood	1121.52	Reference
cg18739675	Blood	86.56	Reference
cg20324199	Blood	1033.58	Reference
cg25110523	Blood	128.23	Reference
cg03272225	Blood	653.1	Reference
cg19982684	Blood	74.16	Reference
cg06064964	Blood	1003.39	Reference
cg03699843	Blood	376.17	Reference
cg26439963	Kidney	1725.5	Reference
cg17480467	Kidney	674.21	Reference
cg20095124	Kidney	419.22	Reference
cg16574134	Kidney	532.65	Reference
cg14778235	Kidney	410.58	Reference
cg04436818	Kidney	625.92	Reference
cg18494190	Kidney	596.26	Reference
cg23206032	Kidney	1353.67	Reference
cg13936452	Kidney	808.6	Reference
cg16781647	Kidney	474.55	Reference
cg25531836	Kidney	1650.86	Reference
cg26156687	Kidney	272.61	Reference
cg02770534	Kidney	408.86	Reference
cg00221382	Kidney	566.13	Reference
cg12390895	Kidney	1117.91	Reference
cg00256155	Kidney	583.47	Reference
cg06921011	Kidney	572.08	Reference
cg04685170	Kidney	391.14	Reference
cg23877608	Kidney	776.82	Reference
cg04264908	Kidney	178.28	Reference
cg26864230	Kidney	366.69	Reference
cg01064265	Kidney	67.16	Reference
cg22452170	Kidney	1024.25	Reference
cg04832450	Kidney	774.22	Reference
cg18992570	Kidney	393.17	Reference
cg13750214	Kidney	424.76	Reference
cg16612423	Kidney	850.1	Reference
cg08841544	Kidney	430.2	Reference
cg24650915	Kidney	2003.97	Reference
cg21429725	Kidney	303.55	Reference
cg27596297	Kidney	829.06	Reference
cg16139202	Kidney	352.26	Reference
cg20080878	Kidney	988.91	Reference
cg07646467	Kidney	1227.28	Reference
cg00912247	Kidney	381.99	Reference
cg21291759	Kidney	570.93	Reference
cg03048372	Kidney	518.62	Reference
cg02650121	Kidney	343.83	Reference
cg19640581	Kidney	453.25	Reference
cg05738240	Kidney	627.33	Reference
cg08396985	Kidney	817.16	Reference
cg07068768	Kidney	614.25	Reference
cg19126169	Kidney	463.9	Reference
cg00527307	Kidney	598.6	Reference
cg23747646	Kidney	457.84	Reference
cg01743020	Kidney	299.72	Reference
cg12389346	Kidney	367.78	Reference
cg05633407	Kidney	444.78	Reference
cg22648815	Kidney	179.38	Reference
cg23402986	Kidney	496.49	Reference
cg25809561	Kidney	339.16	Reference
cg17141577	Kidney	515.39	Reference
cg24027780	Kidney	493.48	Reference
cg14574910	Kidney	196.53	Reference
cg24970360	Kidney	776.72	Reference
cg20462449	Kidney	351.09	Reference
cg07159758	Kidney	456.03	Reference
cg14095720	Kidney	288.03	Reference
cg21978694	Kidney	525.33	Reference
cg24137774	Kidney	696.7	Reference
cg05760765	Kidney	397.48	Reference
cg07919128	Kidney	429.22	Reference
cg07925867	Kidney	260.68	Reference
cg04587617	Kidney	285.02	Reference
cg27173532	Kidney	314.45	Reference
cg24398933	Kidney	401.44	Reference
cg07591921	Kidney	437.1	Reference
cg19755916	Kidney	218.2	Reference
cg26932693	Kidney	276.94	Reference
cg04332422	Kidney	356.71	Reference
cg26019584	Kidney	269.72	Reference
cg04340430	Kidney	289	Reference
cg02381965	Kidney	417.3	Reference
cg27452922	Kidney	380.14	Reference
cg07529658	Kidney	465.58	Reference
cg14221831	Kidney	222.16	Reference
cg10520622	Kidney	332.24	Reference
cg09927251	Kidney	470.59	Reference
cg24908198	Kidney	216.85	Reference
cg15517113	Kidney	944.44	Reference
cg07581811	Kidney	579.88	Reference
cg16467015	Kidney	196.88	Reference
cg10605735	Kidney	486.17	Reference
cg09158821	Kidney	302.32	Reference
cg11486359	Kidney	227.95	Reference
cg04817300	Kidney	319.38	Reference
cg01884681	Kidney	388.73	Reference
cg05949331	Kidney	568.01	Reference
cg14765933	Kidney	355.91	Reference
cg13606025	Kidney	242.46	Reference
cg21785832	Kidney	323.42	Reference
cg15322542	Kidney	280.69	Reference
cg10652915	Kidney	293.82	Reference
cg13138089	Kidney	219.26	Reference
cg09941017	Kidney	553.68	Reference
cg00971467	Kidney	118.32	Reference
cg07305723	Kidney	296.69	Reference
cg00904548	Kidney	287.18	Reference
cg09682051	Kidney	258.02	Reference
cg05568054	Kidney	386.19	Reference
cg04879832	Liver	7514.47	Reference
cg02454890	Liver	1674.33	Reference
cg26537639	Liver	6300.04	Reference
cg19664267	Liver	1568.54	Reference
cg07703462	Liver	3406.9	Reference
cg19388016	Liver	3468.41	Reference
cg23693289	Liver	7833.14	Reference
cg09856068	Liver	2418.13	Reference
cg15468521	Liver	3009.21	Reference
cg15543281	Liver	1194.99	Reference
cg21105227	Liver	4212.93	Reference
cg15032314	Liver	2396.86	Reference
cg17216478	Liver	807.99	Reference
cg05657618	Liver	829.71	Reference
cg03125427	Liver	1443.72	Reference
cg12137206	Liver	2669.3	Reference
cg22392666	Liver	2299.46	Reference
cg08177833	Liver	2152.3	Reference
cg09418984	Liver	1455.99	Reference
cg27297851	Liver	2333.93	Reference
cg20441502	Liver	3193.46	Reference
cg11772919	Liver	1330.09	Reference
cg15605448	Liver	3962.39	Reference
cg09977969	Liver	3460.95	Reference
cg17733616	Liver	2353.02	Reference
cg23471612	Liver	865.95	Reference
cg21222370	Liver	1105.02	Reference
cg00925616	Liver	1979.78	Reference
cg09025501	Liver	2270.08	Reference
cg21667878	Liver	1867.8	Reference
cg09276315	Liver	1071.11	Reference
cg03787864	Liver	652.86	Reference
cg02395363	Liver	1175.07	Reference
cg21333861	Liver	568.5	Reference
cg06679087	Liver	1025.16	Reference
cg18675043	Liver	1678.23	Reference
cg06665109	Liver	925.6	Reference
cg05009389	Liver	3577.85	Reference
cg02579136	Liver	3606.05	Reference
cg05859777	Liver	1958.3	Reference
cg00054525	Liver	2053.43	Reference
cg17410295	Liver	2245.67	Reference
cg27098900	Liver	662.83	Reference
cg04499151	Liver	2307.95	Reference
cg26703661	Liver	3440.58	Reference
cg00630164	Liver	1959.95	Reference
cg00177496	Liver	1316.53	Reference
cg08843517	Liver	1478.26	Reference
cg12191938	Liver	631.6	Reference
cg16415340	Liver	2587.6	Reference
cg01749347	Liver	1872.64	Reference
cg23511432	Liver	956.19	Reference
cg04739306	Liver	2175.91	Reference
cg06105778	Liver	2169.35	Reference
cg02702614	Liver	1511.62	Reference
cg21306329	Liver	3145.58	Reference
cg19670286	Liver	2395.36	Reference
cg27373972	Liver	685.6	Reference
cg10246531	Liver	1568.88	Reference
cg25252585	Liver	2216.28	Reference
cg10037494	Liver	2210.97	Reference
cg26517849	Liver	1173.42	Reference
cg24046411	Liver	1924.45	Reference
cg10047173	Liver	2352.51	Reference
cg03605686	Liver	2992.83	Reference
cg03228065	Liver	2526.34	Reference
cg06131338	Liver	2077.81	Reference
cg21641834	Liver	2629.38	Reference
cg25778166	Liver	1947.32	Reference
cg02094018	Liver	1863.95	Reference
cg18422423	Liver	1715.49	Reference
cg10371483	Liver	2312	Reference
cg27638288	Liver	2487.58	Reference
cg02396797	Liver	3129.26	Reference
cg24390871	Liver	2000.45	Reference
cg09824255	Liver	1159.23	Reference
cg00011605	Liver	2100.69	Reference
cg00881370	Liver	1884.19	Reference
cg04228042	Liver	2263.85	Reference
cg26614815	Liver	2037.08	Reference
cg17069650	Liver	3052.3	Reference
cg06604968	Liver	3194.58	Reference
cg11153969	Liver	1221.08	Reference
cg08905654	Liver	2186.4	Reference
cg00253681	Liver	1961.04	Reference
cg07940011	Liver	1238.55	Reference
cg02021180	Liver	2463.91	Reference
cg10356463	Liver	1564.52	Reference
cg11959387	Liver	844.25	Reference
cg10846328	Liver	1654.02	Reference
cg14083603	Liver	2766.36	Reference
cg01371233	Liver	2035.32	Reference
cg16619721	Liver	2063.2	Reference
cg08148488	Liver	1855.1	Reference
cg04195454	Liver	2502.1	Reference
cg26453360	Liver	2222.82	Reference
cg21092551	Liver	1422.82	Reference
cg16423337	Liver	1363.85	Reference
cg13214149	Liver	2152.68	Reference
cg11180966	Liver	1993.36	Reference
cg25287257	Small intestine	134.82	Reference
cg21266502	Small intestine	180.15	Reference
cg14399863	Small intestine	105.19	Reference
cg06702880	Small intestine	145.11	Reference
cg03041696	Small intestine	156.01	Reference
cg12534216	Small intestine	125.64	Reference
cg15528437	Small intestine	264.76	Reference
cg24592790	Small intestine	214.01	Reference
cg08498156	Small intestine	159.68	Reference
cg13441766	Small intestine	69.45	Reference
cg02983451	Small intestine	114.11	Reference
cg02071712	Small intestine	130.45	Reference
cg17495912	Small intestine	139.76	Reference
cg01579299	Small intestine	227.23	Reference
cg22108469	Small intestine	80.63	Reference
cg14994060	Small intestine	126.46	Reference
cg08566455	Small intestine	163.01	Reference
cg01516005	Small intestine	456.46	Reference
cg06609094	Small intestine	253.77	Reference
cg16762778	Small intestine	127.86	Reference
cg22895601	Small intestine	58.94	Reference
cg18055610	Small intestine	131.19	Reference
cg02853616	Small intestine	131.77	Reference
cg00918522	Small intestine	249.38	Reference
cg07686872	Small intestine	114.44	Reference
cg26398921	Small intestine	143.08	Reference
cg02456451	Small intestine	193.19	Reference
cg08346232	Small intestine	93.35	Reference
cg03696974	Small intestine	139.97	Reference
cg21836275	Small intestine	132.46	Reference
cg24717695	Small intestine	148.67	Reference
cg05060949	Small intestine	102.74	Reference
cg02587316	Small intestine	88.17	Reference
cg09839170	Small intestine	79.14	Reference
cg07469594	Small intestine	92.59	Reference
cg26509691	Small intestine	75.07	Reference
cg18061904	Small intestine	89.6	Reference
cg25307318	Small intestine	93.82	Reference
cg25397945	Small intestine	122.72	Reference
cg01964152	Small intestine	161.93	Reference
cg21817858	Small intestine	229.37	Reference
cg14605948	Small intestine	288.41	Reference
cg20270188	Small intestine	77.17	Reference
cg06462291	Small intestine	106.05	Reference
cg07274716	Small intestine	125.26	Reference
cg23792314	Small intestine	67.02	Reference
cg08158952	Small intestine	100.63	Reference
cg08970347	Small intestine	85.11	Reference
cg05131483	Small intestine	129.02	Reference
cg18179075	Small intestine	104.71	Reference
cg07265743	Small intestine	54.67	Reference
cg12179011	Small intestine	170.8	Reference
cg08582485	Small intestine	266.73	Reference
cg26311734	Small intestine	153.25	Reference
cg08875705	Small intestine	133.5	Reference
cg09354556	Small intestine	112.84	Reference
cg27627209	Small intestine	102.15	Reference
cg21475402	Small intestine	74.88	Reference
cg16407471	Small intestine	59.73	Reference
cg00890363	Small intestine	179.6	Reference
cg03807298	Small intestine	100.04	Reference
cg15176829	Small intestine	62.97	Reference
cg04285549	Small intestine	54.52	Reference
cg10900049	Small intestine	127.06	Reference
cg25518968	Small intestine	122.14	Reference
cg19022006	Small intestine	265.43	Reference
cg11862144	Small intestine	165.72	Reference
cg14839558	Small intestine	288.54	Reference
cg03529598	Small intestine	128.69	Reference
cg12462916	Small intestine	113.72	Reference
cg14361969	Small intestine	100.86	Reference
cg01068102	Small intestine	60.73	Reference
cg15139063	Small intestine	133.53	Reference
cg11069338	Small intestine	91.39	Reference
cg06421238	Small intestine	97.05	Reference
cg05766605	Small intestine	181.18	Reference
cg12732715	Small intestine	273.7	Reference
cg10398761	Small intestine	80.94	Reference
cg01498641	Small intestine	82.02	Reference
cg12234762	Small intestine	75.09	Reference
cg23172086	Small intestine	79.65	Reference
cg21617357	Small intestine	123.97	Reference
cg12252865	Small intestine	181.86	Reference
cg11435225	Small intestine	197.71	Reference
cg13261536	Small intestine	85.2	Reference
cg00092383	Small intestine	171.56	Reference
cg11411884	Small intestine	148.55	Reference
cg24658737	Small intestine	84.13	Reference
cg20910408	Small intestine	243.05	Reference
cg07369606	Small intestine	132.09	Reference
cg02071579	Small intestine	104.17	Reference
cg25385322	Small intestine	59	Reference
cg10853949	Small intestine	141.8	Reference
cg10021786	Small intestine	107.76	Reference
cg23678058	Small intestine	183.41	Reference
cg22482278	Small intestine	79.09	Reference
cg16366685	Small intestine	81.64	Reference
cg01741971	Small intestine	241.97	Reference
cg04987122	Small intestine	110.46	Reference
cg23617067	Small intestine	96.71	Reference
cg08846870.1	Blood	251.31	Validation
cg01053463.1	Blood	34	Validation
cg12050271.1	Blood	160.94	Validation
cg25009327.1	Blood	10.91	Validation
cg18383585.1	Blood	378.77	Validation
cg27626141.1	Blood	18.04	Validation
cg00767000.1	Blood	198.57	Validation
cg07912251.1	Blood	9.06	Validation
cg02349669.1	Blood	39.34	Validation
cg23058998.1	Blood	477.64	Validation
cg03760457.1	Blood	103.79	Validation
cg27314669.1	Blood	269.67	Validation
cg26981809.1	Blood	404.27	Validation
cg10095114.1	Blood	6.08	Validation
cg10817615.1	Blood	5.92	Validation
cg21355201.1	Blood	163.1	Validation
cg19983801.1	Blood	342.24	Validation
cg01396065.1	Blood	333.06	Validation
cg20079298.1	Blood	202.36	Validation
cg24720336.1	Blood	315.24	Validation
cg24504954.1	Blood	71.03	Validation
cg00147172.1	Blood	161.67	Validation
cg16748008.1	Blood	138.85	Validation
cg25996553.1	Blood	430.33	Validation
cg10187692.1	Blood	349.95	Validation
cg25431399.1	Blood	10.23	Validation
cg25307665.1	Blood	113.11	Validation
cg03027241.1	Blood	52.14	Validation
cg03139204.1	Blood	76.92	Validation
cg00106685.1	Blood	2.03	Validation
cg14557185.1	Blood	83.61	Validation
cg19961545.1	Blood	143.88	Validation
cg01775802.1	Blood	56.64	Validation
cg17373656.1	Blood	5.56	Validation
cg02218809.1	Blood	8.3	Validation
cg03534375.1	Blood	133.68	Validation
cg17100943.1	Blood	169.85	Validation
cg00806311.1	Blood	218.94	Validation
cg11085454.1	Blood	517.37	Validation
cg22235407.1	Blood	165.55	Validation
cg07808087.1	Blood	53.83	Validation
cg20820767.1	Blood	229.11	Validation
cg00894378.1	Blood	213.9	Validation
cg05247914.1	Blood	238.44	Validation
cg19300307.1	Blood	344.47	Validation
cg26069837.1	Blood	1.45	Validation
cg15963463.1	Blood	260.13	Validation
cg08433504.1	Blood	213.14	Validation
cg12843448.1	Blood	153.34	Validation
cg13946767.1	Blood	92.13	Validation
cg08400159.1	Blood	26.52	Validation
cg03199239.1	Blood	159.96	Validation
cg04643437.1	Blood	7.93	Validation
cg05233373.1	Blood	138.96	Validation
cg23218354.1	Blood	136.05	Validation
cg08196561.1	Blood	158.2	Validation
cg22876699.1	Blood	42.65	Validation
cg17189020.1	Blood	36.2	Validation
cg12416290.1	Blood	33.88	Validation
cg18610205.1	Blood	709.76	Validation
cg08612011.1	Blood	418.11	Validation
cg06551697.1	Blood	50.21	Validation
cg06380123.1	Blood	718.08	Validation
cg27196695.1	Blood	86.6	Validation
cg00702417.1	Blood	369.84	Validation
cg06928741.1	Blood	258.73	Validation
cg07380416.1	Blood	507.13	Validation
cg09294072.1	Blood	320.38	Validation
cg17508434.1	Blood	309.99	Validation
cg03252499.1	Blood	81.41	Validation
cg25922751.1	Blood	278.41	Validation
cg13525026.1	Blood	107.43	Validation
cg25408950.1	Blood	372.87	Validation
cg26150514.1	Blood	336.49	Validation
cg02522196.1	Blood	644.36	Validation
cg02154531.1	Blood	16.44	Validation
cg02597698.1	Blood	376.22	Validation
cg27381584.1	Blood	558.77	Validation
cg09238199.1	Blood	444.64	Validation
cg07119472.1	Blood	624.61	Validation
cg11436362.1	Blood	319.49	Validation
cg13713155.1	Blood	52.13	Validation
cg17221813.1	Blood	176.74	Validation
cg08306955.1	Blood	144.99	Validation
cg11791526.1	Blood	408.81	Validation
cg26360402.1	Blood	315.61	Validation
cg14134003.1	Blood	259.09	Validation
cg00255726.1	Blood	381.85	Validation
cg26175287.1	Blood	23.53	Validation
cg01684248.1	Blood	101.77	Validation
cg02913521.1	Blood	1.92	Validation
cg09001226.1	Blood	360.08	Validation
cg15939182.1	Blood	124.84	Validation
cg18739675.1	Blood	307.81	Validation
cg20324199.1	Blood	331.91	Validation
cg25110523.1	Blood	254.28	Validation
cg03272225.1	Blood	648.8	Validation
cg19982684.1	Blood	526.01	Validation
cg06064964.1	Blood	306.62	Validation
cg03699843.1	Blood	268.69	Validation
cg26439963.1	Kidney	1121.09	Validation
cg17480467.1	Kidney	658.16	Validation
cg20095124.1	Kidney	1361.18	Validation
cg16574134.1	Kidney	1054.35	Validation
cg14778235.1	Kidney	462.52	Validation
cg04436818.1	Kidney	558.03	Validation
cg18494190.1	Kidney	371.36	Validation
cg23206032.1	Kidney	754	Validation
cg13936452.1	Kidney	1207.09	Validation
cg16781647.1	Kidney	1554.26	Validation
cg25531836.1	Kidney	1712.43	Validation
cg26156687.1	Kidney	614.09	Validation
cg02770534.1	Kidney	748.58	Validation
cg00221382.1	Kidney	616.95	Validation
cg12390895.1	Kidney	891.27	Validation
cg00256155.1	Kidney	1031.02	Validation
cg06921011.1	Kidney	952.79	Validation
cg04685170.1	Kidney	468.71	Validation
cg23877608.1	Kidney	837.41	Validation
cg04264908.1	Kidney	462.8	Validation
cg26864230.1	Kidney	951.68	Validation
cg01064265.1	Kidney	256.75	Validation
cg22452170.1	Kidney	616.46	Validation
cg04832450.1	Kidney	217.25	Validation
cg18992570.1	Kidney	422.48	Validation
cg13750214.1	Kidney	379.61	Validation
cg16612423.1	Kidney	183.3	Validation
cg08841544.1	Kidney	361.49	Validation
cg24650915.1	Kidney	1221.47	Validation
cg21429725.1	Kidney	148.3	Validation
cg27596297.1	Kidney	378.92	Validation
cg16139202.1	Kidney	329.76	Validation
cg20080878.1	Kidney	842.83	Validation
cg07646467.1	Kidney	657.04	Validation
cg00912247.1	Kidney	264.08	Validation
cg21291759.1	Kidney	242.64	Validation
cg03048372.1	Kidney	493.46	Validation
cg02650121.1	Kidney	330.7	Validation
cg19640581.1	Kidney	157.81	Validation
cg05738240.1	Kidney	505.02	Validation
cg08396985.1	Kidney	363.62	Validation
cg07068768.1	Kidney	359.13	Validation
cg19126169.1	Kidney	456.63	Validation
cg00527307.1	Kidney	560.05	Validation
cg23747646.1	Kidney	656.16	Validation
cg01743020.1	Kidney	426.06	Validation
cg12389346.1	Kidney	23.81	Validation
cg05633407.1	Kidney	588.24	Validation
cg22648815.1	Kidney	702	Validation
cg23402986.1	Kidney	946.44	Validation
cg25809561.1	Kidney	220.48	Validation
cg17141577.1	Kidney	250.35	Validation
cg24027780.1	Kidney	1912.63	Validation
cg14574910.1	Kidney	178.45	Validation
cg24970360.1	Kidney	2808.76	Validation
cg20462449.1	Kidney	134.37	Validation
cg07159758.1	Kidney	655.71	Validation
cg14095720.1	Kidney	386.77	Validation
cg21978694.1	Kidney	387.38	Validation
cg24137774.1	Kidney	302.37	Validation
cg05760765.1	Kidney	937.64	Validation
cg07919128.1	Kidney	148.35	Validation
cg07925867.1	Kidney	1028.03	Validation
cg04587617.1	Kidney	266.17	Validation
cg27173532.1	Kidney	505.35	Validation
cg24398933.1	Kidney	918.85	Validation
cg07591921.1	Kidney	658.98	Validation
cg19755916.1	Kidney	95.05	Validation
cg26932693.1	Kidney	380.22	Validation
cg04332422.1	Kidney	930.31	Validation
cg26019584.1	Kidney	1682.68	Validation
cg04340430.1	Kidney	638.94	Validation
cg02381965.1	Kidney	382.69	Validation
cg27452922.1	Kidney	365.8	Validation
cg07529658.1	Kidney	282.99	Validation
cg14221831.1	Kidney	723.46	Validation
cg10520622.1	Kidney	444.91	Validation
cg09927251.1	Kidney	669.13	Validation
cg24908198.1	Kidney	288.45	Validation
cg15517113.1	Kidney	384.85	Validation
cg07581811.1	Kidney	239.55	Validation
cg16467015.1	Kidney	415.6	Validation
cg10605735.1	Kidney	847.31	Validation
cg09158821.1	Kidney	161.53	Validation
cg11486359.1	Kidney	873.85	Validation
cg04817300.1	Kidney	1262.05	Validation
cg01884681.1	Kidney	1424.88	Validation
cg05949331.1	Kidney	417.35	Validation
cg14765933.1	Kidney	470.44	Validation
cg13606025.1	Kidney	758.5	Validation
cg21785832.1	Kidney	999.34	Validation
cg15322542.1	Kidney	2008.11	Validation
cg10652915.1	Kidney	403.05	Validation
cg13138089.1	Kidney	27.13	Validation
cg09941017.1	Kidney	241.3	Validation
cg00971467.1	Kidney	136.69	Validation
cg07305723.1	Kidney	345.6	Validation
cg00904548.1	Kidney	1274.04	Validation
cg09682051.1	Kidney	278.38	Validation
cg05568054.1	Kidney	872.59	Validation
cg04879832.1	Liver	2229.35	Validation
cg02454890.1	Liver	342.32	Validation
cg26537639.1	Liver	7108.65	Validation
cg19664267.1	Liver	37.68	Validation
cg07703462.1	Liver	631.85	Validation
cg19388016.1	Liver	1288.94	Validation
cg23693289.1	Liver	535.32	Validation
cg09856068.1	Liver	1171.94	Validation
cg15468521.1	Liver	1450.14	Validation
cg15543281.1	Liver	36.17	Validation
cg21105227.1	Liver	1504.86	Validation
cg15032314.1	Liver	323.79	Validation
cg17216478.1	Liver	67.2	Validation
cg05657618.1	Liver	129.39	Validation
cg03125427.1	Liver	343.77	Validation
cg12137206.1	Liver	2838.14	Validation
cg22392666.1	Liver	821.6	Validation
cg08177833.1	Liver	740.57	Validation
cg09418984.1	Liver	1374.89	Validation
cg27297851.1	Liver	2187.68	Validation
cg20441502.1	Liver	736.72	Validation
cg11772919.1	Liver	79.3	Validation
cg15605448.1	Liver	1585.39	Validation
cg09977969.1	Liver	839.01	Validation
cg17733616.1	Liver	69.55	Validation
cg23471612.1	Liver	1129.28	Validation
cg21222370.1	Liver	792.17	Validation
cg00925616.1	Liver	952.12	Validation
cg09025501.1	Liver	523.4	Validation
cg21667878.1	Liver	1370.99	Validation
cg09276315.1	Liver	989.32	Validation
cg03787864.1	Liver	299.48	Validation
cg02395363.1	Liver	2973.47	Validation
cg21333861.1	Liver	12.49	Validation
cg06679087.1	Liver	635.54	Validation
cg18675043.1	Liver	214.8	Validation
cg06665109.1	Liver	950.2	Validation
cg05009389.1	Liver	1329.19	Validation
cg02579136.1	Liver	868.16	Validation
cg05859777.1	Liver	1812.43	Validation
cg00054525.1	Liver	1291.64	Validation
cg17410295.1	Liver	939.29	Validation
cg27098900.1	Liver	21.09	Validation
cg04499151.1	Liver	831.97	Validation
cg26703661.1	Liver	1629.82	Validation
cg00630164.1	Liver	129.1	Validation
cg00177496.1	Liver	1518.34	Validation
cg08843517.1	Liver	1487.66	Validation
cg12191938.1	Liver	338.75	Validation
cg16415340.1	Liver	940.38	Validation
cg01749347.1	Liver	1783.42	Validation
cg23511432.1	Liver	406.16	Validation
cg04739306.1	Liver	1089.74	Validation
cg06105778.1	Liver	2123.61	Validation
cg02702614.1	Liver	1360.84	Validation
cg21306329.1	Liver	95.92	Validation
cg19670286.1	Liver	786.15	Validation
cg27373972.1	Liver	12.79	Validation
cg10246531.1	Liver	1395.3	Validation
cg25252585.1	Liver	470.32	Validation
cg10037494.1	Liver	1318.41	Validation
cg26517849.1	Liver	743.51	Validation
cg24046411.1	Liver	3842.35	Validation
cg10047173.1	Liver	998.78	Validation
cg03605686.1	Liver	1170.47	Validation
cg03228065.1	Liver	1099.27	Validation
cg06131338.1	Liver	400.31	Validation
cg21641834.1	Liver	471.93	Validation
cg25778166.1	Liver	748.31	Validation
cg02094018.1	Liver	983.9	Validation
cg18422423.1	Liver	1105.16	Validation
cg10371483.1	Liver	434.62	Validation
cg27638288.1	Liver	1692.6	Validation
cg02396797.1	Liver	1123.19	Validation
cg24390871.1	Liver	659.38	Validation
cg09824255.1	Liver	570.72	Validation
cg00011605.1	Liver	710.45	Validation
cg00881370.1	Liver	925.24	Validation
cg04228042.1	Liver	772.41	Validation
cg26614815.1	Liver	1011.26	Validation
cg17069650.1	Liver	2115.02	Validation
cg06604968.1	Liver	623.79	Validation
cg11153969.1	Liver	580.56	Validation
cg08905654.1	Liver	953.68	Validation
cg00253681.1	Liver	811.95	Validation
cg07940011.1	Liver	1229.51	Validation
cg02021180.1	Liver	1428.38	Validation
cg10356463.1	Liver	1374.92	Validation
cg11959387.1	Liver	687.08	Validation
cg10846328.1	Liver	1258.2	Validation
cg14083603.1	Liver	687.49	Validation
cg01371233.1	Liver	1243.52	Validation
cg16619721.1	Liver	1048.01	Validation
cg08148488.1	Liver	873.86	Validation
cg04195454.1	Liver	2783.02	Validation
cg26453360.1	Liver	2981.13	Validation
cg21092551.1	Liver	963.57	Validation
cg16423337.1	Liver	965.39	Validation
cg13214149.1	Liver	297.21	Validation
cg11180966.1	Liver	705.11	Validation
cg25287257.1	Small intestine	534.75	Validation
cg21266502.1	Small intestine	560.4	Validation
cg14399863.1	Small intestine	564.72	Validation
cg06702880.1	Small intestine	660.89	Validation
cg03041696.1	Small intestine	443.84	Validation
cg12534216.1	Small intestine	845.68	Validation
cg15528437.1	Small intestine	283.1	Validation
cg24592790.1	Small intestine	222.18	Validation
cg08498156.1	Small intestine	619.47	Validation
cg13441766.1	Small intestine	135.45	Validation
cg02983451.1	Small intestine	237.73	Validation
cg02071712.1	Small intestine	954.36	Validation
cg17495912.1	Small intestine	522.39	Validation
cg01579299.1	Small intestine	178.98	Validation
cg22108469.1	Small intestine	1129.97	Validation
cg14994060.1	Small intestine	279.82	Validation
cg08566455.1	Small intestine	91.51	Validation
cg01516005.1	Small intestine	705.74	Validation
cg06609094.1	Small intestine	366.17	Validation
cg16762778.1	Small intestine	933.63	Validation
cg22895601.1	Small intestine	1068.72	Validation
cg18055610.1	Small intestine	476.55	Validation
cg02853616.1	Small intestine	612.33	Validation
cg00918522.1	Small intestine	679.68	Validation
cg07686872.1	Small intestine	278.17	Validation
cg26398921.1	Small intestine	224.16	Validation
cg02456451.1	Small intestine	178.85	Validation
cg08346232.1	Small intestine	1898.26	Validation
cg03696974.1	Small intestine	304.8	Validation
cg21836275.1	Small intestine	2474.29	Validation
cg24717695.1	Small intestine	530.48	Validation
cg05060949.1	Small intestine	239.6	Validation
cg02587316.1	Small intestine	1238.11	Validation
cg09839170.1	Small intestine	107.78	Validation
cg07469594.1	Small intestine	471.25	Validation
cg26509691.1	Small intestine	229.51	Validation
cg18061904.1	Small intestine	220.47	Validation
cg25307318.1	Small intestine	123.15	Validation
cg25397945.1	Small intestine	433.85	Validation
cg01964152.1	Small intestine	265.78	Validation
cg21817858.1	Small intestine	163.47	Validation
cg14605948.1	Small intestine	245.25	Validation
cg20270188.1	Small intestine	483.98	Validation
cg06462291.1	Small intestine	1252.02	Validation
cg07274716.1	Small intestine	151.19	Validation
cg23792314.1	Small intestine	540.07	Validation
cg08158952.1	Small intestine	431.63	Validation
cg08970347.1	Small intestine	2482.71	Validation
cg05131483.1	Small intestine	665.95	Validation
cg18179075.1	Small intestine	903.13	Validation
cg07265743.1	Small intestine	838.94	Validation
cg12179011.1	Small intestine	741.69	Validation
cg08582485.1	Small intestine	187.24	Validation
cg26311734.1	Small intestine	439.42	Validation
cg08875705.1	Small intestine	183.77	Validation
cg09354556.1	Small intestine	205.99	Validation
cg27627209.1	Small intestine	1537.45	Validation
cg21475402.1	Small intestine	298.27	Validation
cg16407471.1	Small intestine	846.7	Validation
cg00890363.1	Small intestine	166.06	Validation
cg03807298.1	Small intestine	2100.3	Validation
cg15176829.1	Small intestine	248.85	Validation
cg04285549.1	Small intestine	816.78	Validation
cg10900049.1	Small intestine	2954.24	Validation
cg25518968.1	Small intestine	1299.28	Validation
cg19022006.1	Small intestine	1828.03	Validation
cg11862144.1	Small intestine	2267.04	Validation
cg14839558.1	Small intestine	1347.77	Validation
cg03529598.1	Small intestine	2357.02	Validation
cg12462916.1	Small intestine	3274.23	Validation
cg14361969.1	Small intestine	1883.32	Validation
cg01068102.1	Small intestine	2842.08	Validation
cg15139063.1	Small intestine	480.78	Validation
cg11069338.1	Small intestine	2445.4	Validation
cg06421238.1	Small intestine	4192.35	Validation
cg05766605.1	Small intestine	1210.09	Validation
cg12732715.1	Small intestine	344.15	Validation
cg10398761.1	Small intestine	4762.19	Validation
cg01498641.1	Small intestine	2796.13	Validation
cg12234762.1	Small intestine	372.06	Validation
cg23172086.1	Small intestine	1455.73	Validation
cg21617357.1	Small intestine	300.45	Validation
cg12252865.1	Small intestine	197.87	Validation
cg11435225.1	Small intestine	694.6	Validation
cg13261536.1	Small intestine	2472.5	Validation
cg00092383.1	Small intestine	1043.44	Validation
cg11411884.1	Small intestine	1419.74	Validation
cg24658737.1	Small intestine	1245.85	Validation
cg20910408.1	Small intestine	612.59	Validation
cg07369606.1	Small intestine	330.21	Validation
cg02071579.1	Small intestine	1100.93	Validation
cg25385322.1	Small intestine	2557.65	Validation
cg10853949.1	Small intestine	149.84	Validation
cg10021786.1	Small intestine	2004.76	Validation
cg23678058.1	Small intestine	518.75	Validation
cg22482278.1	Small intestine	3306.79	Validation
cg16366685.1	Small intestine	1019.01	Validation
cg01741971.1	Small intestine	268.91	Validation
cg04987122.1	Small intestine	401.51	Validation
cg23617067.1	Small intestine	476.17	Validation

## Sheet: Fig2C
Predicted value	True value	Celltype	Normalization method	Deconvolution method
35.09	38.37	Blood	Quantile	EMeth-Laplace
15.94	24.75	Kidney	Quantile	EMeth-Laplace
12.52	12.44	Liver	Quantile	EMeth-Laplace
36.46	24.43	SI	Quantile	EMeth-Laplace
31.28	28.97	Blood	Quantile	EMeth-Laplace
12.7	26.85	Kidney	Quantile	EMeth-Laplace
9.56	9	Liver	Quantile	EMeth-Laplace
46.47	35.18	SI	Quantile	EMeth-Laplace
32.2	34.52	Blood	Quantile	EMeth-Laplace
31.89	38.95	Kidney	Quantile	EMeth-Laplace
9.11	10.07	Liver	Quantile	EMeth-Laplace
26.8	16.46	SI	Quantile	EMeth-Laplace
25.6	25.42	Blood	Quantile	EMeth-Laplace
30.07	30.57	Kidney	Quantile	EMeth-Laplace
37.76	42.52	Liver	Quantile	EMeth-Laplace
6.57	1.49	SI	Quantile	EMeth-Laplace
12.46	0.54	Blood	Quantile	EMeth-Laplace
31.81	32.65	Kidney	Quantile	EMeth-Laplace
30.87	54.57	Liver	Quantile	EMeth-Laplace
24.87	12.25	SI	Quantile	EMeth-Laplace
25.32	23.9	Blood	Quantile	EMeth-Laplace
29.29	34.03	Kidney	Quantile	EMeth-Laplace
22.99	27.25	Liver	Quantile	EMeth-Laplace
22.4	14.82	SI	Quantile	EMeth-Laplace
0	5.56	Blood	Quantile	EMeth-Laplace
10.57	23.34	Kidney	Quantile	EMeth-Laplace
18.02	21.04	Liver	Quantile	EMeth-Laplace
71.4	50.06	SI	Quantile	EMeth-Laplace
22.36	21.67	Blood	Quantile	EMeth-Laplace
16.75	26.54	Kidney	Quantile	EMeth-Laplace
18.3	19.56	Liver	Quantile	EMeth-Laplace
42.59	32.22	SI	Quantile	EMeth-Laplace
4.85	7.73	Blood	Quantile	EMeth-Laplace
26.3	32.69	Kidney	Quantile	EMeth-Laplace
26.31	31.65	Liver	Quantile	EMeth-Laplace
42.53	27.93	SI	Quantile	EMeth-Laplace
1.85	0.7	Blood	Quantile	EMeth-Laplace
32.04	39.31	Kidney	Quantile	EMeth-Laplace
33.99	41.86	Liver	Quantile	EMeth-Laplace
32.12	18.13	SI	Quantile	EMeth-Laplace
12.56	5.24	Blood	Quantile	EMeth-Laplace
17.35	34.99	Kidney	Quantile	EMeth-Laplace
26.35	28.14	Liver	Quantile	EMeth-Laplace
43.74	31.63	SI	Quantile	EMeth-Laplace
4.27	11	Blood	Quantile	EMeth-Laplace
22.37	32.98	Kidney	Quantile	EMeth-Laplace
14.91	16.96	Liver	Quantile	EMeth-Laplace
58.45	39.06	SI	Quantile	EMeth-Laplace
0.63	4.52	Blood	Quantile	EMeth-Laplace
29.49	37.83	Kidney	Quantile	EMeth-Laplace
13.53	20.73	Liver	Quantile	EMeth-Laplace
56.36	36.93	SI	Quantile	EMeth-Laplace
0.8	7.75	Blood	Quantile	EMeth-Laplace
24.63	31.2	Kidney	Quantile	EMeth-Laplace
24.55	30.4	Liver	Quantile	EMeth-Laplace
50.01	30.65	SI	Quantile	EMeth-Laplace
23.05	27.8	Blood	Quantile	EMeth-Laplace
16.9	24.65	Kidney	Quantile	EMeth-Laplace
14.4	14.94	Liver	Quantile	EMeth-Laplace
45.65	32.61	SI	Quantile	EMeth-Laplace
6.66	8.33	Blood	Quantile	EMeth-Laplace
31.1	39.08	Kidney	Quantile	EMeth-Laplace
30.25	33.86	Liver	Quantile	EMeth-Laplace
31.98	18.72	SI	Quantile	EMeth-Laplace
26.12	24.34	Blood	Quantile	EMeth-Laplace
25.97	28.45	Kidney	Quantile	EMeth-Laplace
36.84	42.91	Liver	Quantile	EMeth-Laplace
11.06	4.3	SI	Quantile	EMeth-Laplace
23.5	28.8	Blood	Quantile	EMeth-Laplace
1.71	10.75	Kidney	Quantile	EMeth-Laplace
12.48	19.93	Liver	Quantile	EMeth-Laplace
62.3	40.53	SI	Quantile	EMeth-Laplace
22.67	21.3	Blood	Quantile	EMeth-Laplace
35.43	41.29	Kidney	Quantile	EMeth-Laplace
22.37	25.33	Liver	Quantile	EMeth-Laplace
19.53	12.08	SI	Quantile	EMeth-Laplace
23.88	34.16	Blood	Quantile	EMeth-Laplace
0	1.55	Kidney	Quantile	EMeth-Laplace
12.81	21.55	Liver	Quantile	EMeth-Laplace
63.31	42.75	SI	Quantile	EMeth-Laplace
12.55	16.22	Blood	Quantile	EMeth-Laplace
27.17	36.39	Kidney	Quantile	EMeth-Laplace
12.32	10.41	Liver	Quantile	EMeth-Laplace
47.95	36.98	SI	Quantile	EMeth-Laplace
5.82	18.76	Blood	Quantile	EMeth-Laplace
0	12.07	Kidney	Quantile	EMeth-Laplace
0	0.8	Liver	Quantile	EMeth-Laplace
94.18	68.36	SI	Quantile	EMeth-Laplace
0.6	2.69	Blood	Quantile	EMeth-Laplace
27.9	31.78	Kidney	Quantile	EMeth-Laplace
28.89	36.13	Liver	Quantile	EMeth-Laplace
42.62	29.39	SI	Quantile	EMeth-Laplace
10.56	17.69	Blood	Quantile	EMeth-Laplace
0	8.42	Kidney	Quantile	EMeth-Laplace
1.06	3.14	Liver	Quantile	EMeth-Laplace
88.38	70.76	SI	Quantile	EMeth-Laplace
34.77	38.08	Blood	Quantile	EMeth-Laplace
7.64	9.99	Kidney	Quantile	EMeth-Laplace
29.24	33.83	Liver	Quantile	EMeth-Laplace
28.35	18.09	SI	Quantile	EMeth-Laplace
44.74	42.99	Blood	Quantile	EMeth-Laplace
9.31	11.92	Kidney	Quantile	EMeth-Laplace
26.99	35.54	Liver	Quantile	EMeth-Laplace
18.97	9.55	SI	Quantile	EMeth-Laplace
39.9	40.22	Blood	Quantile	EMeth-Laplace
4.66	11.62	Kidney	Quantile	EMeth-Laplace
20.44	25.57	Liver	Quantile	EMeth-Laplace
35	22.6	SI	Quantile	EMeth-Laplace
17.39	19.99	Blood	Quantile	EMeth-Laplace
17.5	22.62	Kidney	Quantile	EMeth-Laplace
22.62	30.42	Liver	Quantile	EMeth-Laplace
42.48	26.96	SI	Quantile	EMeth-Laplace
41.06	43.46	Blood	Quantile	EMeth-Laplace
32.83	38.42	Kidney	Quantile	EMeth-Laplace
20.37	15.91	Liver	Quantile	EMeth-Laplace
5.73	2.22	SI	Quantile	EMeth-Laplace
7.78	18.08	Blood	Quantile	EMeth-Laplace
5.08	17.34	Kidney	Quantile	EMeth-Laplace
9.27	12.84	Liver	Quantile	EMeth-Laplace
77.88	51.74	SI	Quantile	EMeth-Laplace
23.6	27.16	Blood	Quantile	EMeth-Laplace
13.09	21.69	Kidney	Quantile	EMeth-Laplace
9.5	10.11	Liver	Quantile	EMeth-Laplace
53.81	41.04	SI	Quantile	EMeth-Laplace
36.8	37.39	Blood	Quantile	EMeth-Laplace
5.33	8.88	Kidney	Quantile	EMeth-Laplace
29.22	36.43	Liver	Quantile	EMeth-Laplace
[truncated: 3,073 more rows]

## Sheet: Fig2D
Celltype	Normalization method	Deconvolution method	AS		P-values between deconvolution methods (Dunn's test)
[truncated: 436 more rows]

[truncated: 63 more sheets: Fig2E, Fig2F, Fig3A, Fig3B, Fig3C, Fig3D, Fig3E, Fig3F, Fig4A, Fig4B, Fig4C, Fig4D, Fig4E, Fig4F, Fig5A, Fig5B, Fig6A, Fig6B, Fig7A, Fig7B …]
